# Supplementary material for: Characterization of protein unfolding by fast cross-linking mass spectrometry using di-ortho-phthalaldehyde cross-linkers
Source: Nat Commun. 2022 Mar 18;13:1468. doi: 10.1038/s41467-022-28879-4 (PMC8933431; doi:10.1038/s41467-022-28879-4)
Supplement: Supplementary file 5 — Supplementary Data 2 [file 41467_2022_28879_MOESM5_ESM.xlsx]

## Sheet: initial-conformation
CRYST1 63.078 72.680 61.272 90.00 90.00 90.00 P 1 1
ATOM 1 N LYS 1 18.193 27.046 44.316 1.00 0.00 N
ATOM 2 H1 LYS 1 18.602 26.263 43.826 1.00 0.00 H
ATOM 3 H2 LYS 1 17.187 26.975 44.260 1.00 0.00 H
ATOM 4 H3 LYS 1 18.644 27.137 45.215 1.00 0.00 H
ATOM 5 CA LYS 1 18.535 28.268 43.587 1.00 0.00 C
ATOM 6 HA LYS 1 17.646 28.794 43.239 1.00 0.00 H
ATOM 7 CB LYS 1 19.331 29.203 44.495 1.00 0.00 C
ATOM 8 HB2 LYS 1 19.473 30.039 44.023 1.00 0.00 H
ATOM 9 HB3 LYS 1 18.791 29.401 45.277 1.00 0.00 H
ATOM 10 CG LYS 1 20.652 28.696 44.955 1.00 0.00 C
ATOM 11 HG2 LYS 1 20.526 27.906 45.504 1.00 0.00 H
ATOM 12 HG3 LYS 1 21.192 28.448 44.188 1.00 0.00 H
ATOM 13 CD LYS 1 21.379 29.789 45.773 1.00 0.00 C
ATOM 14 HD2 LYS 1 21.520 30.565 45.209 1.00 0.00 H
ATOM 15 HD3 LYS 1 20.814 30.058 46.514 1.00 0.00 H
ATOM 16 CE LYS 1 22.698 29.324 46.306 1.00 0.00 C
ATOM 17 HE2 LYS 1 22.917 28.466 45.911 1.00 0.00 H
ATOM 18 HE3 LYS 1 23.386 29.956 46.048 1.00 0.00 H
ATOM 19 NZ LYS 1 22.689 29.190 47.800 1.00 0.00 N
ATOM 20 HZ1 LYS 1 23.488 28.913 48.078 1.00 0.00 H
ATOM 21 HZ2 LYS 1 22.504 29.979 48.168 1.00 0.00 H
ATOM 22 HZ3 LYS 1 22.069 28.598 48.041 1.00 0.00 H
ATOM 23 C LYS 1 19.296 27.886 42.333 1.00 0.00 C
ATOM 24 O LYS 1 19.789 26.788 42.169 1.00 0.00 O
ATOM 25 N GLU 2 19.375 28.853 41.426 1.00 0.00 N
ATOM 26 H GLU 2 19.030 29.620 41.603 1.00 0.00 H
ATOM 27 CA GLU 2 20.031 28.651 40.141 1.00 0.00 C
ATOM 28 HA GLU 2 19.527 27.995 39.615 1.00 0.00 H
ATOM 29 CB GLU 2 20.047 29.980 39.411 1.00 0.00 C
ATOM 30 HB2 GLU 2 19.147 30.342 39.404 1.00 0.00 H
ATOM 31 HB3 GLU 2 20.609 30.599 39.904 1.00 0.00 H
ATOM 32 CG GLU 2 20.551 29.900 37.978 1.00 0.00 C
ATOM 33 HG2 GLU 2 21.449 29.532 37.978 1.00 0.00 H
ATOM 34 HG3 GLU 2 19.982 29.297 37.475 1.00 0.00 H
ATOM 35 CD GLU 2 20.571 31.253 37.290 1.00 0.00 C
ATOM 36 OE1 GLU 2 20.776 32.294 37.992 1.00 0.00 O
ATOM 37 OE2 GLU 2 20.437 31.312 36.055 1.00 0.00 O
ATOM 38 C GLU 2 21.463 28.146 40.352 1.00 0.00 C
ATOM 39 O GLU 2 22.221 28.672 41.153 1.00 0.00 O
ATOM 40 N THR 3 21.818 27.114 39.593 1.00 0.00 N
ATOM 41 H THR 3 21.249 26.750 39.061 1.00 0.00 H
ATOM 42 CA THR 3 23.190 26.605 39.670 1.00 0.00 C
ATOM 43 HA THR 3 23.436 26.526 40.615 1.00 0.00 H
ATOM 44 CB THR 3 23.337 25.230 39.019 1.00 0.00 C
ATOM 45 HB THR 3 24.244 24.908 39.204 1.00 0.00 H
ATOM 46 CG2 THR 3 22.351 24.196 39.582 1.00 0.00 C
ATOM 47 HG21 THR 3 22.472 24.123 40.531 1.00 0.00 H
ATOM 48 HG22 THR 3 21.452 24.476 39.394 1.00 0.00 H
ATOM 49 HG23 THR 3 22.513 23.343 39.172 1.00 0.00 H
ATOM 50 OG1 THR 3 23.216 25.388 37.630 1.00 0.00 O
ATOM 51 HG1 THR 3 23.289 24.658 37.264 1.00 0.00 H
ATOM 52 C THR 3 24.154 27.579 39.006 1.00 0.00 C
ATOM 53 O THR 3 23.783 28.384 38.132 1.00 0.00 O
ATOM 54 N ALA 4 25.439 27.467 39.357 1.00 0.00 N
ATOM 55 H ALA 4 25.682 26.895 39.952 1.00 0.00 H
ATOM 56 CA ALA 4 26.430 28.340 38.709 1.00 0.00 C
ATOM 57 HA ALA 4 26.132 29.268 38.809 1.00 0.00 H
ATOM 58 CB ALA 4 27.773 28.203 39.375 1.00 0.00 C
ATOM 59 HB1 ALA 4 28.406 28.779 38.940 1.00 0.00 H
ATOM 60 HB2 ALA 4 27.698 28.450 40.300 1.00 0.00 H
ATOM 61 HB3 ALA 4 28.071 27.293 39.311 1.00 0.00 H
ATOM 62 C ALA 4 26.509 28.021 37.218 1.00 0.00 C
ATOM 63 O ALA 4 26.683 28.949 36.401 1.00 0.00 O
ATOM 64 N ALA 5 26.396 26.756 36.817 1.00 0.00 N
ATOM 65 H ALA 5 26.310 26.133 37.404 1.00 0.00 H
ATOM 66 CA ALA 5 26.414 26.409 35.400 1.00 0.00 C
ATOM 67 HA ALA 5 27.245 26.751 35.007 1.00 0.00 H
ATOM 68 CB ALA 5 26.389 24.876 35.232 1.00 0.00 C
ATOM 69 HB1 ALA 5 26.401 24.657 34.297 1.00 0.00 H
ATOM 70 HB2 ALA 5 27.158 24.494 35.660 1.00 0.00 H
ATOM 71 HB3 ALA 5 25.591 24.524 35.633 1.00 0.00 H
ATOM 72 C ALA 5 25.248 27.038 34.675 1.00 0.00 C
ATOM 73 O ALA 5 25.386 27.537 33.550 1.00 0.00 O
ATOM 74 N ALA 6 24.060 27.009 35.298 1.00 0.00 N
ATOM 75 H ALA 6 23.997 26.655 36.080 1.00 0.00 H
ATOM 76 CA ALA 6 22.878 27.571 34.661 1.00 0.00 C
ATOM 77 HA ALA 6 22.814 27.215 33.750 1.00 0.00 H
ATOM 78 CB ALA 6 21.631 27.147 35.441 1.00 0.00 C
ATOM 79 HB1 ALA 6 20.850 27.517 35.022 1.00 0.00 H
ATOM 80 HB2 ALA 6 21.567 26.189 35.447 1.00 0.00 H
ATOM 81 HB3 ALA 6 21.693 27.469 36.343 1.00 0.00 H
ATOM 82 C ALA 6 22.999 29.104 34.583 1.00 0.00 C
ATOM 83 O ALA 6 22.610 29.693 33.560 1.00 0.00 O
ATOM 84 N LYS 7 23.541 29.715 35.610 1.00 0.00 N
ATOM 85 H LYS 7 23.776 29.212 36.454 1.00 0.00 H
ATOM 86 CA LYS 7 23.769 31.158 35.578 1.00 0.00 C
ATOM 87 HA LYS 7 22.837 31.683 35.371 1.00 0.00 H
ATOM 88 CB LYS 7 24.328 31.660 36.911 1.00 0.00 C
ATOM 89 HB2 LYS 7 23.840 31.246 37.640 1.00 0.00 H
ATOM 90 HB3 LYS 7 25.259 31.398 36.987 1.00 0.00 H
ATOM 91 CG LYS 7 24.219 33.176 37.026 1.00 0.00 C
ATOM 92 HG2 LYS 7 24.848 33.583 36.409 1.00 0.00 H
ATOM 93 HG3 LYS 7 23.327 33.447 36.758 1.00 0.00 H
ATOM 94 CD LYS 7 24.488 33.699 38.402 1.00 0.00 C
ATOM 95 HD2 LYS 7 23.692 33.581 38.943 1.00 0.00 H
ATOM 96 HD3 LYS 7 25.197 33.173 38.803 1.00 0.00 H
ATOM 97 CE LYS 7 24.891 35.173 38.433 1.00 0.00 C
ATOM 98 HE2 LYS 7 25.721 35.301 37.948 1.00 0.00 H
ATOM 99 HE3 LYS 7 24.204 35.714 38.013 1.00 0.00 H
ATOM 100 NZ LYS 7 25.065 35.587 39.869 1.00 0.00 N
ATOM 101 HZ1 LYS 7 25.300 36.445 39.904 1.00 0.00 H
ATOM 102 HZ2 LYS 7 24.299 35.472 40.307 1.00 0.00 H
ATOM 103 HZ3 LYS 7 25.700 35.091 40.246 1.00 0.00 H
ATOM 104 C LYS 7 24.716 31.523 34.447 1.00 0.00 C
ATOM 105 O LYS 7 24.507 32.528 33.745 1.00 0.00 O
ATOM 106 N PHE 8 25.772 30.721 34.218 1.00 0.00 N
ATOM 107 H PHE 8 25.921 30.050 34.736 1.00 0.00 H
ATOM 108 CA PHE 8 26.662 30.982 33.100 1.00 0.00 C
ATOM 109 HA PHE 8 27.041 31.878 33.221 1.00 0.00 H
ATOM 110 CB PHE 8 27.823 29.973 33.120 1.00 0.00 C
ATOM 111 HB2 PHE 8 28.352 30.110 33.922 1.00 0.00 H
ATOM 112 HB3 PHE 8 27.464 29.073 33.150 1.00 0.00 H
ATOM 113 CG PHE 8 28.716 30.116 31.900 1.00 0.00 C
ATOM 114 CD1 PHE 8 28.433 29.477 30.697 1.00 0.00 C
ATOM 115 HD1 PHE 8 27.688 28.924 30.641 1.00 0.00 H
ATOM 116 CE1 PHE 8 29.229 29.644 29.588 1.00 0.00 C
ATOM 117 HE1 PHE 8 29.018 29.208 28.793 1.00 0.00 H
ATOM 118 CZ PHE 8 30.349 30.464 29.656 1.00 0.00 C
ATOM 119 HZ PHE 8 30.878 30.592 28.901 1.00 0.00 H
ATOM 120 CE2 PHE 8 30.677 31.088 30.839 1.00 0.00 C
ATOM 121 HE2 PHE 8 31.441 31.616 30.891 1.00 0.00 H
ATOM 122 CD2 PHE 8 29.862 30.930 31.960 1.00 0.00 C
ATOM 123 HD2 PHE 8 30.078 31.365 32.753 1.00 0.00 H
ATOM 124 C PHE 8 25.914 30.973 31.804 1.00 0.00 C
ATOM 125 O PHE 8 26.118 31.838 30.927 1.00 0.00 O
ATOM 126 N GLU 9 25.049 29.952 31.571 1.00 0.00 N
ATOM 127 H GLU 9 24.941 29.334 32.158 1.00 0.00 H
ATOM 128 CA GLU 9 24.312 29.912 30.330 1.00 0.00 C
ATOM 129 HA GLU 9 24.961 29.903 29.595 1.00 0.00 H
ATOM 130 CB GLU 9 23.467 28.640 30.228 1.00 0.00 C
ATOM 131 HB2 GLU 9 22.898 28.578 31.011 1.00 0.00 H
ATOM 132 HB3 GLU 9 22.892 28.708 29.449 1.00 0.00 H
ATOM 133 CG GLU 9 24.293 27.366 30.119 1.00 0.00 C
ATOM 134 HG2 GLU 9 24.985 27.493 29.451 1.00 0.00 H
ATOM 135 HG3 GLU 9 24.729 27.198 30.969 1.00 0.00 H
ATOM 136 CD GLU 9 23.467 26.167 29.747 1.00 0.00 C
ATOM 137 OE1 GLU 9 22.603 26.295 28.850 1.00 0.00 O
ATOM 138 OE2 GLU 9 23.752 25.064 30.300 1.00 0.00 O
ATOM 139 C GLU 9 23.414 31.131 30.148 1.00 0.00 C
ATOM 140 O GLU 9 23.314 31.696 29.058 1.00 0.00 O
ATOM 141 N ARG 10 22.704 31.510 31.213 1.00 0.00 N
ATOM 142 H ARG 10 22.794 31.086 31.956 1.00 0.00 H
ATOM 143 CA ARG 10 21.789 32.623 31.134 1.00 0.00 C
ATOM 144 HA ARG 10 21.173 32.469 30.388 1.00 0.00 H
ATOM 145 CB ARG 10 20.976 32.713 32.431 1.00 0.00 C
ATOM 146 HB2 ARG 10 20.478 31.888 32.547 1.00 0.00 H
ATOM 147 HB3 ARG 10 21.587 32.796 33.179 1.00 0.00 H
ATOM 148 CG ARG 10 19.993 33.896 32.455 1.00 0.00 C
ATOM 149 HG2 ARG 10 20.493 34.727 32.416 1.00 0.00 H
ATOM 150 HG3 ARG 10 19.423 33.854 31.671 1.00 0.00 H
ATOM 151 CD ARG 10 19.132 33.891 33.699 1.00 0.00 C
ATOM 152 HD2 ARG 10 18.567 34.679 33.687 1.00 0.00 H
ATOM 153 HD3 ARG 10 18.551 33.114 33.670 1.00 0.00 H
ATOM 154 NE ARG 10 19.867 33.870 34.939 1.00 0.00 N
ATOM 155 HE ARG 10 19.997 33.105 35.310 1.00 0.00 H
ATOM 156 CZ ARG 10 20.355 34.938 35.551 1.00 0.00 C
ATOM 157 NH1 ARG 10 20.249 36.153 35.042 1.00 0.00 N
ATOM 158 HH11 ARG 10 20.599 36.823 35.452 1.00 0.00 H
ATOM 159 HH12 ARG 10 19.830 36.274 34.301 1.00 0.00 H
ATOM 160 NH2 ARG 10 21.005 34.766 36.697 1.00 0.00 N
ATOM 161 HH21 ARG 10 21.352 35.441 37.101 1.00 0.00 H
ATOM 162 HH22 ARG 10 21.079 33.979 37.035 1.00 0.00 H
ATOM 163 C ARG 10 22.545 33.935 30.881 1.00 0.00 C
ATOM 164 O ARG 10 22.090 34.809 30.117 1.00 0.00 O
ATOM 165 N GLN 11 23.675 34.122 31.565 1.00 0.00 N
ATOM 166 H GLN 11 23.966 33.507 32.091 1.00 0.00 H
ATOM 167 CA GLN 11 24.415 35.368 31.421 1.00 0.00 C
ATOM 168 HA GLN 11 23.761 36.097 31.403 1.00 0.00 H
ATOM 169 CB GLN 11 25.339 35.619 32.592 1.00 0.00 C
ATOM 170 HB2 GLN 11 25.967 34.883 32.658 1.00 0.00 H
ATOM 171 HB3 GLN 11 25.848 36.427 32.421 1.00 0.00 H
ATOM 172 CG GLN 11 24.626 35.765 33.903 1.00 0.00 C
ATOM 173 HG2 GLN 11 23.864 36.353 33.784 1.00 0.00 H
ATOM 174 HG3 GLN 11 24.291 34.898 34.179 1.00 0.00 H
ATOM 175 CD GLN 11 25.504 36.316 34.983 1.00 0.00 C
ATOM 176 OE1 GLN 11 25.036 37.131 35.776 1.00 0.00 O
ATOM 177 NE2 GLN 11 26.709 35.896 35.130 1.00 0.00 N
ATOM 178 HE21 GLN 11 27.188 36.185 35.784 1.00 0.00 H
ATOM 179 HE22 GLN 11 27.037 35.326 34.576 1.00 0.00 H
ATOM 180 C GLN 11 25.232 35.457 30.135 1.00 0.00 C
ATOM 181 O GLN 11 25.438 36.568 29.636 1.00 0.00 O
ATOM 182 N HIE 12 25.730 34.314 29.621 1.00 0.00 N
ATOM 183 H HIE 12 25.422 33.551 29.871 1.00 0.00 H
ATOM 184 CA HIE 12 26.785 34.392 28.650 1.00 0.00 C
ATOM 185 HA HIE 12 26.884 35.339 28.418 1.00 0.00 H
ATOM 186 CB HIE 12 28.153 33.932 29.262 1.00 0.00 C
ATOM 187 HB2 HIE 12 28.087 33.005 29.539 1.00 0.00 H
ATOM 188 HB3 HIE 12 28.846 33.995 28.586 1.00 0.00 H
ATOM 189 CG HIE 12 28.522 34.767 30.425 1.00 0.00 C
ATOM 190 ND1 HIE 12 28.847 36.119 30.300 1.00 0.00 N
ATOM 191 CE1 HIE 12 29.104 36.622 31.493 1.00 0.00 C
ATOM 192 HE1 HIE 12 29.332 37.506 31.670 1.00 0.00 H
ATOM 193 NE2 HIE 12 28.980 35.646 32.409 1.00 0.00 N
ATOM 194 HE2 HIE 12 29.125 35.707 33.407 1.00 0.00 H
ATOM 195 CD2 HIE 12 28.612 34.518 31.740 1.00 0.00 C
ATOM 196 HD2 HIE 12 28.447 33.693 32.138 1.00 0.00 H
ATOM 197 C HIE 12 26.603 33.641 27.345 1.00 0.00 C
ATOM 198 O HIE 12 27.408 33.832 26.447 1.00 0.00 O
ATOM 199 N MET 13 25.582 32.784 27.214 1.00 0.00 N
ATOM 200 H MET 13 25.021 32.679 27.858 1.00 0.00 H
ATOM 201 CA MET 13 25.427 32.035 25.983 1.00 0.00 C
ATOM 202 HA MET 13 26.279 32.034 25.500 1.00 0.00 H
ATOM 203 CB MET 13 25.015 30.584 26.278 1.00 0.00 C
ATOM 204 HB2 MET 13 24.268 30.590 26.896 1.00 0.00 H
ATOM 205 HB3 MET 13 24.713 30.170 25.454 1.00 0.00 H
ATOM 206 CG MET 13 26.130 29.749 26.864 1.00 0.00 C
ATOM 207 HG2 MET 13 26.413 30.157 27.697 1.00 0.00 H
ATOM 208 HG3 MET 13 25.777 28.871 27.075 1.00 0.00 H
ATOM 209 SD MET 13 27.579 29.544 25.807 1.00 0.00 S
ATOM 210 CE MET 13 26.791 28.976 24.290 1.00 0.00 C
ATOM 211 HE1 MET 13 27.460 28.821 23.620 1.00 0.00 H
ATOM 212 HE2 MET 13 26.316 28.159 24.463 1.00 0.00 H
ATOM 213 HE3 MET 13 26.175 29.644 23.980 1.00 0.00 H
ATOM 214 C MET 13 24.350 32.653 25.092 1.00 0.00 C
ATOM 215 O MET 13 23.246 32.945 25.562 1.00 0.00 O
ATOM 216 N ASP 14 24.637 32.780 23.797 1.00 0.00 N
ATOM 217 H ASP 14 25.448 32.689 23.527 1.00 0.00 H
ATOM 218 CA ASP 14 23.586 33.073 22.842 1.00 0.00 C
ATOM 219 HA ASP 14 22.738 32.793 23.243 1.00 0.00 H
ATOM 220 CB ASP 14 23.454 34.552 22.478 1.00 0.00 C
ATOM 221 HB2 ASP 14 23.394 35.081 23.289 1.00 0.00 H
ATOM 222 HB3 ASP 14 24.243 34.838 21.991 1.00 0.00 H
ATOM 223 CG ASP 14 22.212 34.789 21.623 1.00 0.00 C
ATOM 224 OD1 ASP 14 21.407 33.857 21.451 1.00 0.00 O
ATOM 225 OD2 ASP 14 22.117 35.927 21.059 1.00 0.00 O
ATOM 226 C ASP 14 23.798 32.227 21.569 1.00 0.00 C
ATOM 227 O ASP 14 24.250 32.705 20.537 1.00 0.00 O
ATOM 228 N SER 15 23.372 30.966 21.684 1.00 0.00 N
ATOM 229 H SER 15 23.054 30.688 22.433 1.00 0.00 H
ATOM 230 CA SER 15 23.471 30.081 20.525 1.00 0.00 C
ATOM 231 HA SER 15 24.349 30.214 20.111 1.00 0.00 H
ATOM 232 CB SER 15 23.370 28.621 20.984 1.00 0.00 C
ATOM 233 HB2 SER 15 23.392 28.032 20.214 1.00 0.00 H
ATOM 234 HB3 SER 15 24.123 28.403 21.555 1.00 0.00 H
ATOM 235 OG SER 15 22.158 28.437 21.696 1.00 0.00 O
ATOM 236 HG SER 15 22.146 28.934 22.348 1.00 0.00 H
ATOM 237 C SER 15 22.402 30.353 19.476 1.00 0.00 C
ATOM 238 O SER 15 22.416 29.730 18.424 1.00 0.00 O
ATOM 239 N SER 16 21.471 31.278 19.747 1.00 0.00 N
ATOM 240 H SER 16 21.529 31.707 20.490 1.00 0.00 H
ATOM 241 CA SER 16 20.401 31.559 18.813 1.00 0.00 C
ATOM 242 HA SER 16 20.179 30.719 18.360 1.00 0.00 H
ATOM 243 CB SER 16 19.144 32.011 19.588 1.00 0.00 C
ATOM 244 HB2 SER 16 19.338 32.801 20.116 1.00 0.00 H
ATOM 245 HB3 SER 16 18.424 32.220 18.971 1.00 0.00 H
ATOM 246 OG SER 16 18.775 30.934 20.429 1.00 0.00 O
ATOM 247 HG SER 16 18.578 30.284 19.970 1.00 0.00 H
ATOM 248 C SER 16 20.722 32.586 17.737 1.00 0.00 C
ATOM 249 O SER 16 19.917 32.741 16.816 1.00 0.00 O
ATOM 250 N THR 17 21.880 33.242 17.841 1.00 0.00 N
ATOM 251 H THR 17 22.390 33.090 18.516 1.00 0.00 H
ATOM 252 CA THR 17 22.294 34.198 16.851 1.00 0.00 C
ATOM 253 HA THR 17 21.793 34.028 16.026 1.00 0.00 H
ATOM 254 CB THR 17 22.048 35.673 17.284 1.00 0.00 C
ATOM 255 HB THR 17 22.304 36.254 16.538 1.00 0.00 H
ATOM 256 CG2 THR 17 20.590 35.931 17.599 1.00 0.00 C
ATOM 257 HG21 THR 17 20.053 35.715 16.833 1.00 0.00 H
ATOM 258 HG22 THR 17 20.322 35.384 18.342 1.00 0.00 H
ATOM 259 HG23 THR 17 20.470 36.857 17.824 1.00 0.00 H
ATOM 260 OG1 THR 17 22.895 35.977 18.391 1.00 0.00 O
ATOM 261 HG1 THR 17 22.440 36.251 19.016 1.00 0.00 H
ATOM 262 C THR 17 23.771 34.005 16.566 1.00 0.00 C
ATOM 263 O THR 17 24.512 33.553 17.440 1.00 0.00 O
ATOM 264 N SER 18 24.206 34.391 15.369 1.00 0.00 N
ATOM 265 H SER 18 23.649 34.756 14.826 1.00 0.00 H
ATOM 266 CA SER 18 25.619 34.165 15.008 1.00 0.00 C
ATOM 267 HA SER 18 25.928 33.397 15.533 1.00 0.00 H
ATOM 268 CB SER 18 25.700 33.761 13.543 1.00 0.00 C
ATOM 269 HB2 SER 18 25.415 34.502 12.985 1.00 0.00 H
ATOM 270 HB3 SER 18 26.618 33.546 13.315 1.00 0.00 H
ATOM 271 OG SER 18 24.864 32.625 13.297 1.00 0.00 O
ATOM 272 HG SER 18 24.921 32.410 12.508 1.00 0.00 H
ATOM 273 C SER 18 26.510 35.344 15.381 1.00 0.00 C
ATOM 274 O SER 18 27.750 35.165 15.405 1.00 0.00 O
ATOM 275 N ALA 19 25.944 36.503 15.671 1.00 0.00 N
ATOM 276 H ALA 19 25.085 36.533 15.652 1.00 0.00 H
ATOM 277 CA ALA 19 26.641 37.733 16.019 1.00 0.00 C
ATOM 278 HA ALA 19 27.240 37.570 16.777 1.00 0.00 H
ATOM 279 CB ALA 19 27.435 38.308 14.847 1.00 0.00 C
ATOM 280 HB1 ALA 19 27.875 39.115 15.124 1.00 0.00 H
ATOM 281 HB2 ALA 19 28.091 37.668 14.560 1.00 0.00 H
ATOM 282 HB3 ALA 19 26.839 38.502 14.120 1.00 0.00 H
ATOM 283 C ALA 19 25.533 38.722 16.436 1.00 0.00 C
ATOM 284 O ALA 19 24.354 38.460 16.242 1.00 0.00 O
ATOM 285 N ALA 20 25.950 39.864 16.965 1.00 0.00 N
ATOM 286 H ALA 20 26.784 39.976 17.146 1.00 0.00 H
ATOM 287 CA ALA 20 25.001 40.920 17.237 1.00 0.00 C
ATOM 288 HA ALA 20 24.230 40.556 17.719 1.00 0.00 H
ATOM 289 CB ALA 20 25.686 41.995 18.090 1.00 0.00 C
ATOM 290 HB1 ALA 20 25.063 42.701 18.275 1.00 0.00 H
ATOM 291 HB2 ALA 20 25.985 41.606 18.915 1.00 0.00 H
ATOM 292 HB3 ALA 20 26.440 42.350 17.612 1.00 0.00 H
ATOM 293 C ALA 20 24.539 41.573 15.947 1.00 0.00 C
ATOM 294 O ALA 20 25.319 41.985 15.118 1.00 0.00 O
ATOM 295 N SER 21 23.202 41.695 15.809 1.00 0.00 N
ATOM 296 H SER 21 22.678 41.483 16.458 1.00 0.00 H
ATOM 297 CA SER 21 22.651 42.188 14.554 1.00 0.00 C
ATOM 298 HA SER 21 23.276 41.952 13.837 1.00 0.00 H
ATOM 299 CB SER 21 21.299 41.501 14.253 1.00 0.00 C
ATOM 300 HB2 SER 21 20.978 41.773 13.379 1.00 0.00 H
ATOM 301 HB3 SER 21 21.413 40.537 14.248 1.00 0.00 H
ATOM 302 OG SER 21 20.368 41.864 15.236 1.00 0.00 O
ATOM 303 HG SER 21 19.649 41.503 15.078 1.00 0.00 H
ATOM 304 C SER 21 22.430 43.704 14.505 1.00 0.00 C
ATOM 305 O SER 21 22.114 44.247 13.450 1.00 0.00 O
ATOM 306 N SER 22 22.548 44.369 15.636 1.00 0.00 N
ATOM 307 H SER 22 22.746 43.954 16.363 1.00 0.00 H
ATOM 308 CA SER 22 22.342 45.816 15.650 1.00 0.00 C
ATOM 309 HA SER 22 22.792 46.212 14.875 1.00 0.00 H
ATOM 310 CB SER 22 20.877 46.207 15.629 1.00 0.00 C
ATOM 311 HB2 SER 22 20.791 47.141 15.381 1.00 0.00 H
ATOM 312 HB3 SER 22 20.406 45.674 14.969 1.00 0.00 H
ATOM 313 OG SER 22 20.302 45.998 16.914 1.00 0.00 O
ATOM 314 HG SER 22 20.361 45.205 17.114 1.00 0.00 H
ATOM 315 C SER 22 22.960 46.371 16.922 1.00 0.00 C
ATOM 316 O SER 22 23.295 45.643 17.869 1.00 0.00 O
ATOM 317 N SER 23 23.011 47.714 16.979 1.00 0.00 N
ATOM 318 H SER 23 22.741 48.171 16.302 1.00 0.00 H
ATOM 319 CA SER 23 23.505 48.411 18.139 1.00 0.00 C
ATOM 320 HA SER 23 24.403 48.075 18.343 1.00 0.00 H
ATOM 321 CB SER 23 23.606 49.901 17.832 1.00 0.00 C
ATOM 322 HB2 SER 23 23.989 50.359 18.597 1.00 0.00 H
ATOM 323 HB3 SER 23 24.202 50.031 17.078 1.00 0.00 H
ATOM 324 OG SER 23 22.378 50.456 17.540 1.00 0.00 O
ATOM 325 HG SER 23 22.056 50.078 16.888 1.00 0.00 H
ATOM 326 C SER 23 22.637 48.209 19.350 1.00 0.00 C
ATOM 327 O SER 23 23.112 48.512 20.456 1.00 0.00 O
ATOM 328 N ASN 24 21.394 47.717 19.201 1.00 0.00 N
ATOM 329 H ASN 24 21.106 47.546 18.409 1.00 0.00 H
ATOM 330 CA ASN 24 20.536 47.470 20.318 1.00 0.00 C
ATOM 331 HA ASN 24 20.811 48.089 21.026 1.00 0.00 H
ATOM 332 CB ASN 24 19.078 47.794 19.991 1.00 0.00 C
ATOM 333 HB2 ASN 24 18.897 47.600 19.058 1.00 0.00 H
ATOM 334 HB3 ASN 24 18.488 47.251 20.536 1.00 0.00 H
ATOM 335 CG ASN 24 18.827 49.331 20.284 1.00 0.00 C
ATOM 336 OD1 ASN 24 19.190 49.763 21.358 1.00 0.00 O
ATOM 337 ND2 ASN 24 18.144 49.861 19.344 1.00 0.00 N
ATOM 338 HD21 ASN 24 17.859 50.669 19.422 1.00 0.00 H
ATOM 339 HD22 ASN 24 17.970 49.411 18.632 1.00 0.00 H
ATOM 340 C ASN 24 20.638 46.064 20.900 1.00 0.00 C
ATOM 341 O ASN 24 19.930 45.754 21.859 1.00 0.00 O
ATOM 342 N TYR 25 21.533 45.240 20.342 1.00 0.00 N
ATOM 343 H TYR 25 22.041 45.517 19.706 1.00 0.00 H
ATOM 344 CA TYR 25 21.638 43.844 20.834 1.00 0.00 C
ATOM 345 HA TYR 25 20.799 43.383 20.623 1.00 0.00 H
ATOM 346 CB TYR 25 22.778 43.126 20.090 1.00 0.00 C
ATOM 347 HB2 TYR 25 22.562 43.079 19.146 1.00 0.00 H
ATOM 348 HB3 TYR 25 23.594 43.642 20.184 1.00 0.00 H
ATOM 349 CG TYR 25 23.012 41.719 20.621 1.00 0.00 C
ATOM 350 CD1 TYR 25 23.857 41.467 21.693 1.00 0.00 C
ATOM 351 HD1 TYR 25 24.292 42.179 22.104 1.00 0.00 H
ATOM 352 CE1 TYR 25 24.067 40.189 22.165 1.00 0.00 C
ATOM 353 HE1 TYR 25 24.658 40.047 22.869 1.00 0.00 H
ATOM 354 CZ TYR 25 23.407 39.120 21.600 1.00 0.00 C
ATOM 355 OH TYR 25 23.642 37.889 22.105 1.00 0.00 O
ATOM 356 HH TYR 25 23.225 37.332 21.671 1.00 0.00 H
ATOM 357 CE2 TYR 25 22.578 39.348 20.505 1.00 0.00 C
ATOM 358 HE2 TYR 25 22.159 38.631 20.087 1.00 0.00 H
ATOM 359 CD2 TYR 25 22.375 40.622 20.039 1.00 0.00 C
ATOM 360 HD2 TYR 25 21.801 40.757 19.321 1.00 0.00 H
ATOM 361 C TYR 25 21.832 43.807 22.338 1.00 0.00 C
ATOM 362 O TYR 25 21.137 43.089 23.042 1.00 0.00 O
ATOM 363 N CYS 26 22.853 44.524 22.844 1.00 0.00 N
ATOM 364 H CYS 26 23.343 45.011 22.331 1.00 0.00 H
ATOM 365 CA CYS 26 23.110 44.462 24.258 1.00 0.00 C
ATOM 366 HA CYS 26 23.224 43.517 24.493 1.00 0.00 H
ATOM 367 CB CYS 26 24.410 45.177 24.605 1.00 0.00 C
ATOM 368 HB2 CYS 26 24.379 46.076 24.242 1.00 0.00 H
ATOM 369 HB3 CYS 26 24.479 45.251 25.570 1.00 0.00 H
ATOM 370 SG CYS 26 25.891 44.342 23.976 1.00 0.00 S
ATOM 371 HG CYS 26 26.763 45.223 24.458 1.00 0.00 H
ATOM 372 C CYS 26 21.945 45.000 25.085 1.00 0.00 C
ATOM 373 O CYS 26 21.591 44.421 26.098 1.00 0.00 O
ATOM 374 N ASN 27 21.387 46.162 24.682 1.00 0.00 N
ATOM 375 H ASN 27 21.688 46.579 23.993 1.00 0.00 H
ATOM 376 CA ASN 27 20.272 46.686 25.439 1.00 0.00 C
ATOM 377 HA ASN 27 20.593 46.943 26.328 1.00 0.00 H
ATOM 378 CB ASN 27 19.718 47.932 24.745 1.00 0.00 C
ATOM 379 HB2 ASN 27 19.590 47.746 23.801 1.00 0.00 H
ATOM 380 HB3 ASN 27 18.855 48.157 25.126 1.00 0.00 H
ATOM 381 CG ASN 27 20.663 49.110 24.903 1.00 0.00 C
ATOM 382 OD1 ASN 27 21.444 49.162 25.795 1.00 0.00 O
ATOM 383 ND2 ASN 27 20.539 50.073 23.971 1.00 0.00 N
ATOM 384 HD21 ASN 27 21.041 50.770 24.003 1.00 0.00 H
ATOM 385 HD22 ASN 27 19.957 49.991 23.343 1.00 0.00 H
ATOM 386 C ASN 27 19.173 45.647 25.603 1.00 0.00 C
ATOM 387 O ASN 27 18.595 45.490 26.671 1.00 0.00 O
ATOM 388 N GLN 28 18.848 44.951 24.503 1.00 0.00 N
ATOM 389 H GLN 28 19.285 45.088 23.775 1.00 0.00 H
ATOM 390 CA GLN 28 17.776 43.972 24.515 1.00 0.00 C
ATOM 391 HA GLN 28 16.981 44.380 24.918 1.00 0.00 H
ATOM 392 CB GLN 28 17.447 43.561 23.104 1.00 0.00 C
ATOM 393 HB2 GLN 28 18.264 43.342 22.630 1.00 0.00 H
ATOM 394 HB3 GLN 28 16.886 42.770 23.118 1.00 0.00 H
ATOM 395 CG GLN 28 16.716 44.700 22.375 1.00 0.00 C
ATOM 396 HG2 GLN 28 15.883 44.890 22.835 1.00 0.00 H
ATOM 397 HG3 GLN 28 17.263 45.501 22.406 1.00 0.00 H
ATOM 398 CD GLN 28 16.418 44.361 20.934 1.00 0.00 C
ATOM 399 OE1 GLN 28 16.187 45.272 20.107 1.00 0.00 O
ATOM 400 NE2 GLN 28 16.376 43.109 20.543 1.00 0.00 N
ATOM 401 HE21 GLN 28 16.191 42.921 19.724 1.00 0.00 H
ATOM 402 HE22 GLN 28 16.533 42.478 21.105 1.00 0.00 H
ATOM 403 C GLN 28 18.158 42.724 25.330 1.00 0.00 C
ATOM 404 O GLN 28 17.351 42.219 26.105 1.00 0.00 O
ATOM 405 N MET 29 19.363 42.201 25.086 1.00 0.00 N
ATOM 406 H MET 29 19.900 42.609 24.552 1.00 0.00 H
ATOM 407 CA MET 29 19.768 40.926 25.704 1.00 0.00 C
ATOM 408 HA MET 29 19.001 40.319 25.640 1.00 0.00 H
ATOM 409 CB MET 29 20.872 40.351 24.810 1.00 0.00 C
ATOM 410 HB2 MET 29 21.620 40.969 24.796 1.00 0.00 H
ATOM 411 HB3 MET 29 21.185 39.517 25.194 1.00 0.00 H
ATOM 412 CG MET 29 20.409 40.093 23.363 1.00 0.00 C
ATOM 413 HG2 MET 29 19.992 40.890 23.001 1.00 0.00 H
ATOM 414 HG3 MET 29 21.170 39.866 22.806 1.00 0.00 H
ATOM 415 SD MET 29 19.213 38.713 23.381 1.00 0.00 S
ATOM 416 CE MET 29 19.989 37.912 24.717 1.00 0.00 C
ATOM 417 HE1 MET 29 19.511 37.106 24.928 1.00 0.00 H
ATOM 418 HE2 MET 29 20.893 37.696 24.480 1.00 0.00 H
ATOM 419 HE3 MET 29 19.989 38.493 25.482 1.00 0.00 H
ATOM 420 C MET 29 20.082 41.096 27.188 1.00 0.00 C
ATOM 421 O MET 29 19.771 40.199 27.999 1.00 0.00 O
ATOM 422 N MET 30 20.714 42.218 27.585 1.00 0.00 N
ATOM 423 H MET 30 20.982 42.793 27.005 1.00 0.00 H
ATOM 424 CA MET 30 20.935 42.442 28.980 1.00 0.00 C
ATOM 425 HA MET 30 21.471 41.699 29.328 1.00 0.00 H
ATOM 426 CB MET 30 21.737 43.751 29.181 1.00 0.00 C
ATOM 427 HB2 MET 30 21.264 44.478 28.746 1.00 0.00 H
ATOM 428 HB3 MET 30 21.776 43.951 30.129 1.00 0.00 H
ATOM 429 CG MET 30 23.162 43.692 28.631 1.00 0.00 C
ATOM 430 HG2 MET 30 23.117 43.492 27.683 1.00 0.00 H
ATOM 431 HG3 MET 30 23.563 44.570 28.724 1.00 0.00 H
ATOM 432 SD MET 30 24.240 42.491 29.412 1.00 0.00 S
ATOM 433 CE MET 30 24.555 43.297 30.989 1.00 0.00 C
ATOM 434 HE1 MET 30 25.135 42.746 31.520 1.00 0.00 H
ATOM 435 HE2 MET 30 24.974 44.147 30.836 1.00 0.00 H
ATOM 436 HE3 MET 30 23.725 43.428 31.453 1.00 0.00 H
ATOM 437 C MET 30 19.619 42.483 29.752 1.00 0.00 C
ATOM 438 O MET 30 19.515 41.986 30.866 1.00 0.00 O
ATOM 439 N LYS 31 18.598 43.083 29.129 1.00 0.00 N
ATOM 440 H LYS 31 18.755 43.550 28.247 1.00 0.00 H
ATOM 441 CA LYS 31 17.255 43.137 29.714 1.00 0.00 C
ATOM 442 HA LYS 31 17.315 43.468 30.751 1.00 0.00 H
ATOM 443 CB LYS 31 16.311 44.076 28.954 1.00 0.00 C
ATOM 444 HB2 LYS 31 16.584 44.992 29.123 1.00 0.00 H
ATOM 445 HB3 LYS 31 16.410 43.912 28.004 1.00 0.00 H
ATOM 446 CG LYS 31 14.844 43.935 29.318 1.00 0.00 C
ATOM 447 HG2 LYS 31 14.314 44.516 28.751 1.00 0.00 H
ATOM 448 HG3 LYS 31 14.560 43.021 29.159 1.00 0.00 H
ATOM 449 CD LYS 31 14.599 44.292 30.775 1.00 0.00 C
ATOM 450 HD2 LYS 31 13.957 43.671 31.152 1.00 0.00 H
ATOM 451 HD3 LYS 31 15.428 44.201 31.269 1.00 0.00 H
ATOM 452 CE LYS 31 14.072 45.716 30.935 1.00 0.00 C
ATOM 453 HE2 LYS 31 14.363 46.262 30.188 1.00 0.00 H
ATOM 454 HE3 LYS 31 13.102 45.711 30.949 1.00 0.00 H
ATOM 455 NZ LYS 31 14.598 46.283 32.216 1.00 0.00 N
ATOM 456 HZ1 LYS 31 14.296 47.114 32.319 1.00 0.00 H
ATOM 457 HZ2 LYS 31 14.322 45.781 32.898 1.00 0.00 H
ATOM 458 HZ3 LYS 31 15.487 46.291 32.194 1.00 0.00 H
ATOM 459 C LYS 31 16.646 41.722 29.763 1.00 0.00 C
ATOM 460 O LYS 31 16.164 41.277 30.802 1.00 0.00 O
ATOM 461 N SER 32 16.610 41.044 28.625 1.00 0.00 N
ATOM 462 H SER 32 17.022 41.364 27.941 1.00 0.00 H
ATOM 463 CA SER 32 15.839 39.795 28.552 1.00 0.00 C
ATOM 464 HA SER 32 14.954 39.975 28.934 1.00 0.00 H
ATOM 465 CB SER 32 15.634 39.400 27.099 1.00 0.00 C
ATOM 466 HB2 SER 32 15.042 38.633 27.053 1.00 0.00 H
ATOM 467 HB3 SER 32 15.216 40.132 26.620 1.00 0.00 H
ATOM 468 OG SER 32 16.872 39.080 26.488 1.00 0.00 O
ATOM 469 HG SER 32 17.360 39.739 26.498 1.00 0.00 H
ATOM 470 C SER 32 16.469 38.670 29.372 1.00 0.00 C
ATOM 471 O SER 32 15.710 37.775 29.786 1.00 0.00 O
ATOM 472 N ARG 33 17.783 38.698 29.596 1.00 0.00 N
ATOM 473 H ARG 33 18.254 39.315 29.226 1.00 0.00 H
ATOM 474 CA ARG 33 18.453 37.718 30.450 1.00 0.00 C
ATOM 475 HA ARG 33 17.957 36.875 30.382 1.00 0.00 H
ATOM 476 CB ARG 33 19.877 37.470 29.899 1.00 0.00 C
ATOM 477 HB2 ARG 33 20.344 38.319 29.843 1.00 0.00 H
ATOM 478 HB3 ARG 33 20.362 36.907 30.522 1.00 0.00 H
ATOM 479 CG ARG 33 19.886 36.818 28.542 1.00 0.00 C
ATOM 480 HG2 ARG 33 19.401 37.384 27.922 1.00 0.00 H
ATOM 481 HG3 ARG 33 20.803 36.760 28.231 1.00 0.00 H
ATOM 482 CD ARG 33 19.283 35.447 28.512 1.00 0.00 C
ATOM 483 HD2 ARG 33 19.743 34.895 29.163 1.00 0.00 H
ATOM 484 HD3 ARG 33 18.356 35.514 28.789 1.00 0.00 H
ATOM 485 NE ARG 33 19.332 34.777 27.223 1.00 0.00 N
ATOM 486 HE ARG 33 18.614 34.758 26.749 1.00 0.00 H
ATOM 487 CZ ARG 33 20.419 34.191 26.732 1.00 0.00 C
ATOM 488 NH1 ARG 33 21.542 34.167 27.412 1.00 0.00 N
ATOM 489 HH11 ARG 33 22.233 33.772 27.087 1.00 0.00 H
ATOM 490 HH12 ARG 33 21.585 34.545 28.183 1.00 0.00 H
ATOM 491 NH2 ARG 33 20.360 33.607 25.549 1.00 0.00 N
ATOM 492 HH21 ARG 33 21.054 33.215 25.229 1.00 0.00 H
ATOM 493 HH22 ARG 33 19.627 33.620 25.100 1.00 0.00 H
ATOM 494 C ARG 33 18.454 38.137 31.907 1.00 0.00 C
ATOM 495 O ARG 33 19.075 37.473 32.736 1.00 0.00 O
ATOM 496 N ASN 34 17.745 39.232 32.254 1.00 0.00 N
ATOM 497 H ASN 34 17.390 39.696 31.623 1.00 0.00 H
ATOM 498 CA ASN 34 17.540 39.678 33.619 1.00 0.00 C
ATOM 499 HA ASN 34 16.927 40.440 33.561 1.00 0.00 H
ATOM 500 CB ASN 34 16.823 38.631 34.465 1.00 0.00 C
ATOM 501 HB2 ASN 34 17.373 37.835 34.536 1.00 0.00 H
ATOM 502 HB3 ASN 34 16.676 38.978 35.358 1.00 0.00 H
ATOM 503 CG ASN 34 15.481 38.275 33.823 1.00 0.00 C
ATOM 504 OD1 ASN 34 15.164 36.979 33.800 1.00 0.00 O
ATOM 505 ND2 ASN 34 14.731 39.145 33.317 1.00 0.00 N
ATOM 506 HD21 ASN 34 13.992 38.911 32.944 1.00 0.00 H
ATOM 507 HD22 ASN 34 14.956 39.974 33.343 1.00 0.00 H
ATOM 508 C ASN 34 18.801 40.210 34.274 1.00 0.00 C
ATOM 509 O ASN 34 18.909 40.267 35.483 1.00 0.00 O
ATOM 510 N LEU 35 19.705 40.732 33.439 1.00 0.00 N
ATOM 511 H LEU 35 19.545 40.738 32.595 1.00 0.00 H
ATOM 512 CA LEU 35 20.955 41.288 33.932 1.00 0.00 C
ATOM 513 HA LEU 35 21.197 40.796 34.744 1.00 0.00 H
ATOM 514 CB LEU 35 22.095 41.097 32.919 1.00 0.00 C
ATOM 515 HB2 LEU 35 21.961 41.693 32.166 1.00 0.00 H
ATOM 516 HB3 LEU 35 22.940 41.327 33.337 1.00 0.00 H
ATOM 517 CG LEU 35 22.151 39.617 32.410 1.00 0.00 C
ATOM 518 HG LEU 35 21.322 39.445 31.916 1.00 0.00 H
ATOM 519 CD1 LEU 35 23.299 39.463 31.439 1.00 0.00 C
ATOM 520 HD11 LEU 35 23.215 40.114 30.738 1.00 0.00 H
ATOM 521 HD12 LEU 35 24.129 39.595 31.901 1.00 0.00 H
ATOM 522 HD13 LEU 35 23.280 38.581 31.060 1.00 0.00 H
ATOM 523 CD2 LEU 35 22.215 38.647 33.515 1.00 0.00 C
ATOM 524 HD21 LEU 35 21.469 38.783 34.104 1.00 0.00 H
ATOM 525 HD22 LEU 35 22.184 37.756 33.161 1.00 0.00 H
ATOM 526 HD23 LEU 35 23.033 38.770 34.002 1.00 0.00 H
ATOM 527 C LEU 35 20.833 42.745 34.302 1.00 0.00 C
ATOM 528 O LEU 35 21.786 43.414 34.743 1.00 0.00 O
ATOM 529 N THR 36 19.695 43.343 34.099 1.00 0.00 N
ATOM 530 H THR 36 19.063 42.889 33.733 1.00 0.00 H
ATOM 531 CA THR 36 19.423 44.720 34.450 1.00 0.00 C
ATOM 532 HA THR 36 20.238 45.096 34.843 1.00 0.00 H
ATOM 533 CB THR 36 19.063 45.561 33.227 1.00 0.00 C
ATOM 534 HB THR 36 18.938 46.492 33.506 1.00 0.00 H
ATOM 535 CG2 THR 36 20.198 45.499 32.179 1.00 0.00 C
ATOM 536 HG21 THR 36 21.011 45.831 32.569 1.00 0.00 H
ATOM 537 HG22 THR 36 20.326 44.590 31.899 1.00 0.00 H
ATOM 538 HG23 THR 36 19.963 46.038 31.421 1.00 0.00 H
ATOM 539 OG1 THR 36 17.828 45.070 32.676 1.00 0.00 O
ATOM 540 HG1 THR 36 17.625 45.517 32.019 1.00 0.00 H
ATOM 541 C THR 36 18.321 44.831 35.476 1.00 0.00 C
ATOM 542 O THR 36 17.879 45.946 35.790 1.00 0.00 O
ATOM 543 N LYS 37 17.848 43.691 36.001 1.00 0.00 N
ATOM 544 H LYS 37 18.287 42.800 35.817 1.00 0.00 H
ATOM 545 CA LYS 37 16.629 43.711 36.829 1.00 0.00 C
ATOM 546 HA LYS 37 15.818 44.220 36.309 1.00 0.00 H
ATOM 547 CB LYS 37 16.189 42.264 37.132 1.00 0.00 C
ATOM 548 HB2 LYS 37 16.115 41.762 36.305 1.00 0.00 H
ATOM 549 HB3 LYS 37 16.851 41.829 37.692 1.00 0.00 H
ATOM 550 CG LYS 37 14.829 42.284 37.852 1.00 0.00 C
ATOM 551 HG2 LYS 37 14.896 42.797 38.673 1.00 0.00 H
ATOM 552 HG3 LYS 37 14.161 42.701 37.286 1.00 0.00 H
ATOM 553 CD LYS 37 14.423 40.862 38.166 1.00 0.00 C
ATOM 554 HD2 LYS 37 13.981 40.489 37.388 1.00 0.00 H
ATOM 555 HD3 LYS 37 15.226 40.341 38.324 1.00 0.00 H
ATOM 556 CE LYS 37 13.509 40.706 39.358 1.00 0.00 C
ATOM 557 HE2 LYS 37 12.831 41.399 39.340 1.00 0.00 H
ATOM 558 HE3 LYS 37 13.061 39.846 39.313 1.00 0.00 H
ATOM 559 NZ LYS 37 14.288 40.799 40.636 1.00 0.00 N
ATOM 560 HZ1 LYS 37 13.736 40.705 41.327 1.00 0.00 H
ATOM 561 HZ2 LYS 37 14.902 40.155 40.657 1.00 0.00 H
ATOM 562 HZ3 LYS 37 14.689 41.593 40.681 1.00 0.00 H
ATOM 563 C LYS 37 16.812 44.469 38.135 1.00 0.00 C
ATOM 564 O LYS 37 15.970 45.268 38.539 1.00 0.00 O
ATOM 565 N ASP 38 17.888 44.211 38.833 1.00 0.00 N
ATOM 566 H ASP 38 18.471 43.676 38.495 1.00 0.00 H
ATOM 567 CA ASP 38 18.158 44.776 40.149 1.00 0.00 C
ATOM 568 HA ASP 38 17.306 45.104 40.502 1.00 0.00 H
ATOM 569 CB ASP 38 18.663 43.730 41.109 1.00 0.00 C
ATOM 570 HB2 ASP 38 19.516 43.399 40.788 1.00 0.00 H
ATOM 571 HB3 ASP 38 18.816 44.148 41.971 1.00 0.00 H
ATOM 572 CG ASP 38 17.720 42.545 41.301 1.00 0.00 C
ATOM 573 OD1 ASP 38 16.478 42.737 41.073 1.00 0.00 O
ATOM 574 OD2 ASP 38 18.295 41.502 41.608 1.00 0.00 O
ATOM 575 C ASP 38 19.141 45.977 40.135 1.00 0.00 C
ATOM 576 O ASP 38 19.067 46.815 41.011 1.00 0.00 O
ATOM 577 N ARG 39 20.009 45.968 39.149 1.00 0.00 N
ATOM 578 H ARG 39 19.973 45.316 38.589 1.00 0.00 H
ATOM 579 CA ARG 39 21.029 46.985 38.941 1.00 0.00 C
ATOM 580 HA ARG 39 20.619 47.871 39.022 1.00 0.00 H
ATOM 581 CB ARG 39 22.136 46.859 39.958 1.00 0.00 C
ATOM 582 HB2 ARG 39 22.761 47.592 39.838 1.00 0.00 H
ATOM 583 HB3 ARG 39 21.758 46.934 40.848 1.00 0.00 H
ATOM 584 CG ARG 39 22.882 45.555 39.848 1.00 0.00 C
ATOM 585 HG2 ARG 39 22.246 44.824 39.898 1.00 0.00 H
ATOM 586 HG3 ARG 39 23.313 45.512 38.980 1.00 0.00 H
ATOM 587 CD ARG 39 23.890 45.378 40.887 1.00 0.00 C
ATOM 588 HD2 ARG 39 24.552 46.080 40.790 1.00 0.00 H
ATOM 589 HD3 ARG 39 23.463 45.498 41.749 1.00 0.00 H
ATOM 590 NE ARG 39 24.588 44.089 40.897 1.00 0.00 N
ATOM 591 HE ARG 39 24.304 43.479 41.434 1.00 0.00 H
ATOM 592 CZ ARG 39 25.636 43.806 40.124 1.00 0.00 C
ATOM 593 NH1 ARG 39 26.100 44.690 39.276 1.00 0.00 N
ATOM 594 HH11 ARG 39 26.781 44.501 38.787 1.00 0.00 H
ATOM 595 HH12 ARG 39 25.723 45.460 39.208 1.00 0.00 H
ATOM 596 NH2 ARG 39 26.231 42.632 40.210 1.00 0.00 N
ATOM 597 HH21 ARG 39 26.912 42.457 39.714 1.00 0.00 H
ATOM 598 HH22 ARG 39 25.939 42.040 40.762 1.00 0.00 H
ATOM 599 C ARG 39 21.529 46.797 37.517 1.00 0.00 C
ATOM 600 O ARG 39 21.316 45.714 36.911 1.00 0.00 O
ATOM 601 N CYS 40 22.213 47.813 36.969 1.00 0.00 N
ATOM 602 H CYS 40 22.331 48.548 37.400 1.00 0.00 H
ATOM 603 CA CYS 40 22.748 47.639 35.636 1.00 0.00 C
ATOM 604 HA CYS 40 22.111 47.134 35.088 1.00 0.00 H
ATOM 605 CB CYS 40 23.021 49.008 34.984 1.00 0.00 C
ATOM 606 HB2 CYS 40 23.727 49.449 35.482 1.00 0.00 H
ATOM 607 HB3 CYS 40 23.351 48.858 34.084 1.00 0.00 H
ATOM 608 SG CYS 40 21.607 50.120 34.893 1.00 0.00 S
ATOM 609 HG CYS 40 22.253 51.118 34.298 1.00 0.00 H
ATOM 610 C CYS 40 24.072 46.889 35.703 1.00 0.00 C
ATOM 611 O CYS 40 25.071 47.439 36.161 1.00 0.00 O
ATOM 612 N LYS 41 24.094 45.611 35.282 1.00 0.00 N
ATOM 613 H LYS 41 23.311 45.084 34.923 1.00 0.00 H
ATOM 614 CA LYS 41 25.410 44.955 35.336 1.00 0.00 C
ATOM 615 HA LYS 41 25.797 44.964 36.355 1.00 0.00 H
ATOM 616 CB LYS 41 25.327 43.519 34.863 1.00 0.00 C
ATOM 617 HB2 LYS 41 24.683 43.041 35.408 1.00 0.00 H
ATOM 618 HB3 LYS 41 25.010 43.504 33.947 1.00 0.00 H
ATOM 619 CG LYS 41 26.673 42.802 34.937 1.00 0.00 C
ATOM 620 HG2 LYS 41 27.303 43.218 34.327 1.00 0.00 H
ATOM 621 HG3 LYS 41 27.032 42.863 35.836 1.00 0.00 H
ATOM 622 CD LYS 41 26.464 41.328 34.553 1.00 0.00 C
ATOM 623 HD2 LYS 41 25.728 40.961 35.067 1.00 0.00 H
ATOM 624 HD3 LYS 41 26.234 41.268 33.612 1.00 0.00 H
ATOM 625 CE LYS 41 27.724 40.514 34.819 1.00 0.00 C
ATOM 626 HE2 LYS 41 28.481 40.959 34.407 1.00 0.00 H
ATOM 627 HE3 LYS 41 27.884 40.483 35.776 1.00 0.00 H
ATOM 628 NZ LYS 41 27.637 39.140 34.304 1.00 0.00 N
ATOM 629 HZ1 LYS 41 28.394 38.707 34.484 1.00 0.00 H
ATOM 630 HZ2 LYS 41 26.956 38.719 34.693 1.00 0.00 H
ATOM 631 HZ3 LYS 41 27.510 39.161 33.424 1.00 0.00 H
ATOM 632 C LYS 41 26.360 45.698 34.414 1.00 0.00 C
ATOM 633 O LYS 41 26.019 46.020 33.289 1.00 0.00 O
ATOM 634 N PRO 42 27.574 46.043 34.882 1.00 0.00 N
ATOM 635 CD PRO 42 28.129 46.014 36.244 1.00 0.00 C
ATOM 636 HD2 PRO 42 28.732 45.262 36.358 1.00 0.00 H
ATOM 637 HD3 PRO 42 27.422 45.953 36.906 1.00 0.00 H
ATOM 638 CG PRO 42 28.891 47.359 36.368 1.00 0.00 C
ATOM 639 HG2 PRO 42 29.605 47.297 37.022 1.00 0.00 H
ATOM 640 HG3 PRO 42 28.291 48.078 36.621 1.00 0.00 H
ATOM 641 CB PRO 42 29.438 47.571 34.990 1.00 0.00 C
ATOM 642 HB2 PRO 42 30.271 47.089 34.869 1.00 0.00 H
ATOM 643 HB3 PRO 42 29.589 48.513 34.817 1.00 0.00 H
ATOM 644 CA PRO 42 28.342 47.013 34.075 1.00 0.00 C
ATOM 645 HA PRO 42 27.742 47.751 33.839 1.00 0.00 H
ATOM 646 C PRO 42 28.977 46.496 32.792 1.00 0.00 C
ATOM 647 O PRO 42 29.112 47.261 31.826 1.00 0.00 O
ATOM 648 N VAL 43 29.360 45.223 32.767 1.00 0.00 N
ATOM 649 H VAL 43 29.242 44.738 33.467 1.00 0.00 H
ATOM 650 CA VAL 43 30.040 44.606 31.632 1.00 0.00 C
ATOM 651 HA VAL 43 29.847 45.111 30.815 1.00 0.00 H
ATOM 652 CB VAL 43 31.571 44.530 31.849 1.00 0.00 C
ATOM 653 HB VAL 43 31.737 43.986 32.647 1.00 0.00 H
ATOM 654 CG1 VAL 43 32.283 43.871 30.673 1.00 0.00 C
ATOM 655 HG11 VAL 43 31.911 42.999 30.521 1.00 0.00 H
ATOM 656 HG12 VAL 43 32.168 44.409 29.886 1.00 0.00 H
ATOM 657 HG13 VAL 43 33.219 43.789 30.870 1.00 0.00 H
ATOM 658 CG2 VAL 43 32.160 45.915 32.092 1.00 0.00 C
ATOM 659 HG21 VAL 43 31.710 46.328 32.833 1.00 0.00 H
ATOM 660 HG22 VAL 43 33.096 45.834 32.290 1.00 0.00 H
ATOM 661 HG23 VAL 43 32.045 46.454 31.306 1.00 0.00 H
ATOM 662 C VAL 43 29.500 43.192 31.500 1.00 0.00 C
ATOM 663 O VAL 43 29.238 42.530 32.530 1.00 0.00 O
ATOM 664 N ASN 44 29.373 42.668 30.285 1.00 0.00 N
ATOM 665 H ASN 44 29.546 43.151 29.596 1.00 0.00 H
ATOM 666 CA ASN 44 28.948 41.295 30.104 1.00 0.00 C
ATOM 667 HA ASN 44 29.421 40.717 30.738 1.00 0.00 H
ATOM 668 CB ASN 44 27.426 41.185 30.337 1.00 0.00 C
ATOM 669 HB2 ASN 44 27.188 41.683 31.135 1.00 0.00 H
ATOM 670 HB3 ASN 44 26.958 41.582 29.586 1.00 0.00 H
ATOM 671 CG ASN 44 26.979 39.736 30.498 1.00 0.00 C
ATOM 672 OD1 ASN 44 27.259 39.137 31.536 1.00 0.00 O
ATOM 673 ND2 ASN 44 26.299 39.226 29.527 1.00 0.00 N
ATOM 674 HD21 ASN 44 26.010 38.417 29.582 1.00 0.00 H
ATOM 675 HD22 ASN 44 26.134 39.694 28.825 1.00 0.00 H
ATOM 676 C ASN 44 29.264 40.870 28.697 1.00 0.00 C
ATOM 677 O ASN 44 29.015 41.635 27.747 1.00 0.00 O
ATOM 678 N THR 45 29.717 39.641 28.514 1.00 0.00 N
ATOM 679 H THR 45 29.862 39.151 29.206 1.00 0.00 H
ATOM 680 CA THR 45 29.983 39.076 27.188 1.00 0.00 C
ATOM 681 HA THR 45 29.891 39.786 26.519 1.00 0.00 H
ATOM 682 CB THR 45 31.432 38.538 27.144 1.00 0.00 C
ATOM 683 HB THR 45 31.547 37.858 27.840 1.00 0.00 H
ATOM 684 CG2 THR 45 31.758 37.931 25.789 1.00 0.00 C
ATOM 685 HG21 THR 45 31.161 37.200 25.614 1.00 0.00 H
ATOM 686 HG22 THR 45 31.656 38.598 25.107 1.00 0.00 H
ATOM 687 HG23 THR 45 32.664 37.611 25.791 1.00 0.00 H
ATOM 688 OG1 THR 45 32.326 39.621 27.389 1.00 0.00 O
ATOM 689 HG1 THR 45 32.159 39.954 28.119 1.00 0.00 H
ATOM 690 C THR 45 29.001 37.965 26.859 1.00 0.00 C
ATOM 691 O THR 45 28.732 37.096 27.716 1.00 0.00 O
ATOM 692 N PHE 46 28.510 37.972 25.635 1.00 0.00 N
ATOM 693 H PHE 46 28.665 38.650 25.129 1.00 0.00 H
ATOM 694 CA PHE 46 27.718 36.873 25.110 1.00 0.00 C
ATOM 695 HA PHE 46 27.494 36.257 25.838 1.00 0.00 H
ATOM 696 CB PHE 46 26.423 37.383 24.458 1.00 0.00 C
ATOM 697 HB2 PHE 46 26.644 38.070 23.810 1.00 0.00 H
ATOM 698 HB3 PHE 46 25.999 36.652 23.981 1.00 0.00 H
ATOM 699 CG PHE 46 25.447 37.948 25.459 1.00 0.00 C
ATOM 700 CD1 PHE 46 24.627 37.102 26.203 1.00 0.00 C
ATOM 701 HD1 PHE 46 24.669 36.183 26.067 1.00 0.00 H
ATOM 702 CE1 PHE 46 23.754 37.618 27.141 1.00 0.00 C
ATOM 703 HE1 PHE 46 23.216 37.045 27.638 1.00 0.00 H
ATOM 704 CZ PHE 46 23.677 38.981 27.342 1.00 0.00 C
ATOM 705 HZ PHE 46 23.071 39.321 27.961 1.00 0.00 H
ATOM 706 CE2 PHE 46 24.482 39.838 26.640 1.00 0.00 C
ATOM 707 HE2 PHE 46 24.430 40.755 26.787 1.00 0.00 H
ATOM 708 CD2 PHE 46 25.383 39.328 25.703 1.00 0.00 C
ATOM 709 HD2 PHE 46 25.943 39.907 25.238 1.00 0.00 H
ATOM 710 C PHE 46 28.519 36.119 24.031 1.00 0.00 C
ATOM 711 O PHE 46 29.239 36.732 23.238 1.00 0.00 O
ATOM 712 N VAL 47 28.370 34.797 24.020 1.00 0.00 N
ATOM 713 H VAL 47 27.818 34.446 24.579 1.00 0.00 H
ATOM 714 CA VAL 47 29.092 33.906 23.111 1.00 0.00 C
ATOM 715 HA VAL 47 29.736 34.444 22.605 1.00 0.00 H
ATOM 716 CB VAL 47 29.873 32.836 23.896 1.00 0.00 C
ATOM 717 HB VAL 47 29.224 32.244 24.330 1.00 0.00 H
ATOM 718 CG1 VAL 47 30.689 32.005 22.918 1.00 0.00 C
ATOM 719 HG11 VAL 47 30.108 31.636 22.248 1.00 0.00 H
ATOM 720 HG12 VAL 47 31.348 32.561 22.498 1.00 0.00 H
ATOM 721 HG13 VAL 47 31.125 31.292 23.390 1.00 0.00 H
ATOM 722 CG2 VAL 47 30.747 33.434 24.966 1.00 0.00 C
ATOM 723 HG21 VAL 47 30.207 33.953 25.567 1.00 0.00 H
ATOM 724 HG22 VAL 47 31.184 32.732 25.452 1.00 0.00 H
ATOM 725 HG23 VAL 47 31.407 34.001 24.560 1.00 0.00 H
ATOM 726 C VAL 47 28.116 33.273 22.118 1.00 0.00 C
ATOM 727 O VAL 47 27.178 32.584 22.513 1.00 0.00 O
ATOM 728 N HIE 48 28.361 33.530 20.833 1.00 0.00 N
ATOM 729 H HIE 48 29.060 33.990 20.635 1.00 0.00 H
ATOM 730 CA HIE 48 27.507 33.070 19.747 1.00 0.00 C
ATOM 731 HA HIE 48 26.598 32.935 20.088 1.00 0.00 H
ATOM 732 CB HIE 48 27.478 34.143 18.647 1.00 0.00 C
ATOM 733 HB2 HIE 48 28.372 34.241 18.286 1.00 0.00 H
ATOM 734 HB3 HIE 48 26.903 33.836 17.929 1.00 0.00 H
ATOM 735 CG HIE 48 27.001 35.470 19.101 1.00 0.00 C
ATOM 736 ND1 HIE 48 25.661 35.843 19.131 1.00 0.00 N
ATOM 737 CE1 HIE 48 25.564 37.083 19.553 1.00 0.00 C
ATOM 738 HE1 HIE 48 24.765 37.549 19.655 1.00 0.00 H
ATOM 739 NE2 HIE 48 26.785 37.583 19.819 1.00 0.00 N
ATOM 740 HE2 HIE 48 27.041 38.491 20.181 1.00 0.00 H
ATOM 741 CD2 HIE 48 27.675 36.583 19.493 1.00 0.00 C
ATOM 742 HD2 HIE 48 28.601 36.659 19.535 1.00 0.00 H
ATOM 743 C HIE 48 28.025 31.753 19.157 1.00 0.00 C
ATOM 744 O HIE 48 28.518 31.679 18.045 1.00 0.00 O
ATOM 745 N GLU 49 27.951 30.712 19.983 1.00 0.00 N
ATOM 746 H GLU 49 27.602 30.829 20.760 1.00 0.00 H
ATOM 747 CA GLU 49 28.429 29.395 19.635 1.00 0.00 C
ATOM 748 HA GLU 49 28.422 29.300 18.660 1.00 0.00 H
ATOM 749 CB GLU 49 29.866 29.167 20.151 1.00 0.00 C
ATOM 750 HB2 GLU 49 29.862 29.223 21.120 1.00 0.00 H
ATOM 751 HB3 GLU 49 30.146 28.271 19.909 1.00 0.00 H
ATOM 752 CG GLU 49 30.875 30.158 19.609 1.00 0.00 C
ATOM 753 HG2 GLU 49 30.541 31.053 19.777 1.00 0.00 H
ATOM 754 HG3 GLU 49 31.698 30.057 20.112 1.00 0.00 H
ATOM 755 CD GLU 49 31.207 30.045 18.127 1.00 0.00 C
ATOM 756 OE1 GLU 49 30.801 29.053 17.442 1.00 0.00 O
ATOM 757 OE2 GLU 49 31.875 30.981 17.622 1.00 0.00 O
ATOM 758 C GLU 49 27.475 28.379 20.236 1.00 0.00 C
ATOM 759 O GLU 49 26.645 28.715 21.097 1.00 0.00 O
ATOM 760 N SER 50 27.587 27.111 19.816 1.00 0.00 N
ATOM 761 H SER 50 28.104 26.916 19.158 1.00 0.00 H
ATOM 762 CA SER 50 26.835 26.085 20.478 1.00 0.00 C
ATOM 763 HA SER 50 25.888 26.338 20.471 1.00 0.00 H
ATOM 764 CB SER 50 26.985 24.754 19.756 1.00 0.00 C
ATOM 765 HB2 SER 50 26.302 24.137 20.064 1.00 0.00 H
ATOM 766 HB3 SER 50 26.865 24.885 18.802 1.00 0.00 H
ATOM 767 OG SER 50 28.270 24.207 20.005 1.00 0.00 O
ATOM 768 HG SER 50 28.340 23.488 19.617 1.00 0.00 H
ATOM 769 C SER 50 27.280 25.930 21.909 1.00 0.00 C
ATOM 770 O SER 50 28.421 26.186 22.304 1.00 0.00 O
ATOM 771 N LEU 51 26.332 25.499 22.761 1.00 0.00 N
ATOM 772 H LEU 51 25.527 25.380 22.481 1.00 0.00 H
ATOM 773 CA LEU 51 26.655 25.238 24.126 1.00 0.00 C
ATOM 774 HA LEU 51 26.980 26.074 24.520 1.00 0.00 H
ATOM 775 CB LEU 51 25.389 24.823 24.894 1.00 0.00 C
ATOM 776 HB2 LEU 51 24.738 25.537 24.808 1.00 0.00 H
ATOM 777 HB3 LEU 51 25.017 24.040 24.459 1.00 0.00 H
ATOM 778 CG LEU 51 25.550 24.517 26.336 1.00 0.00 C
ATOM 779 HG LEU 51 26.178 23.770 26.422 1.00 0.00 H
ATOM 780 CD1 LEU 51 26.099 25.695 27.132 1.00 0.00 C
ATOM 781 HD11 LEU 51 26.183 25.445 28.056 1.00 0.00 H
ATOM 782 HD12 LEU 51 26.960 25.941 26.787 1.00 0.00 H
ATOM 783 HD13 LEU 51 25.499 26.441 27.056 1.00 0.00 H
ATOM 784 CD2 LEU 51 24.211 24.070 26.866 1.00 0.00 C
ATOM 785 HD21 LEU 51 24.289 23.865 27.801 1.00 0.00 H
ATOM 786 HD22 LEU 51 23.568 24.772 26.745 1.00 0.00 H
ATOM 787 HD23 LEU 51 23.923 23.287 26.390 1.00 0.00 H
ATOM 788 C LEU 51 27.766 24.194 24.275 1.00 0.00 C
ATOM 789 O LEU 51 28.671 24.354 25.084 1.00 0.00 O
ATOM 790 N ALA 52 27.684 23.098 23.513 1.00 0.00 N
ATOM 791 H ALA 52 27.036 23.006 22.956 1.00 0.00 H
ATOM 792 CA ALA 52 28.703 22.059 23.635 1.00 0.00 C
ATOM 793 HA ALA 52 28.718 21.756 24.566 1.00 0.00 H
ATOM 794 CB ALA 52 28.377 20.868 22.759 1.00 0.00 C
ATOM 795 HB1 ALA 52 29.062 20.201 22.858 1.00 0.00 H
ATOM 796 HB2 ALA 52 27.531 20.499 23.022 1.00 0.00 H
ATOM 797 HB3 ALA 52 28.333 21.147 21.841 1.00 0.00 H
ATOM 798 C ALA 52 30.098 22.602 23.288 1.00 0.00 C
ATOM 799 O ALA 52 31.072 22.219 23.927 1.00 0.00 O
ATOM 800 N ASP 53 30.190 23.485 22.303 1.00 0.00 N
ATOM 801 H ASP 53 29.487 23.731 21.874 1.00 0.00 H
ATOM 802 CA ASP 53 31.507 24.040 21.952 1.00 0.00 C
ATOM 803 HA ASP 53 32.118 23.286 21.813 1.00 0.00 H
ATOM 804 CB ASP 53 31.443 24.832 20.638 1.00 0.00 C
ATOM 805 HB2 ASP 53 30.649 25.389 20.652 1.00 0.00 H
ATOM 806 HB3 ASP 53 32.213 25.422 20.597 1.00 0.00 H
ATOM 807 CG ASP 53 31.416 23.986 19.383 1.00 0.00 C
ATOM 808 OD1 ASP 53 31.611 22.764 19.452 1.00 0.00 O
ATOM 809 OD2 ASP 53 31.161 24.526 18.304 1.00 0.00 O
ATOM 810 C ASP 53 32.075 24.885 23.055 1.00 0.00 C
ATOM 811 O ASP 53 33.296 24.942 23.252 1.00 0.00 O
ATOM 812 N VAL 54 31.218 25.605 23.789 1.00 0.00 N
ATOM 813 H VAL 54 30.380 25.588 23.598 1.00 0.00 H
ATOM 814 CA VAL 54 31.683 26.419 24.909 1.00 0.00 C
ATOM 815 HA VAL 54 32.515 26.854 24.629 1.00 0.00 H
ATOM 816 CB VAL 54 30.678 27.523 25.236 1.00 0.00 C
ATOM 817 HB VAL 54 29.803 27.111 25.397 1.00 0.00 H
ATOM 818 CG1 VAL 54 31.091 28.282 26.486 1.00 0.00 C
ATOM 819 HG11 VAL 54 31.160 27.671 27.224 1.00 0.00 H
ATOM 820 HG12 VAL 54 31.941 28.703 26.338 1.00 0.00 H
ATOM 821 HG13 VAL 54 30.433 28.952 26.686 1.00 0.00 H
ATOM 822 CG2 VAL 54 30.560 28.463 24.047 1.00 0.00 C
ATOM 823 HG21 VAL 54 30.298 27.964 23.270 1.00 0.00 H
ATOM 824 HG22 VAL 54 29.899 29.134 24.234 1.00 0.00 H
ATOM 825 HG23 VAL 54 31.407 28.884 23.887 1.00 0.00 H
ATOM 826 C VAL 54 32.019 25.518 26.127 1.00 0.00 C
ATOM 827 O VAL 54 33.043 25.704 26.790 1.00 0.00 O
ATOM 828 N GLN 55 31.154 24.534 26.417 1.00 0.00 N
ATOM 829 H GLN 55 30.434 24.441 25.956 1.00 0.00 H
ATOM 830 CA GLN 55 31.477 23.622 27.511 1.00 0.00 C
ATOM 831 HA GLN 55 31.557 24.140 28.339 1.00 0.00 H
ATOM 832 CB GLN 55 30.289 22.667 27.640 1.00 0.00 C
ATOM 833 HB2 GLN 55 30.256 22.076 26.872 1.00 0.00 H
ATOM 834 HB3 GLN 55 30.389 22.124 28.438 1.00 0.00 H
ATOM 835 CG GLN 55 28.988 23.488 27.725 1.00 0.00 C
ATOM 836 HG2 GLN 55 29.190 24.414 27.928 1.00 0.00 H
ATOM 837 HG3 GLN 55 28.516 23.454 26.879 1.00 0.00 H
ATOM 838 CD GLN 55 28.142 22.892 28.815 1.00 0.00 C
ATOM 839 OE1 GLN 55 28.152 23.280 29.982 1.00 0.00 O
ATOM 840 NE2 GLN 55 27.439 21.814 28.440 1.00 0.00 N
ATOM 841 HE21 GLN 55 26.980 21.376 29.021 1.00 0.00 H
ATOM 842 HE22 GLN 55 27.446 21.560 27.618 1.00 0.00 H
ATOM 843 C GLN 55 32.776 22.874 27.277 1.00 0.00 C
ATOM 844 O GLN 55 33.492 22.564 28.226 1.00 0.00 O
ATOM 845 N ALA 56 33.092 22.599 26.012 1.00 0.00 N
ATOM 846 H ALA 56 32.560 22.846 25.383 1.00 0.00 H
ATOM 847 CA ALA 56 34.322 21.889 25.669 1.00 0.00 C
ATOM 848 HA ALA 56 34.335 21.040 26.159 1.00 0.00 H
ATOM 849 CB ALA 56 34.358 21.583 24.187 1.00 0.00 C
ATOM 850 HB1 ALA 56 35.170 21.117 23.976 1.00 0.00 H
ATOM 851 HB2 ALA 56 33.604 21.035 23.955 1.00 0.00 H
ATOM 852 HB3 ALA 56 34.321 22.404 23.690 1.00 0.00 H
ATOM 853 C ALA 56 35.563 22.697 26.069 1.00 0.00 C
ATOM 854 O ALA 56 36.654 22.094 26.177 1.00 0.00 O
ATOM 855 N VAL 57 35.450 23.998 26.264 1.00 0.00 N
ATOM 856 H VAL 57 34.684 24.378 26.169 1.00 0.00 H
ATOM 857 CA VAL 57 36.620 24.803 26.643 1.00 0.00 C
ATOM 858 HA VAL 57 37.307 24.658 25.959 1.00 0.00 H
ATOM 859 CB VAL 57 36.266 26.297 26.627 1.00 0.00 C
ATOM 860 HB VAL 57 35.497 26.443 27.216 1.00 0.00 H
ATOM 861 CG1 VAL 57 37.438 27.153 27.129 1.00 0.00 C
ATOM 862 HG11 VAL 57 37.669 26.887 28.022 1.00 0.00 H
ATOM 863 HG12 VAL 57 38.195 27.029 26.553 1.00 0.00 H
ATOM 864 HG13 VAL 57 37.182 28.078 27.127 1.00 0.00 H
ATOM 865 CG2 VAL 57 35.878 26.698 25.209 1.00 0.00 C
ATOM 866 HG21 VAL 57 35.145 26.154 24.911 1.00 0.00 H
ATOM 867 HG22 VAL 57 35.615 27.622 25.198 1.00 0.00 H
ATOM 868 HG23 VAL 57 36.629 26.572 24.624 1.00 0.00 H
ATOM 869 C VAL 57 37.190 24.303 27.976 1.00 0.00 C
ATOM 870 O VAL 57 38.390 24.454 28.225 1.00 0.00 O
ATOM 871 N CYS 58 36.354 23.688 28.838 1.00 0.00 N
ATOM 872 H CYS 58 35.523 23.613 28.629 1.00 0.00 H
ATOM 873 CA CYS 58 36.805 23.155 30.092 1.00 0.00 C
ATOM 874 HA CYS 58 37.241 23.885 30.580 1.00 0.00 H
ATOM 875 CB CYS 58 35.629 22.691 30.930 1.00 0.00 C
ATOM 876 HB2 CYS 58 35.165 21.988 30.449 1.00 0.00 H
ATOM 877 HB3 CYS 58 35.969 22.307 31.754 1.00 0.00 H
ATOM 878 SG CYS 58 34.445 23.983 31.344 1.00 0.00 S
ATOM 879 HG CYS 58 33.624 23.202 32.040 1.00 0.00 H
ATOM 880 C CYS 58 37.826 22.013 29.966 1.00 0.00 C
ATOM 881 O CYS 58 38.430 21.658 30.980 1.00 0.00 O
ATOM 882 N SER 59 38.002 21.490 28.761 1.00 0.00 N
ATOM 883 H SER 59 37.482 21.720 28.115 1.00 0.00 H
ATOM 884 CA SER 59 38.981 20.489 28.385 1.00 0.00 C
ATOM 885 HA SER 59 39.357 20.109 29.207 1.00 0.00 H
ATOM 886 CB SER 59 38.275 19.357 27.616 1.00 0.00 C
ATOM 887 HB2 SER 59 37.761 19.738 26.888 1.00 0.00 H
ATOM 888 HB3 SER 59 38.942 18.765 27.234 1.00 0.00 H
ATOM 889 OG SER 59 37.412 18.608 28.455 1.00 0.00 O
ATOM 890 HG SER 59 36.831 19.100 28.759 1.00 0.00 H
ATOM 891 C SER 59 40.141 21.059 27.551 1.00 0.00 C
ATOM 892 O SER 59 40.904 20.261 26.991 1.00 0.00 O
ATOM 893 N GLN 60 40.242 22.380 27.449 1.00 0.00 N
ATOM 894 H GLN 60 39.718 22.874 27.921 1.00 0.00 H
ATOM 895 CA GLN 60 41.215 23.029 26.558 1.00 0.00 C
ATOM 896 HA GLN 60 41.600 22.311 26.013 1.00 0.00 H
ATOM 897 CB GLN 60 40.503 23.952 25.586 1.00 0.00 C
ATOM 898 HB2 GLN 60 39.991 24.616 26.073 1.00 0.00 H
ATOM 899 HB3 GLN 60 41.151 24.413 25.030 1.00 0.00 H
ATOM 900 CG GLN 60 39.573 23.108 24.716 1.00 0.00 C
ATOM 901 HG2 GLN 60 40.110 22.461 24.232 1.00 0.00 H
ATOM 902 HG3 GLN 60 38.976 22.613 25.298 1.00 0.00 H
ATOM 903 CD GLN 60 38.744 23.873 23.725 1.00 0.00 C
ATOM 904 OE1 GLN 60 38.990 25.023 23.377 1.00 0.00 O
ATOM 905 NE2 GLN 60 37.672 23.224 23.256 1.00 0.00 N
ATOM 906 HE21 GLN 60 37.142 23.613 22.701 1.00 0.00 H
ATOM 907 HE22 GLN 60 37.512 22.417 23.509 1.00 0.00 H
ATOM 908 C GLN 60 42.369 23.578 27.404 1.00 0.00 C
ATOM 909 O GLN 60 42.874 22.884 28.279 1.00 0.00 O
ATOM 910 N LYS 61 42.878 24.791 27.120 1.00 0.00 N
ATOM 911 H LYS 61 42.399 25.436 26.508 1.00 0.00 H
ATOM 912 CA LYS 61 44.190 25.196 27.682 1.00 0.00 C
ATOM 913 HA LYS 61 44.863 24.343 27.769 1.00 0.00 H
ATOM 914 CB LYS 61 44.835 26.237 26.757 1.00 0.00 C
ATOM 915 HB2 LYS 61 44.915 25.866 25.864 1.00 0.00 H
ATOM 916 HB3 LYS 61 44.263 27.019 26.706 1.00 0.00 H
ATOM 917 CG LYS 61 46.226 26.657 27.258 1.00 0.00 C
ATOM 918 HG2 LYS 61 46.553 27.383 26.705 1.00 0.00 H
ATOM 919 HG3 LYS 61 46.146 26.990 28.165 1.00 0.00 H
ATOM 920 CD LYS 61 47.248 25.519 27.237 1.00 0.00 C
ATOM 921 HD2 LYS 61 46.976 24.829 27.862 1.00 0.00 H
ATOM 922 HD3 LYS 61 47.277 25.127 26.350 1.00 0.00 H
ATOM 923 CE LYS 61 48.652 26.032 27.617 1.00 0.00 C
ATOM 924 HE2 LYS 61 49.031 26.524 26.872 1.00 0.00 H
ATOM 925 HE3 LYS 61 48.583 26.636 28.373 1.00 0.00 H
ATOM 926 NZ LYS 61 49.524 24.925 27.961 1.00 0.00 N
ATOM 927 HZ1 LYS 61 50.329 25.237 28.177 1.00 0.00 H
ATOM 928 HZ2 LYS 61 49.182 24.481 28.652 1.00 0.00 H
ATOM 929 HZ3 LYS 61 49.596 24.377 27.263 1.00 0.00 H
ATOM 930 C LYS 61 44.013 25.765 29.078 1.00 0.00 C
ATOM 931 O LYS 61 43.472 26.883 29.250 1.00 0.00 O
ATOM 932 N ASN 62 44.496 25.074 30.108 1.00 0.00 N
ATOM 933 H ASN 62 44.881 24.317 29.978 1.00 0.00 H
ATOM 934 CA ASN 62 44.370 25.609 31.456 1.00 0.00 C
ATOM 935 HA ASN 62 43.427 25.795 31.647 1.00 0.00 H
ATOM 936 CB ASN 62 44.899 24.565 32.457 1.00 0.00 C
ATOM 937 HB2 ASN 62 44.385 23.747 32.367 1.00 0.00 H
ATOM 938 HB3 ASN 62 45.823 24.361 32.248 1.00 0.00 H
ATOM 939 CG ASN 62 44.807 25.059 33.891 1.00 0.00 C
ATOM 940 OD1 ASN 62 45.827 25.273 34.574 1.00 0.00 O
ATOM 941 ND2 ASN 62 43.579 25.206 34.398 1.00 0.00 N
ATOM 942 HD21 ASN 62 43.478 25.455 35.215 1.00 0.00 H
ATOM 943 HD22 ASN 62 42.890 25.052 33.907 1.00 0.00 H
ATOM 944 C ASN 62 45.179 26.901 31.584 1.00 0.00 C
ATOM 945 O ASN 62 46.296 27.012 31.066 1.00 0.00 O
ATOM 946 N VAL 63 44.622 27.857 32.333 1.00 0.00 N
ATOM 947 H VAL 63 43.834 27.718 32.647 1.00 0.00 H
ATOM 948 CA VAL 63 45.270 29.113 32.646 1.00 0.00 C
ATOM 949 HA VAL 63 46.222 28.942 32.805 1.00 0.00 H
ATOM 950 CB VAL 63 45.139 30.112 31.495 1.00 0.00 C
ATOM 951 HB VAL 63 45.472 29.660 30.691 1.00 0.00 H
ATOM 952 CG1 VAL 63 43.688 30.519 31.202 1.00 0.00 C
ATOM 953 HG11 VAL 63 43.672 31.144 30.474 1.00 0.00 H
ATOM 954 HG12 VAL 63 43.179 29.741 30.967 1.00 0.00 H
ATOM 955 HG13 VAL 63 43.307 30.928 31.983 1.00 0.00 H
ATOM 956 CG2 VAL 63 46.017 31.349 31.699 1.00 0.00 C
ATOM 957 HG21 VAL 63 45.905 31.947 30.957 1.00 0.00 H
ATOM 958 HG22 VAL 63 45.760 31.793 32.511 1.00 0.00 H
ATOM 959 HG23 VAL 63 46.937 31.082 31.759 1.00 0.00 H
ATOM 960 C VAL 63 44.651 29.643 33.927 1.00 0.00 C
ATOM 961 O VAL 63 43.453 29.454 34.186 1.00 0.00 O
ATOM 962 N ALA 64 45.426 30.342 34.738 1.00 0.00 N
ATOM 963 H ALA 64 46.261 30.439 34.556 1.00 0.00 H
ATOM 964 CA ALA 64 44.874 30.945 35.933 1.00 0.00 C
ATOM 965 HA ALA 64 44.377 30.262 36.429 1.00 0.00 H
ATOM 966 CB ALA 64 45.997 31.489 36.833 1.00 0.00 C
ATOM 967 HB1 ALA 64 45.614 31.885 37.619 1.00 0.00 H
ATOM 968 HB2 ALA 64 46.579 30.770 37.089 1.00 0.00 H
ATOM 969 HB3 ALA 64 46.499 32.152 36.354 1.00 0.00 H
ATOM 970 C ALA 64 43.915 32.074 35.562 1.00 0.00 C
ATOM 971 O ALA 64 44.192 32.905 34.687 1.00 0.00 O
ATOM 972 N CYS 65 42.790 32.135 36.261 1.00 0.00 N
ATOM 973 H CYS 65 42.625 31.506 36.824 1.00 0.00 H
ATOM 974 CA CYS 65 41.826 33.211 36.047 1.00 0.00 C
ATOM 975 HA CYS 65 41.666 33.300 35.084 1.00 0.00 H
ATOM 976 CB CYS 65 40.484 32.965 36.745 1.00 0.00 C
ATOM 977 HB2 CYS 65 40.663 32.442 37.542 1.00 0.00 H
ATOM 978 HB3 CYS 65 40.149 33.826 37.040 1.00 0.00 H
ATOM 979 SG CYS 65 39.139 32.137 35.837 1.00 0.00 S
ATOM 980 HG CYS 65 38.258 32.170 36.833 1.00 0.00 H
ATOM 981 C CYS 65 42.421 34.534 36.572 1.00 0.00 C
ATOM 982 O CYS 65 43.398 34.568 37.321 1.00 0.00 O
ATOM 983 N LYS 66 41.738 35.623 36.217 1.00 0.00 N
ATOM 984 H LYS 66 40.970 35.564 35.564 1.00 0.00 H
ATOM 985 CA LYS 66 42.111 36.951 36.741 1.00 0.00 C
ATOM 986 HA LYS 66 43.062 37.292 36.331 1.00 0.00 H
ATOM 987 CB LYS 66 41.009 38.000 36.386 1.00 0.00 C
ATOM 988 HB2 LYS 66 40.148 37.626 36.630 1.00 0.00 H
ATOM 989 HB3 LYS 66 41.150 38.784 36.939 1.00 0.00 H
ATOM 990 CG LYS 66 40.935 38.437 34.989 1.00 0.00 C
ATOM 991 HG2 LYS 66 41.697 39.005 34.792 1.00 0.00 H
ATOM 992 HG3 LYS 66 40.985 37.661 34.409 1.00 0.00 H
ATOM 993 CD LYS 66 39.657 39.200 34.690 1.00 0.00 C
ATOM 994 HD2 LYS 66 38.900 38.600 34.774 1.00 0.00 H
ATOM 995 HD3 LYS 66 39.549 39.910 35.341 1.00 0.00 H
ATOM 996 CE LYS 66 39.669 39.782 33.332 1.00 0.00 C
ATOM 997 HE2 LYS 66 40.379 40.440 33.280 1.00 0.00 H
ATOM 998 HE3 LYS 66 39.869 39.081 32.693 1.00 0.00 H
ATOM 999 NZ LYS 66 38.395 40.424 32.954 1.00 0.00 N
ATOM 1000 HZ1 LYS 66 38.463 40.754 32.130 1.00 0.00 H
ATOM 1001 HZ2 LYS 66 37.740 39.822 32.979 1.00 0.00 H
ATOM 1002 HZ3 LYS 66 38.214 41.083 33.524 1.00 0.00 H
ATOM 1003 C LYS 66 42.315 36.954 38.216 1.00 0.00 C
ATOM 1004 O LYS 66 43.272 37.543 38.733 1.00 0.00 O
ATOM 1005 N ASN 67 41.402 36.309 38.971 1.00 0.00 N
ATOM 1006 H ASN 67 40.773 35.878 38.574 1.00 0.00 H
ATOM 1007 CA ASN 67 41.552 36.404 40.435 1.00 0.00 C
ATOM 1008 HA ASN 67 41.992 37.258 40.633 1.00 0.00 H
ATOM 1009 CB ASN 67 40.154 36.462 41.023 1.00 0.00 C
ATOM 1010 HB2 ASN 67 39.593 35.826 40.551 1.00 0.00 H
ATOM 1011 HB3 ASN 67 40.196 36.183 41.951 1.00 0.00 H
ATOM 1012 CG ASN 67 39.498 37.829 40.957 1.00 0.00 C
ATOM 1013 OD1 ASN 67 39.998 38.900 40.569 1.00 0.00 O
ATOM 1014 ND2 ASN 67 38.243 37.801 41.388 1.00 0.00 N
ATOM 1015 HD21 ASN 67 37.776 38.524 41.399 1.00 0.00 H
ATOM 1016 HD22 ASN 67 37.896 37.061 41.656 1.00 0.00 H
ATOM 1017 C ASN 67 42.409 35.296 41.032 1.00 0.00 C
ATOM 1018 O ASN 67 42.460 35.165 42.237 1.00 0.00 O
ATOM 1019 N GLY 68 43.167 34.614 40.187 1.00 0.00 N
ATOM 1020 H GLY 68 43.044 34.729 39.344 1.00 0.00 H
ATOM 1021 CA GLY 68 44.190 33.688 40.608 1.00 0.00 C
ATOM 1022 HA2 GLY 68 44.948 33.778 40.010 1.00 0.00 H
ATOM 1023 HA3 GLY 68 44.488 33.943 41.495 1.00 0.00 H
ATOM 1024 C GLY 68 43.781 32.234 40.643 1.00 0.00 C
ATOM 1025 O GLY 68 44.636 31.327 40.750 1.00 0.00 O
ATOM 1026 N GLN 69 42.481 31.943 40.604 1.00 0.00 N
ATOM 1027 H GLN 69 41.904 32.580 40.563 1.00 0.00 H
ATOM 1028 CA GLN 69 42.047 30.552 40.648 1.00 0.00 C
ATOM 1029 HA GLN 69 42.371 30.149 41.480 1.00 0.00 H
ATOM 1030 CB GLN 69 40.517 30.501 40.643 1.00 0.00 C
ATOM 1031 HB2 GLN 69 40.188 30.983 39.868 1.00 0.00 H
ATOM 1032 HB3 GLN 69 40.233 29.577 40.559 1.00 0.00 H
ATOM 1033 CG GLN 69 39.892 31.096 41.895 1.00 0.00 C
ATOM 1034 HG2 GLN 69 39.095 30.594 42.126 1.00 0.00 H
ATOM 1035 HG3 GLN 69 40.518 31.021 42.632 1.00 0.00 H
ATOM 1036 CD GLN 69 39.526 32.557 41.692 1.00 0.00 C
ATOM 1037 OE1 GLN 69 39.967 33.245 40.781 1.00 0.00 O
ATOM 1038 NE2 GLN 69 38.702 33.027 42.620 1.00 0.00 N
ATOM 1039 HE21 GLN 69 38.454 33.850 42.598 1.00 0.00 H
ATOM 1040 HE22 GLN 69 38.415 32.508 43.243 1.00 0.00 H
ATOM 1041 C GLN 69 42.647 29.800 39.481 1.00 0.00 C
ATOM 1042 O GLN 69 42.875 30.334 38.392 1.00 0.00 O
ATOM 1043 N THR 70 42.854 28.483 39.683 1.00 0.00 N
ATOM 1044 H THR 70 42.583 28.115 40.411 1.00 0.00 H
ATOM 1045 CA THR 70 43.525 27.690 38.686 1.00 0.00 C
ATOM 1046 HA THR 70 43.972 28.316 38.080 1.00 0.00 H
ATOM 1047 CB THR 70 44.628 26.852 39.350 1.00 0.00 C
ATOM 1048 HB THR 70 45.019 26.251 38.682 1.00 0.00 H
ATOM 1049 CG2 THR 70 45.714 27.738 39.911 1.00 0.00 C
ATOM 1050 HG21 THR 70 46.105 28.253 39.201 1.00 0.00 H
ATOM 1051 HG22 THR 70 45.337 28.331 40.565 1.00 0.00 H
ATOM 1052 HG23 THR 70 46.390 27.195 40.322 1.00 0.00 H
ATOM 1053 OG1 THR 70 44.033 26.081 40.373 1.00 0.00 O
ATOM 1054 HG1 THR 70 44.389 26.257 41.090 1.00 0.00 H
ATOM 1055 C THR 70 42.615 26.825 37.831 1.00 0.00 C
ATOM 1056 O THR 70 43.074 25.969 37.060 1.00 0.00 O
ATOM 1057 N ASN 71 41.303 27.078 37.950 1.00 0.00 N
ATOM 1058 H ASN 71 41.040 27.688 38.495 1.00 0.00 H
ATOM 1059 CA ASN 71 40.309 26.338 37.170 1.00 0.00 C
ATOM 1060 HA ASN 71 40.749 25.533 36.824 1.00 0.00 H
ATOM 1061 CB ASN 71 39.168 25.880 38.068 1.00 0.00 C
ATOM 1062 HB2 ASN 71 38.571 25.311 37.557 1.00 0.00 H
ATOM 1063 HB3 ASN 71 39.530 25.352 38.797 1.00 0.00 H
ATOM 1064 CG ASN 71 38.377 27.041 38.642 1.00 0.00 C
ATOM 1065 OD1 ASN 71 38.958 28.055 39.044 1.00 0.00 O
ATOM 1066 ND2 ASN 71 37.063 26.885 38.730 1.00 0.00 N
ATOM 1067 HD21 ASN 71 36.579 27.504 39.079 1.00 0.00 H
ATOM 1068 HD22 ASN 71 36.695 26.164 38.439 1.00 0.00 H
ATOM 1069 C ASN 71 39.782 27.106 35.983 1.00 0.00 C
ATOM 1070 O ASN 71 38.601 26.918 35.612 1.00 0.00 O
ATOM 1071 N CYS 72 40.584 28.009 35.365 1.00 0.00 N
ATOM 1072 H CYS 72 41.342 28.191 35.727 1.00 0.00 H
ATOM 1073 CA CYS 72 40.129 28.526 34.101 1.00 0.00 C
ATOM 1074 HA CYS 72 39.171 28.346 33.999 1.00 0.00 H
ATOM 1075 CB CYS 72 40.341 30.002 34.402 1.00 0.00 C
ATOM 1076 HB2 CYS 72 41.285 30.228 34.406 1.00 0.00 H
ATOM 1077 HB3 CYS 72 39.882 30.563 33.758 1.00 0.00 H
ATOM 1078 SG CYS 72 39.597 30.171 36.102 1.00 0.00 S
ATOM 1079 HG CYS 72 39.845 31.471 36.234 1.00 0.00 H
ATOM 1080 C CYS 72 40.872 27.933 32.957 1.00 0.00 C
ATOM 1081 O CYS 72 41.881 27.213 33.078 1.00 0.00 O
ATOM 1082 N TYR 73 40.252 28.137 31.794 1.00 0.00 N
ATOM 1083 H TYR 73 39.574 28.666 31.786 1.00 0.00 H
ATOM 1084 CA TYR 73 40.649 27.525 30.551 1.00 0.00 C
ATOM 1085 HA TYR 73 41.602 27.298 30.589 1.00 0.00 H
ATOM 1086 CB TYR 73 39.813 26.225 30.254 1.00 0.00 C
ATOM 1087 HB2 TYR 73 38.871 26.449 30.198 1.00 0.00 H
ATOM 1088 HB3 TYR 73 40.086 25.850 29.402 1.00 0.00 H
ATOM 1089 CG TYR 73 40.028 25.218 31.339 1.00 0.00 C
ATOM 1090 CD1 TYR 73 39.273 25.276 32.503 1.00 0.00 C
ATOM 1091 HD1 TYR 73 38.578 25.892 32.556 1.00 0.00 H
ATOM 1092 CE1 TYR 73 39.518 24.441 33.598 1.00 0.00 C
ATOM 1093 HE1 TYR 73 39.024 24.524 34.381 1.00 0.00 H
ATOM 1094 CZ TYR 73 40.498 23.505 33.487 1.00 0.00 C
ATOM 1095 OH TYR 73 40.825 22.626 34.501 1.00 0.00 O
ATOM 1096 HH TYR 73 40.341 22.763 35.149 1.00 0.00 H
ATOM 1097 CE2 TYR 73 41.238 23.383 32.329 1.00 0.00 C
ATOM 1098 HE2 TYR 73 41.873 22.708 32.252 1.00 0.00 H
ATOM 1099 CD2 TYR 73 41.033 24.277 31.266 1.00 0.00 C
ATOM 1100 HD2 TYR 73 41.575 24.233 30.512 1.00 0.00 H
ATOM 1101 C TYR 73 40.409 28.504 29.422 1.00 0.00 C
ATOM 1102 O TYR 73 39.354 29.154 29.372 1.00 0.00 O
ATOM 1103 N GLN 74 41.374 28.582 28.502 1.00 0.00 N
ATOM 1104 H GLN 74 42.098 28.140 28.644 1.00 0.00 H
ATOM 1105 CA GLN 74 41.239 29.359 27.290 1.00 0.00 C
ATOM 1106 HA GLN 74 40.519 30.015 27.402 1.00 0.00 H
ATOM 1107 CB GLN 74 42.548 30.087 26.992 1.00 0.00 C
ATOM 1108 HB2 GLN 74 42.789 30.644 27.748 1.00 0.00 H
ATOM 1109 HB3 GLN 74 43.256 29.439 26.857 1.00 0.00 H
ATOM 1110 CG GLN 74 42.404 30.960 25.736 1.00 0.00 C
ATOM 1111 HG2 GLN 74 42.337 30.402 24.945 1.00 0.00 H
ATOM 1112 HG3 GLN 74 41.605 31.506 25.796 1.00 0.00 H
ATOM 1113 CD GLN 74 43.630 31.834 25.657 1.00 0.00 C
ATOM 1114 OE1 GLN 74 44.018 32.445 26.638 1.00 0.00 O
ATOM 1115 NE2 GLN 74 44.186 31.919 24.474 1.00 0.00 N
ATOM 1116 HE21 GLN 74 44.868 32.430 24.355 1.00 0.00 H
ATOM 1117 HE22 GLN 74 43.870 31.464 23.817 1.00 0.00 H
ATOM 1118 C GLN 74 40.909 28.440 26.126 1.00 0.00 C
ATOM 1119 O GLN 74 41.501 27.363 25.923 1.00 0.00 O
ATOM 1120 N SER 75 39.980 28.901 25.278 1.00 0.00 N
ATOM 1121 H SER 75 39.590 29.649 25.451 1.00 0.00 H
ATOM 1122 CA SER 75 39.615 28.178 24.084 1.00 0.00 C
ATOM 1123 HA SER 75 39.382 27.261 24.338 1.00 0.00 H
ATOM 1124 CB SER 75 38.393 28.817 23.415 1.00 0.00 C
ATOM 1125 HB2 SER 75 38.125 28.274 22.658 1.00 0.00 H
ATOM 1126 HB3 SER 75 37.657 28.831 24.046 1.00 0.00 H
ATOM 1127 OG SER 75 38.644 30.125 22.976 1.00 0.00 O
ATOM 1128 HG SER 75 38.861 30.591 23.615 1.00 0.00 H
ATOM 1129 C SER 75 40.802 28.124 23.136 1.00 0.00 C
ATOM 1130 O SER 75 41.525 29.125 22.927 1.00 0.00 O
ATOM 1131 N TYR 76 40.983 26.976 22.469 1.00 0.00 N
ATOM 1132 H TYR 76 40.513 26.285 22.673 1.00 0.00 H
ATOM 1133 CA TYR 76 41.962 26.890 21.410 1.00 0.00 C
ATOM 1134 HA TYR 76 42.817 27.210 21.766 1.00 0.00 H
ATOM 1135 CB TYR 76 42.163 25.447 20.946 1.00 0.00 C
ATOM 1136 HB2 TYR 76 41.302 25.070 20.708 1.00 0.00 H
ATOM 1137 HB3 TYR 76 42.717 25.446 20.150 1.00 0.00 H
ATOM 1138 CG TYR 76 42.817 24.561 22.010 1.00 0.00 C
ATOM 1139 CD1 TYR 76 43.974 24.872 22.696 1.00 0.00 C
ATOM 1140 HD1 TYR 76 44.404 25.678 22.522 1.00 0.00 H
ATOM 1141 CE1 TYR 76 44.499 24.025 23.622 1.00 0.00 C
ATOM 1142 HE1 TYR 76 45.268 24.263 24.087 1.00 0.00 H
ATOM 1143 CZ TYR 76 43.894 22.821 23.869 1.00 0.00 C
ATOM 1144 OH TYR 76 44.369 21.927 24.819 1.00 0.00 O
ATOM 1145 HH TYR 76 43.863 21.283 24.865 1.00 0.00 H
ATOM 1146 CE2 TYR 76 42.743 22.459 23.233 1.00 0.00 C
ATOM 1147 HE2 TYR 76 42.327 21.646 23.406 1.00 0.00 H
ATOM 1148 CD2 TYR 76 42.226 23.356 22.319 1.00 0.00 C
ATOM 1149 HD2 TYR 76 41.432 23.134 21.888 1.00 0.00 H
ATOM 1150 C TYR 76 41.621 27.728 20.222 1.00 0.00 C
ATOM 1151 O TYR 76 42.511 28.274 19.584 1.00 0.00 O
ATOM 1152 N SER 77 40.337 27.876 19.906 1.00 0.00 N
ATOM 1153 H SER 77 39.761 27.519 20.435 1.00 0.00 H
ATOM 1154 CA SER 77 39.846 28.587 18.789 1.00 0.00 C
ATOM 1155 HA SER 77 40.573 28.714 18.145 1.00 0.00 H
ATOM 1156 CB SER 77 38.705 27.701 18.119 1.00 0.00 C
ATOM 1157 HB2 SER 77 38.025 27.466 18.770 1.00 0.00 H
ATOM 1158 HB3 SER 77 38.286 28.178 17.386 1.00 0.00 H
ATOM 1159 OG SER 77 39.396 26.497 17.630 1.00 0.00 O
ATOM 1160 HG SER 77 39.970 26.714 17.085 1.00 0.00 H
ATOM 1161 C SER 77 39.253 29.939 19.142 1.00 0.00 C
ATOM 1162 O SER 77 38.777 30.112 20.239 1.00 0.00 O
ATOM 1163 N THR 78 39.218 30.869 18.211 1.00 0.00 N
ATOM 1164 H THR 78 39.680 30.773 17.492 1.00 0.00 H
ATOM 1165 CA THR 78 38.407 32.052 18.390 1.00 0.00 C
ATOM 1166 HA THR 78 38.537 32.371 19.308 1.00 0.00 H
ATOM 1167 CB THR 78 38.744 33.209 17.437 1.00 0.00 C
ATOM 1168 HB THR 78 38.167 33.969 17.657 1.00 0.00 H
ATOM 1169 CG2 THR 78 40.197 33.643 17.609 1.00 0.00 C
ATOM 1170 HG21 THR 78 40.347 33.904 18.521 1.00 0.00 H
ATOM 1171 HG22 THR 78 40.778 32.913 17.386 1.00 0.00 H
ATOM 1172 HG23 THR 78 40.380 34.387 17.030 1.00 0.00 H
ATOM 1173 OG1 THR 78 38.477 32.819 16.120 1.00 0.00 O
ATOM 1174 HG1 THR 78 37.690 32.601 16.054 1.00 0.00 H
ATOM 1175 C THR 78 36.902 31.647 18.231 1.00 0.00 C
ATOM 1176 O THR 78 36.542 30.685 17.628 1.00 0.00 O
ATOM 1177 N MET 79 36.113 32.504 18.869 1.00 0.00 N
ATOM 1178 H MET 79 36.473 33.161 19.292 1.00 0.00 H
ATOM 1179 CA MET 79 34.653 32.373 18.880 1.00 0.00 C
ATOM 1180 HA MET 79 34.386 31.737 18.185 1.00 0.00 H
ATOM 1181 CB MET 79 34.174 31.853 20.237 1.00 0.00 C
ATOM 1182 HB2 MET 79 34.509 32.430 20.942 1.00 0.00 H
ATOM 1183 HB3 MET 79 33.204 31.874 20.268 1.00 0.00 H
ATOM 1184 CG MET 79 34.653 30.446 20.469 1.00 0.00 C
ATOM 1185 HG2 MET 79 34.373 29.882 19.731 1.00 0.00 H
ATOM 1186 HG3 MET 79 35.623 30.436 20.505 1.00 0.00 H
ATOM 1187 SD MET 79 33.980 29.790 22.026 1.00 0.00 S
ATOM 1188 CE MET 79 34.556 28.124 21.969 1.00 0.00 C
ATOM 1189 HE1 MET 79 34.261 27.657 22.754 1.00 0.00 H
ATOM 1190 HE2 MET 79 34.205 27.691 21.187 1.00 0.00 H
ATOM 1191 HE3 MET 79 35.515 28.119 21.935 1.00 0.00 H
ATOM 1192 C MET 79 34.031 33.722 18.575 1.00 0.00 C
ATOM 1193 O MET 79 34.598 34.800 18.867 1.00 0.00 O
ATOM 1194 N SER 80 32.825 33.707 18.006 1.00 0.00 N
ATOM 1195 H SER 80 32.500 32.955 17.743 1.00 0.00 H
ATOM 1196 CA SER 80 32.042 34.912 17.816 1.00 0.00 C
ATOM 1197 HA SER 80 32.607 35.623 17.448 1.00 0.00 H
ATOM 1198 CB SER 80 30.907 34.606 16.860 1.00 0.00 C
ATOM 1199 HB2 SER 80 31.257 34.416 15.975 1.00 0.00 H
ATOM 1200 HB3 SER 80 30.410 33.831 17.167 1.00 0.00 H
ATOM 1201 OG SER 80 30.059 35.745 16.817 1.00 0.00 O
ATOM 1202 HG SER 80 29.437 35.603 16.303 1.00 0.00 H
ATOM 1203 C SER 80 31.481 35.343 19.185 1.00 0.00 C
ATOM 1204 O SER 80 30.759 34.583 19.829 1.00 0.00 O
ATOM 1205 N ILE 81 31.804 36.572 19.578 1.00 0.00 N
ATOM 1206 H ILE 81 32.303 37.061 19.077 1.00 0.00 H
ATOM 1207 CA ILE 81 31.380 37.129 20.852 1.00 0.00 C
ATOM 1208 HA ILE 81 30.655 36.563 21.192 1.00 0.00 H
ATOM 1209 CB ILE 81 32.462 37.205 21.956 1.00 0.00 C
ATOM 1210 HB ILE 81 32.021 37.530 22.769 1.00 0.00 H
ATOM 1211 CG2 ILE 81 32.998 35.807 22.266 1.00 0.00 C
ATOM 1212 HG21 ILE 81 32.264 35.213 22.438 1.00 0.00 H
ATOM 1213 HG22 ILE 81 33.502 35.484 21.515 1.00 0.00 H
ATOM 1214 HG23 ILE 81 33.566 35.846 23.039 1.00 0.00 H
ATOM 1215 CG1 ILE 81 33.640 38.133 21.685 1.00 0.00 C
ATOM 1216 HG12 ILE 81 34.450 37.707 22.006 1.00 0.00 H
ATOM 1217 HG13 ILE 81 33.729 38.249 20.727 1.00 0.00 H
ATOM 1218 CD1 ILE 81 33.526 39.487 22.322 1.00 0.00 C
ATOM 1219 HD11 ILE 81 34.302 40.008 22.105 1.00 0.00 H
ATOM 1220 HD12 ILE 81 32.740 39.930 21.993 1.00 0.00 H
ATOM 1221 HD13 ILE 81 33.462 39.388 23.275 1.00 0.00 H
ATOM 1222 C ILE 81 30.799 38.526 20.623 1.00 0.00 C
ATOM 1223 O ILE 81 31.114 39.220 19.668 1.00 0.00 O
ATOM 1224 N THR 82 29.958 38.923 21.592 1.00 0.00 N
ATOM 1225 H THR 82 29.667 38.347 22.161 1.00 0.00 H
ATOM 1226 CA THR 82 29.529 40.316 21.697 1.00 0.00 C
ATOM 1227 HA THR 82 30.007 40.847 21.026 1.00 0.00 H
ATOM 1228 CB THR 82 28.023 40.472 21.475 1.00 0.00 C
ATOM 1229 HB THR 82 27.541 39.933 22.136 1.00 0.00 H
ATOM 1230 CG2 THR 82 27.631 41.946 21.639 1.00 0.00 C
ATOM 1231 HG21 THR 82 27.871 42.245 22.519 1.00 0.00 H
ATOM 1232 HG22 THR 82 28.092 42.475 20.984 1.00 0.00 H
ATOM 1233 HG23 THR 82 26.683 42.040 21.516 1.00 0.00 H
ATOM 1234 OG1 THR 82 27.665 40.052 20.181 1.00 0.00 O
ATOM 1235 HG1 THR 82 27.873 39.265 20.082 1.00 0.00 H
ATOM 1236 C THR 82 29.913 40.815 23.090 1.00 0.00 C
ATOM 1237 O THR 82 29.542 40.229 24.097 1.00 0.00 O
ATOM 1238 N ASP 83 30.661 41.926 23.079 1.00 0.00 N
ATOM 1239 H ASP 83 30.961 42.225 22.331 1.00 0.00 H
ATOM 1240 CA ASP 83 30.976 42.636 24.301 1.00 0.00 C
ATOM 1241 HA ASP 83 31.023 42.008 25.052 1.00 0.00 H
ATOM 1242 CB ASP 83 32.351 43.315 24.092 1.00 0.00 C
ATOM 1243 HB2 ASP 83 33.010 42.634 23.886 1.00 0.00 H
ATOM 1244 HB3 ASP 83 32.294 43.913 23.331 1.00 0.00 H
ATOM 1245 CG ASP 83 32.811 44.091 25.286 1.00 0.00 C
ATOM 1246 OD1 ASP 83 32.447 45.298 25.414 1.00 0.00 O
ATOM 1247 OD2 ASP 83 33.548 43.497 26.116 1.00 0.00 O
ATOM 1248 C ASP 83 29.918 43.688 24.568 1.00 0.00 C
ATOM 1249 O ASP 83 29.561 44.453 23.658 1.00 0.00 O
ATOM 1250 N CYS 84 29.390 43.693 25.786 1.00 0.00 N
ATOM 1251 H CYS 84 29.635 43.086 26.344 1.00 0.00 H
ATOM 1252 CA CYS 84 28.419 44.678 26.218 1.00 0.00 C
ATOM 1253 HA CYS 84 28.225 45.298 25.484 1.00 0.00 H
ATOM 1254 CB CYS 84 27.133 44.031 26.702 1.00 0.00 C
ATOM 1255 HB2 CYS 84 27.336 43.484 27.477 1.00 0.00 H
ATOM 1256 HB3 CYS 84 26.524 44.730 26.987 1.00 0.00 H
ATOM 1257 SG CYS 84 26.288 42.995 25.467 1.00 0.00 S
ATOM 1258 HG CYS 84 25.273 42.643 26.252 1.00 0.00 H
ATOM 1259 C CYS 84 29.020 45.434 27.390 1.00 0.00 C
ATOM 1260 O CYS 84 29.443 44.843 28.376 1.00 0.00 O
ATOM 1261 N ARG 85 28.982 46.777 27.323 1.00 0.00 N
ATOM 1262 H ARG 85 28.700 47.168 26.611 1.00 0.00 H
ATOM 1263 CA ARG 85 29.422 47.563 28.467 1.00 0.00 C
ATOM 1264 HA ARG 85 29.206 47.048 29.272 1.00 0.00 H
ATOM 1265 CB ARG 85 30.871 47.809 28.485 1.00 0.00 C
ATOM 1266 HB2 ARG 85 31.071 48.353 29.263 1.00 0.00 H
ATOM 1267 HB3 ARG 85 31.316 46.956 28.609 1.00 0.00 H
ATOM 1268 CG ARG 85 31.451 48.441 27.351 1.00 0.00 C
ATOM 1269 HG2 ARG 85 31.178 47.966 26.551 1.00 0.00 H
ATOM 1270 HG3 ARG 85 31.112 49.348 27.288 1.00 0.00 H
ATOM 1271 CD ARG 85 32.971 48.484 27.407 1.00 0.00 C
ATOM 1272 HD2 ARG 85 33.303 48.964 26.633 1.00 0.00 H
ATOM 1273 HD3 ARG 85 33.246 48.972 28.199 1.00 0.00 H
ATOM 1274 NE ARG 85 33.569 47.157 27.435 1.00 0.00 N
ATOM 1275 HE ARG 85 33.202 46.613 26.879 1.00 0.00 H
ATOM 1276 CZ ARG 85 34.548 46.604 28.123 1.00 0.00 C
ATOM 1277 NH1 ARG 85 35.243 47.310 29.025 1.00 0.00 N
ATOM 1278 HH11 ARG 85 35.054 48.137 29.163 1.00 0.00 H
ATOM 1279 HH12 ARG 85 35.880 46.935 29.467 1.00 0.00 H
ATOM 1280 NH2 ARG 85 34.922 45.335 27.971 1.00 0.00 N
ATOM 1281 HH21 ARG 85 34.518 44.833 27.400 1.00 0.00 H
ATOM 1282 HH22 ARG 85 35.567 45.016 28.442 1.00 0.00 H
ATOM 1283 C ARG 85 28.597 48.849 28.523 1.00 0.00 C
ATOM 1284 O ARG 85 28.154 49.380 27.506 1.00 0.00 O
ATOM 1285 N GLU 86 28.365 49.323 29.721 1.00 0.00 N
ATOM 1286 H GLU 86 28.745 48.968 30.406 1.00 0.00 H
ATOM 1287 CA GLU 86 27.458 50.456 29.893 1.00 0.00 C
ATOM 1288 HA GLU 86 26.569 50.195 29.575 1.00 0.00 H
ATOM 1289 CB GLU 86 27.342 50.917 31.333 1.00 0.00 C
ATOM 1290 HB2 GLU 86 28.228 50.959 31.725 1.00 0.00 H
ATOM 1291 HB3 GLU 86 26.967 51.811 31.350 1.00 0.00 H
ATOM 1292 CG GLU 86 26.468 49.995 32.175 1.00 0.00 C
ATOM 1293 HG2 GLU 86 25.600 49.893 31.755 1.00 0.00 H
ATOM 1294 HG3 GLU 86 26.880 49.119 32.236 1.00 0.00 H
ATOM 1295 CD GLU 86 26.299 50.585 33.571 1.00 0.00 C
ATOM 1296 OE1 GLU 86 27.275 50.520 34.347 1.00 0.00 O
ATOM 1297 OE2 GLU 86 25.182 51.149 33.883 1.00 0.00 O
ATOM 1298 C GLU 86 27.927 51.656 29.089 1.00 0.00 C
ATOM 1299 O GLU 86 29.133 52.003 29.030 1.00 0.00 O
ATOM 1300 N THR 87 26.974 52.363 28.486 1.00 0.00 N
ATOM 1301 H THR 87 26.186 52.026 28.411 1.00 0.00 H
ATOM 1302 CA THR 87 27.235 53.696 27.950 1.00 0.00 C
ATOM 1303 HA THR 87 28.104 53.693 27.497 1.00 0.00 H
ATOM 1304 CB THR 87 26.155 54.118 26.951 1.00 0.00 C
ATOM 1305 HB THR 87 26.432 54.962 26.536 1.00 0.00 H
ATOM 1306 CG2 THR 87 25.883 53.114 25.849 1.00 0.00 C
ATOM 1307 HG21 THR 87 26.689 52.960 25.351 1.00 0.00 H
ATOM 1308 HG22 THR 87 25.582 52.289 26.236 1.00 0.00 H
ATOM 1309 HG23 THR 87 25.205 53.459 25.263 1.00 0.00 H
ATOM 1310 OG1 THR 87 24.956 54.360 27.706 1.00 0.00 O
ATOM 1311 HG1 THR 87 25.109 54.912 28.293 1.00 0.00 H
ATOM 1312 C THR 87 27.275 54.706 29.093 1.00 0.00 C
ATOM 1313 O THR 87 26.827 54.474 30.204 1.00 0.00 O
ATOM 1314 N GLY 88 27.816 55.895 28.773 1.00 0.00 N
ATOM 1315 H GLY 88 28.132 56.033 27.986 1.00 0.00 H
ATOM 1316 CA GLY 88 27.858 56.938 29.776 1.00 0.00 C
ATOM 1317 HA2 GLY 88 28.397 56.633 30.523 1.00 0.00 H
ATOM 1318 HA3 GLY 88 28.294 57.718 29.398 1.00 0.00 H
ATOM 1319 C GLY 88 26.500 57.341 30.289 1.00 0.00 C
ATOM 1320 O GLY 88 26.414 57.786 31.440 1.00 0.00 O
ATOM 1321 N SER 89 25.461 57.204 29.464 1.00 0.00 N
ATOM 1322 H SER 89 25.596 56.884 28.677 1.00 0.00 H
ATOM 1323 CA SER 89 24.102 57.579 29.850 1.00 0.00 C
ATOM 1324 HA SER 89 24.154 58.379 30.413 1.00 0.00 H
ATOM 1325 CB SER 89 23.311 57.926 28.611 1.00 0.00 C
ATOM 1326 HB2 SER 89 23.427 57.241 27.935 1.00 0.00 H
ATOM 1327 HB3 SER 89 22.367 57.994 28.823 1.00 0.00 H
ATOM 1328 OG SER 89 23.801 59.176 28.137 1.00 0.00 O
ATOM 1329 HG SER 89 23.385 59.395 27.465 1.00 0.00 H
ATOM 1330 C SER 89 23.342 56.503 30.622 1.00 0.00 C
ATOM 1331 O SER 89 22.248 56.782 31.138 1.00 0.00 O
ATOM 1332 N SER 90 23.884 55.309 30.742 1.00 0.00 N
ATOM 1333 H SER 90 24.659 55.155 30.403 1.00 0.00 H
ATOM 1334 CA SER 90 23.173 54.239 31.452 1.00 0.00 C
ATOM 1335 HA SER 90 22.351 54.008 30.971 1.00 0.00 H
ATOM 1336 CB SER 90 24.094 53.039 31.505 1.00 0.00 C
ATOM 1337 HB2 SER 90 24.374 52.800 30.608 1.00 0.00 H
ATOM 1338 HB3 SER 90 24.886 53.256 32.023 1.00 0.00 H
ATOM 1339 OG SER 90 23.417 51.949 32.101 1.00 0.00 O
ATOM 1340 HG SER 90 22.761 51.755 31.650 1.00 0.00 H
ATOM 1341 C SER 90 22.844 54.662 32.865 1.00 0.00 C
ATOM 1342 O SER 90 23.728 55.092 33.610 1.00 0.00 O
ATOM 1343 N LYS 91 21.578 54.512 33.261 1.00 0.00 N
ATOM 1344 H LYS 91 20.885 54.135 32.630 1.00 0.00 H
ATOM 1345 CA LYS 91 21.149 54.926 34.594 1.00 0.00 C
ATOM 1346 HA LYS 91 21.922 54.713 35.333 1.00 0.00 H
ATOM 1347 CB LYS 91 20.837 56.418 34.632 1.00 0.00 C
ATOM 1348 HB2 LYS 91 21.604 56.904 34.289 1.00 0.00 H
ATOM 1349 HB3 LYS 91 20.090 56.594 34.039 1.00 0.00 H
ATOM 1350 CG LYS 91 20.500 56.954 36.007 1.00 0.00 C
ATOM 1351 HG2 LYS 91 19.662 56.553 36.288 1.00 0.00 H
ATOM 1352 HG3 LYS 91 21.185 56.649 36.623 1.00 0.00 H
ATOM 1353 CD LYS 91 20.372 58.454 36.156 1.00 0.00 C
ATOM 1354 HD2 LYS 91 21.144 58.883 35.754 1.00 0.00 H
ATOM 1355 HD3 LYS 91 19.582 58.757 35.682 1.00 0.00 H
ATOM 1356 CE LYS 91 20.272 58.869 37.615 1.00 0.00 C
ATOM 1357 HE2 LYS 91 21.105 58.647 38.060 1.00 0.00 H
ATOM 1358 HE3 LYS 91 20.162 59.832 37.659 1.00 0.00 H
ATOM 1359 NZ LYS 91 19.151 58.227 38.353 1.00 0.00 N
ATOM 1360 HZ1 LYS 91 19.149 58.512 39.197 1.00 0.00 H
ATOM 1361 HZ2 LYS 91 18.379 58.443 37.966 1.00 0.00 H
ATOM 1362 HZ3 LYS 91 19.254 57.343 38.339 1.00 0.00 H
ATOM 1363 C LYS 91 19.922 54.090 34.956 1.00 0.00 C
ATOM 1364 O LYS 91 18.869 54.236 34.334 1.00 0.00 O
ATOM 1365 N TYR 92 20.086 53.232 35.944 1.00 0.00 N
ATOM 1366 H TYR 92 20.846 53.200 36.345 1.00 0.00 H
ATOM 1367 CA TYR 92 19.023 52.336 36.378 1.00 0.00 C
ATOM 1368 HA TYR 92 18.897 51.646 35.694 1.00 0.00 H
ATOM 1369 CB TYR 92 19.462 51.654 37.693 1.00 0.00 C
ATOM 1370 HB2 TYR 92 20.331 51.242 37.564 1.00 0.00 H
ATOM 1371 HB3 TYR 92 19.551 52.326 38.386 1.00 0.00 H
ATOM 1372 CG TYR 92 18.482 50.609 38.142 1.00 0.00 C
ATOM 1373 CD1 TYR 92 18.601 49.325 37.672 1.00 0.00 C
ATOM 1374 HD1 TYR 92 19.296 49.105 37.095 1.00 0.00 H
ATOM 1375 CE1 TYR 92 17.679 48.345 38.057 1.00 0.00 C
ATOM 1376 HE1 TYR 92 17.759 47.473 37.743 1.00 0.00 H
ATOM 1377 CZ TYR 92 16.649 48.690 38.910 1.00 0.00 C
ATOM 1378 OH TYR 92 15.757 47.754 39.365 1.00 0.00 O
ATOM 1379 HH TYR 92 15.920 47.030 39.016 1.00 0.00 H
ATOM 1380 CE2 TYR 92 16.525 49.963 39.374 1.00 0.00 C
ATOM 1381 HE2 TYR 92 15.826 50.181 39.946 1.00 0.00 H
ATOM 1382 CD2 TYR 92 17.425 50.920 39.002 1.00 0.00 C
ATOM 1383 HD2 TYR 92 17.334 51.788 39.323 1.00 0.00 H
ATOM 1384 C TYR 92 17.711 53.085 36.560 1.00 0.00 C
ATOM 1385 O TYR 92 17.734 54.157 37.175 1.00 0.00 O
ATOM 1386 N PRO 93 16.562 52.531 36.143 1.00 0.00 N
ATOM 1387 CD PRO 93 15.247 53.198 36.434 1.00 0.00 C
ATOM 1388 HD2 PRO 93 15.224 54.091 36.056 1.00 0.00 H
ATOM 1389 HD3 PRO 93 15.097 53.259 37.391 1.00 0.00 H
ATOM 1390 CG PRO 93 14.216 52.319 35.788 1.00 0.00 C
ATOM 1391 HG2 PRO 93 14.045 52.593 34.874 1.00 0.00 H
ATOM 1392 HG3 PRO 93 13.384 52.332 36.285 1.00 0.00 H
ATOM 1393 CB PRO 93 14.857 50.960 35.837 1.00 0.00 C
ATOM 1394 HB2 PRO 93 14.470 50.370 35.172 1.00 0.00 H
ATOM 1395 HB3 PRO 93 14.753 50.559 36.714 1.00 0.00 H
ATOM 1396 CA PRO 93 16.341 51.238 35.531 1.00 0.00 C
ATOM 1397 HA PRO 93 16.902 50.563 35.967 1.00 0.00 H
ATOM 1398 C PRO 93 16.565 51.199 34.011 1.00 0.00 C
ATOM 1399 O PRO 93 16.465 50.133 33.387 1.00 0.00 O
ATOM 1400 N ASN 94 16.937 52.380 33.448 1.00 0.00 N
ATOM 1401 H ASN 94 17.029 53.066 33.959 1.00 0.00 H
ATOM 1402 CA ASN 94 17.160 52.457 32.002 1.00 0.00 C
ATOM 1403 HA ASN 94 16.676 51.715 31.583 1.00 0.00 H
ATOM 1404 CB ASN 94 16.667 53.752 31.373 1.00 0.00 C
ATOM 1405 HB2 ASN 94 15.855 54.023 31.830 1.00 0.00 H
ATOM 1406 HB3 ASN 94 17.332 54.440 31.530 1.00 0.00 H
ATOM 1407 CG ASN 94 16.382 53.693 29.890 1.00 0.00 C
ATOM 1408 OD1 ASN 94 15.487 53.017 29.355 1.00 0.00 O
ATOM 1409 ND2 ASN 94 17.177 54.424 29.101 1.00 0.00 N
ATOM 1410 HD21 ASN 94 17.061 54.418 28.249 1.00 0.00 H
ATOM 1411 HD22 ASN 94 17.804 54.900 29.446 1.00 0.00 H
ATOM 1412 C ASN 94 18.652 52.253 31.742 1.00 0.00 C
ATOM 1413 O ASN 94 19.435 53.129 31.373 1.00 0.00 O
ATOM 1414 N CYS 95 19.020 51.004 31.933 1.00 0.00 N
ATOM 1415 H CYS 95 18.437 50.444 32.225 1.00 0.00 H
ATOM 1416 CA CYS 95 20.338 50.541 31.678 1.00 0.00 C
ATOM 1417 HA CYS 95 20.980 51.137 32.118 1.00 0.00 H
ATOM 1418 CB CYS 95 20.522 49.126 32.212 1.00 0.00 C
ATOM 1419 HB2 CYS 95 19.937 48.525 31.724 1.00 0.00 H
ATOM 1420 HB3 CYS 95 21.436 48.844 32.052 1.00 0.00 H
ATOM 1421 SG CYS 95 20.163 48.986 33.993 1.00 0.00 S
ATOM 1422 HG CYS 95 20.420 47.684 34.085 1.00 0.00 H
ATOM 1423 C CYS 95 20.611 50.530 30.180 1.00 0.00 C
ATOM 1424 O CYS 95 19.796 50.108 29.399 1.00 0.00 O
ATOM 1425 N ALA 96 21.803 50.956 29.739 1.00 0.00 N
ATOM 1426 H ALA 96 22.411 51.118 30.325 1.00 0.00 H
ATOM 1427 CA ALA 96 22.133 51.161 28.376 1.00 0.00 C
ATOM 1428 HA ALA 96 21.546 50.596 27.831 1.00 0.00 H
ATOM 1429 CB ALA 96 21.931 52.631 27.938 1.00 0.00 C
ATOM 1430 HB1 ALA 96 22.165 52.724 27.012 1.00 0.00 H
ATOM 1431 HB2 ALA 96 21.012 52.878 28.062 1.00 0.00 H
ATOM 1432 HB3 ALA 96 22.491 53.203 28.469 1.00 0.00 H
ATOM 1433 C ALA 96 23.573 50.744 28.110 1.00 0.00 C
ATOM 1434 O ALA 96 24.432 50.980 28.952 1.00 0.00 O
ATOM 1435 N TYR 97 23.774 50.145 26.946 1.00 0.00 N
ATOM 1436 H TYR 97 23.150 50.169 26.354 1.00 0.00 H
ATOM 1437 CA TYR 97 25.004 49.450 26.633 1.00 0.00 C
ATOM 1438 HA TYR 97 25.701 49.716 27.268 1.00 0.00 H
ATOM 1439 CB TYR 97 24.762 47.896 26.734 1.00 0.00 C
ATOM 1440 HB2 TYR 97 24.014 47.647 26.169 1.00 0.00 H
ATOM 1441 HB3 TYR 97 25.548 47.424 26.418 1.00 0.00 H
ATOM 1442 CG TYR 97 24.472 47.494 28.157 1.00 0.00 C
ATOM 1443 CD1 TYR 97 25.507 47.209 29.023 1.00 0.00 C
ATOM 1444 HD1 TYR 97 26.382 47.225 28.708 1.00 0.00 H
ATOM 1445 CE1 TYR 97 25.267 46.898 30.366 1.00 0.00 C
ATOM 1446 HE1 TYR 97 25.973 46.698 30.937 1.00 0.00 H
ATOM 1447 CZ TYR 97 23.953 46.892 30.838 1.00 0.00 C
ATOM 1448 OH TYR 97 23.646 46.624 32.134 1.00 0.00 O
ATOM 1449 HH TYR 97 24.333 46.455 32.548 1.00 0.00 H
ATOM 1450 CE2 TYR 97 22.916 47.203 29.966 1.00 0.00 C
ATOM 1451 HE2 TYR 97 22.042 47.227 30.282 1.00 0.00 H
ATOM 1452 CD2 TYR 97 23.165 47.477 28.646 1.00 0.00 C
ATOM 1453 HD2 TYR 97 22.456 47.653 28.070 1.00 0.00 H
ATOM 1454 C TYR 97 25.463 49.748 25.225 1.00 0.00 C
ATOM 1455 O TYR 97 24.683 49.869 24.292 1.00 0.00 O
ATOM 1456 N LYS 98 26.791 49.770 25.077 1.00 0.00 N
ATOM 1457 H LYS 98 27.343 49.806 25.922 1.00 0.00 H
ATOM 1458 CA LYS 98 27.484 49.723 23.805 1.00 0.00 C
ATOM 1459 HA LYS 98 26.908 50.236 23.035 1.00 0.00 H
ATOM 1460 CB LYS 98 28.855 50.394 23.919 1.00 0.00 C
ATOM 1461 HB2 LYS 98 28.738 51.320 24.185 1.00 0.00 H
ATOM 1462 HB3 LYS 98 29.375 49.948 24.606 1.00 0.00 H
ATOM 1463 CG LYS 98 29.605 50.340 22.607 1.00 0.00 C
ATOM 1464 HG2 LYS 98 30.501 50.687 22.739 1.00 0.00 H
ATOM 1465 HG3 LYS 98 29.682 49.416 22.322 1.00 0.00 H
ATOM 1466 CD LYS 98 28.928 51.127 21.541 1.00 0.00 C
ATOM 1467 HD2 LYS 98 28.233 50.562 21.168 1.00 0.00 H
ATOM 1468 HD3 LYS 98 28.480 51.869 21.976 1.00 0.00 H
ATOM 1469 CE LYS 98 29.701 51.693 20.389 1.00 0.00 C
ATOM 1470 HE2 LYS 98 29.862 52.638 20.538 1.00 0.00 H
ATOM 1471 HE3 LYS 98 30.560 51.247 20.323 1.00 0.00 H
ATOM 1472 NZ LYS 98 28.938 51.507 19.114 1.00 0.00 N
ATOM 1473 HZ1 LYS 98 29.406 51.847 18.437 1.00 0.00 H
ATOM 1474 HZ2 LYS 98 28.801 50.639 18.974 1.00 0.00 H
ATOM 1475 HZ3 LYS 98 28.155 51.926 19.173 1.00 0.00 H
ATOM 1476 C LYS 98 27.695 48.255 23.407 1.00 0.00 C
ATOM 1477 O LYS 98 28.256 47.482 24.211 1.00 0.00 O
ATOM 1478 N THR 99 27.281 47.928 22.207 1.00 0.00 N
ATOM 1479 H THR 99 26.894 48.534 21.735 1.00 0.00 H
ATOM 1480 CA THR 99 27.435 46.602 21.621 1.00 0.00 C
ATOM 1481 HA THR 99 27.534 45.930 22.327 1.00 0.00 H
ATOM 1482 CB THR 99 26.208 46.300 20.782 1.00 0.00 C
ATOM 1483 HB THR 99 26.081 47.027 20.138 1.00 0.00 H
ATOM 1484 CG2 THR 99 26.302 44.980 20.019 1.00 0.00 C
ATOM 1485 HG21 THR 99 27.074 44.994 19.449 1.00 0.00 H
ATOM 1486 HG22 THR 99 26.378 44.254 20.643 1.00 0.00 H
ATOM 1487 HG23 THR 99 25.513 44.862 19.486 1.00 0.00 H
ATOM 1488 OG1 THR 99 25.045 46.206 21.603 1.00 0.00 O
ATOM 1489 HG1 THR 99 24.956 46.900 22.031 1.00 0.00 H
ATOM 1490 C THR 99 28.671 46.604 20.717 1.00 0.00 C
ATOM 1491 O THR 99 28.740 47.386 19.781 1.00 0.00 O
ATOM 1492 N THR 100 29.611 45.686 20.985 1.00 0.00 N
ATOM 1493 H THR 100 29.510 45.167 21.663 1.00 0.00 H
ATOM 1494 CA THR 100 30.800 45.549 20.157 1.00 0.00 C
ATOM 1495 HA THR 100 30.680 46.096 19.352 1.00 0.00 H
ATOM 1496 CB THR 100 32.063 46.044 20.898 1.00 0.00 C
ATOM 1497 HB THR 100 32.275 45.440 21.640 1.00 0.00 H
ATOM 1498 CG2 THR 100 33.227 46.096 19.914 1.00 0.00 C
ATOM 1499 HG21 THR 100 33.397 45.215 19.573 1.00 0.00 H
ATOM 1500 HG22 THR 100 33.007 46.684 19.188 1.00 0.00 H
ATOM 1501 HG23 THR 100 34.011 46.422 20.363 1.00 0.00 H
ATOM 1502 OG1 THR 100 31.832 47.355 21.388 1.00 0.00 O
ATOM 1503 HG1 THR 100 32.370 47.872 21.049 1.00 0.00 H
ATOM 1504 C THR 100 30.956 44.084 19.726 1.00 0.00 C
ATOM 1505 O THR 100 31.082 43.212 20.571 1.00 0.00 O
ATOM 1506 N GLN 101 30.955 43.865 18.431 1.00 0.00 N
ATOM 1507 H GLN 101 30.814 44.537 17.913 1.00 0.00 H
ATOM 1508 CA GLN 101 31.144 42.450 17.986 1.00 0.00 C
ATOM 1509 HA GLN 101 30.812 41.860 18.695 1.00 0.00 H
ATOM 1510 CB GLN 101 30.305 42.222 16.753 1.00 0.00 C
ATOM 1511 HB2 GLN 101 29.385 42.413 16.992 1.00 0.00 H
ATOM 1512 HB3 GLN 101 30.570 42.887 16.099 1.00 0.00 H
ATOM 1513 CG GLN 101 30.318 40.883 16.061 1.00 0.00 C
ATOM 1514 HG2 GLN 101 29.728 40.929 15.293 1.00 0.00 H
ATOM 1515 HG3 GLN 101 31.215 40.717 15.730 1.00 0.00 H
ATOM 1516 CD GLN 101 29.899 39.708 16.916 1.00 0.00 C
ATOM 1517 OE1 GLN 101 30.480 38.598 16.809 1.00 0.00 O
ATOM 1518 NE2 GLN 101 29.004 40.012 17.725 1.00 0.00 N
ATOM 1519 HE21 GLN 101 28.721 39.431 18.292 1.00 0.00 H
ATOM 1520 HE22 GLN 101 28.669 40.804 17.718 1.00 0.00 H
ATOM 1521 C GLN 101 32.630 42.181 17.804 1.00 0.00 C
ATOM 1522 O GLN 101 33.439 43.076 17.495 1.00 0.00 O
ATOM 1523 N ALA 102 32.983 40.919 18.085 1.00 0.00 N
ATOM 1524 H ALA 102 32.390 40.342 18.319 1.00 0.00 H
ATOM 1525 CA ALA 102 34.387 40.538 17.990 1.00 0.00 C
ATOM 1526 HA ALA 102 34.792 41.009 17.232 1.00 0.00 H
ATOM 1527 CB ALA 102 35.135 40.932 19.277 1.00 0.00 C
ATOM 1528 HB1 ALA 102 36.057 40.676 19.203 1.00 0.00 H
ATOM 1529 HB2 ALA 102 35.075 41.882 19.404 1.00 0.00 H
ATOM 1530 HB3 ALA 102 34.738 40.484 20.028 1.00 0.00 H
ATOM 1531 C ALA 102 34.488 39.051 17.751 1.00 0.00 C
ATOM 1532 O ALA 102 33.538 38.295 17.947 1.00 0.00 O
ATOM 1533 N ASN 103 35.669 38.588 17.339 1.00 0.00 N
ATOM 1534 H ASN 103 36.265 39.169 17.121 1.00 0.00 H
ATOM 1535 CA ASN 103 36.032 37.192 17.228 1.00 0.00 C
ATOM 1536 HA ASN 103 35.311 36.647 17.607 1.00 0.00 H
ATOM 1537 CB ASN 103 36.286 36.736 15.772 1.00 0.00 C
ATOM 1538 HB2 ASN 103 36.880 37.359 15.324 1.00 0.00 H
ATOM 1539 HB3 ASN 103 36.696 35.857 15.761 1.00 0.00 H
ATOM 1540 CG ASN 103 34.943 36.697 15.072 1.00 0.00 C
ATOM 1541 OD1 ASN 103 34.185 35.756 15.161 1.00 0.00 O
ATOM 1542 ND2 ASN 103 34.534 37.833 14.507 1.00 0.00 N
ATOM 1543 HD21 ASN 103 33.731 37.898 14.205 1.00 0.00 H
ATOM 1544 HD22 ASN 103 35.072 38.500 14.444 1.00 0.00 H
ATOM 1545 C ASN 103 37.280 37.022 18.087 1.00 0.00 C
ATOM 1546 O ASN 103 38.324 37.522 17.746 1.00 0.00 O
ATOM 1547 N LYS 104 37.114 36.350 19.234 1.00 0.00 N
ATOM 1548 H LYS 104 36.236 35.883 19.412 1.00 0.00 H
ATOM 1549 CA LYS 104 38.151 36.290 20.260 1.00 0.00 C
ATOM 1550 HA LYS 104 39.140 36.463 19.836 1.00 0.00 H
ATOM 1551 CB LYS 104 37.898 37.332 21.348 1.00 0.00 C
ATOM 1552 HB2 LYS 104 37.173 37.013 21.908 1.00 0.00 H
ATOM 1553 HB3 LYS 104 38.691 37.384 21.905 1.00 0.00 H
ATOM 1554 CG LYS 104 37.555 38.733 20.884 1.00 0.00 C
ATOM 1555 HG2 LYS 104 37.821 38.832 19.956 1.00 0.00 H
ATOM 1556 HG3 LYS 104 36.593 38.853 20.929 1.00 0.00 H
ATOM 1557 CD LYS 104 38.227 39.820 21.708 1.00 0.00 C
ATOM 1558 HD2 LYS 104 38.106 40.678 21.273 1.00 0.00 H
ATOM 1559 HD3 LYS 104 37.812 39.865 22.584 1.00 0.00 H
ATOM 1560 CE LYS 104 39.710 39.534 21.863 1.00 0.00 C
ATOM 1561 HE2 LYS 104 40.191 39.898 21.104 1.00 0.00 H
ATOM 1562 HE3 LYS 104 40.041 39.968 22.665 1.00 0.00 H
ATOM 1563 NZ LYS 104 39.961 38.062 21.953 1.00 0.00 N
ATOM 1564 HZ1 LYS 104 40.834 37.915 22.044 1.00 0.00 H
ATOM 1565 HZ2 LYS 104 39.530 37.730 22.658 1.00 0.00 H
ATOM 1566 HZ3 LYS 104 39.669 37.665 21.212 1.00 0.00 H
ATOM 1567 C LYS 104 38.174 34.895 20.868 1.00 0.00 C
ATOM 1568 O LYS 104 37.182 34.165 20.844 1.00 0.00 O
ATOM 1569 N HIE 105 39.315 34.520 21.469 1.00 0.00 N
ATOM 1570 H HIE 105 40.043 34.956 21.332 1.00 0.00 H
ATOM 1571 CA HIE 105 39.305 33.372 22.352 1.00 0.00 C
ATOM 1572 HA HIE 105 38.841 32.628 21.912 1.00 0.00 H
ATOM 1573 CB HIE 105 40.764 32.939 22.696 1.00 0.00 C
ATOM 1574 HB2 HIE 105 41.173 33.632 23.236 1.00 0.00 H
ATOM 1575 HB3 HIE 105 40.729 32.132 23.232 1.00 0.00 H
ATOM 1576 CG HIE 105 41.620 32.688 21.525 1.00 0.00 C
ATOM 1577 ND1 HIE 105 41.858 31.380 21.027 1.00 0.00 N
ATOM 1578 CE1 HIE 105 42.663 31.490 20.009 1.00 0.00 C
ATOM 1579 HE1 HIE 105 42.978 30.605 19.457 1.00 0.00 H
ATOM 1580 NE2 HIE 105 42.956 32.759 19.842 1.00 0.00 N
ATOM 1581 HE2 HIE 105 43.575 33.094 19.117 1.00 0.00 H
ATOM 1582 CD2 HIE 105 42.309 33.569 20.784 1.00 0.00 C
ATOM 1583 HD2 HIE 105 42.453 34.649 20.764 1.00 0.00 H
ATOM 1584 C HIE 105 38.575 33.729 23.644 1.00 0.00 C
ATOM 1585 O HIE 105 38.549 34.905 24.019 1.00 0.00 O
ATOM 1586 N ILE 106 37.978 32.782 24.292 1.00 0.00 N
ATOM 1587 H ILE 106 37.963 31.993 23.948 1.00 0.00 H
ATOM 1588 CA ILE 106 37.337 32.994 25.564 1.00 0.00 C
ATOM 1589 HA ILE 106 37.381 33.951 25.770 1.00 0.00 H
ATOM 1590 CB ILE 106 35.846 32.573 25.552 1.00 0.00 C
ATOM 1591 HB ILE 106 35.459 32.832 26.415 1.00 0.00 H
ATOM 1592 CG2 ILE 106 35.125 33.383 24.456 1.00 0.00 C
ATOM 1593 HG21 ILE 106 35.286 34.320 24.593 1.00 0.00 H
ATOM 1594 HG22 ILE 106 35.459 33.123 23.594 1.00 0.00 H
ATOM 1595 HG23 ILE 106 34.182 33.211 24.500 1.00 0.00 H
ATOM 1596 CG1 ILE 106 35.618 31.064 25.377 1.00 0.00 C
ATOM 1597 HG12 ILE 106 35.880 30.809 24.479 1.00 0.00 H
ATOM 1598 HG13 ILE 106 36.189 30.586 25.999 1.00 0.00 H
ATOM 1599 CD1 ILE 106 34.174 30.645 25.609 1.00 0.00 C
ATOM 1600 HD11 ILE 106 34.093 29.696 25.486 1.00 0.00 H
ATOM 1601 HD12 ILE 106 33.914 30.876 26.504 1.00 0.00 H
ATOM 1602 HD13 ILE 106 33.605 31.099 24.983 1.00 0.00 H
ATOM 1603 C ILE 106 38.096 32.236 26.661 1.00 0.00 C
ATOM 1604 O ILE 106 38.713 31.193 26.438 1.00 0.00 O
ATOM 1605 N ILE 107 37.994 32.790 27.870 1.00 0.00 N
ATOM 1606 H ILE 107 37.586 33.544 27.939 1.00 0.00 H
ATOM 1607 CA ILE 107 38.540 32.186 29.085 1.00 0.00 C
ATOM 1608 HA ILE 107 38.867 31.288 28.870 1.00 0.00 H
ATOM 1609 CB ILE 107 39.705 33.007 29.698 1.00 0.00 C
ATOM 1610 HB ILE 107 39.370 33.901 29.919 1.00 0.00 H
ATOM 1611 CG2 ILE 107 40.182 32.351 30.971 1.00 0.00 C
ATOM 1612 HG21 ILE 107 39.451 32.280 31.588 1.00 0.00 H
ATOM 1613 HG22 ILE 107 40.520 31.475 30.772 1.00 0.00 H
ATOM 1614 HG23 ILE 107 40.880 32.882 31.362 1.00 0.00 H
ATOM 1615 CG1 ILE 107 40.825 33.154 28.662 1.00 0.00 C
ATOM 1616 HG12 ILE 107 41.125 32.269 28.402 1.00 0.00 H
ATOM 1617 HG13 ILE 107 40.462 33.584 27.872 1.00 0.00 H
ATOM 1618 CD1 ILE 107 42.023 33.949 29.138 1.00 0.00 C
ATOM 1619 HD11 ILE 107 42.676 33.996 28.435 1.00 0.00 H
ATOM 1620 HD12 ILE 107 41.744 34.837 29.374 1.00 0.00 H
ATOM 1621 HD13 ILE 107 42.408 33.520 29.905 1.00 0.00 H
ATOM 1622 C ILE 107 37.387 32.064 30.068 1.00 0.00 C
ATOM 1623 O ILE 107 36.718 33.068 30.373 1.00 0.00 O
ATOM 1624 N VAL 108 37.146 30.833 30.530 1.00 0.00 N
ATOM 1625 H VAL 108 37.660 30.193 30.276 1.00 0.00 H
ATOM 1626 CA VAL 108 36.068 30.527 31.433 1.00 0.00 C
ATOM 1627 HA VAL 108 35.696 31.371 31.765 1.00 0.00 H
ATOM 1628 CB VAL 108 34.934 29.736 30.751 1.00 0.00 C
ATOM 1629 HB VAL 108 34.235 29.582 31.420 1.00 0.00 H
ATOM 1630 CG1 VAL 108 34.317 30.556 29.617 1.00 0.00 C
ATOM 1631 HG11 VAL 108 34.037 31.409 29.955 1.00 0.00 H
ATOM 1632 HG12 VAL 108 34.969 30.685 28.924 1.00 0.00 H
ATOM 1633 HG13 VAL 108 33.559 30.088 29.260 1.00 0.00 H
ATOM 1634 CG2 VAL 108 35.388 28.370 30.228 1.00 0.00 C
ATOM 1635 HG21 VAL 108 35.774 27.864 30.947 1.00 0.00 H
ATOM 1636 HG22 VAL 108 34.633 27.896 29.873 1.00 0.00 H
ATOM 1637 HG23 VAL 108 36.043 28.493 29.537 1.00 0.00 H
ATOM 1638 C VAL 108 36.616 29.742 32.629 1.00 0.00 C
ATOM 1639 O VAL 108 37.621 29.033 32.499 1.00 0.00 O
ATOM 1640 N ALA 109 35.940 29.832 33.777 1.00 0.00 N
ATOM 1641 H ALA 109 35.317 30.422 33.840 1.00 0.00 H
ATOM 1642 CA ALA 109 36.204 28.984 34.922 1.00 0.00 C
ATOM 1643 HA ALA 109 37.118 28.638 34.850 1.00 0.00 H
ATOM 1644 CB ALA 109 36.071 29.726 36.249 1.00 0.00 C
ATOM 1645 HB1 ALA 109 36.255 29.123 36.973 1.00 0.00 H
ATOM 1646 HB2 ALA 109 36.696 30.454 36.273 1.00 0.00 H
ATOM 1647 HB3 ALA 109 35.178 30.068 36.337 1.00 0.00 H
ATOM 1648 C ALA 109 35.244 27.814 34.914 1.00 0.00 C
ATOM 1649 O ALA 109 34.045 28.017 34.588 1.00 0.00 O
ATOM 1650 N CYS 110 35.703 26.624 35.270 1.00 0.00 N
ATOM 1651 H CYS 110 36.513 26.568 35.552 1.00 0.00 H
ATOM 1652 CA CYS 110 34.915 25.419 35.209 1.00 0.00 C
ATOM 1653 HA CYS 110 34.002 25.655 34.940 1.00 0.00 H
ATOM 1654 CB CYS 110 35.497 24.447 34.171 1.00 0.00 C
ATOM 1655 HB2 CYS 110 36.394 24.189 34.433 1.00 0.00 H
ATOM 1656 HB3 CYS 110 34.951 23.646 34.134 1.00 0.00 H
ATOM 1657 SG CYS 110 35.541 25.237 32.522 1.00 0.00 S
ATOM 1658 HG CYS 110 36.066 24.196 31.883 1.00 0.00 H
ATOM 1659 C CYS 110 34.857 24.705 36.565 1.00 0.00 C
ATOM 1660 O CYS 110 35.837 24.726 37.326 1.00 0.00 O
ATOM 1661 N GLU 111 33.715 24.066 36.821 1.00 0.00 N
ATOM 1662 H GLU 111 33.078 24.112 36.245 1.00 0.00 H
ATOM 1663 CA GLU 111 33.502 23.289 38.042 1.00 0.00 C
ATOM 1664 HA GLU 111 34.355 22.920 38.354 1.00 0.00 H
ATOM 1665 CB GLU 111 32.856 24.132 39.159 1.00 0.00 C
ATOM 1666 HB2 GLU 111 31.992 24.434 38.838 1.00 0.00 H
ATOM 1667 HB3 GLU 111 32.691 23.545 39.914 1.00 0.00 H
ATOM 1668 CG GLU 111 33.603 25.340 39.672 1.00 0.00 C
ATOM 1669 HG2 GLU 111 34.427 25.040 40.085 1.00 0.00 H
ATOM 1670 HG3 GLU 111 33.841 25.899 38.916 1.00 0.00 H
ATOM 1671 CD GLU 111 32.833 26.193 40.684 1.00 0.00 C
ATOM 1672 OE1 GLU 111 31.689 25.861 41.093 1.00 0.00 O
ATOM 1673 OE2 GLU 111 33.362 27.236 41.021 1.00 0.00 O
ATOM 1674 C GLU 111 32.536 22.168 37.753 1.00 0.00 C
ATOM 1675 O GLU 111 31.724 22.265 36.832 1.00 0.00 O
ATOM 1676 N GLY 112 32.572 21.139 38.600 1.00 0.00 N
ATOM 1677 H GLY 112 33.254 21.045 39.115 1.00 0.00 H
ATOM 1678 CA GLY 112 31.505 20.185 38.675 1.00 0.00 C
ATOM 1679 HA2 GLY 112 31.323 19.988 39.607 1.00 0.00 H
ATOM 1680 HA3 GLY 112 30.704 20.577 38.294 1.00 0.00 H
ATOM 1681 C GLY 112 31.817 18.885 37.945 1.00 0.00 C
ATOM 1682 O GLY 112 32.862 18.707 37.320 1.00 0.00 O
ATOM 1683 N ASN 113 30.838 17.989 38.033 1.00 0.00 N
ATOM 1684 H ASN 113 30.187 18.145 38.573 1.00 0.00 H
ATOM 1685 CA ASN 113 30.817 16.748 37.252 1.00 0.00 C
ATOM 1686 HA ASN 113 31.460 16.816 36.515 1.00 0.00 H
ATOM 1687 CB ASN 113 31.139 15.545 38.084 1.00 0.00 C
ATOM 1688 HB2 ASN 113 31.900 15.753 38.650 1.00 0.00 H
ATOM 1689 HB3 ASN 113 30.385 15.356 38.663 1.00 0.00 H
ATOM 1690 CG ASN 113 31.454 14.316 37.287 1.00 0.00 C
ATOM 1691 OD1 ASN 113 31.944 13.375 37.934 1.00 0.00 O
ATOM 1692 ND2 ASN 113 31.213 14.204 36.032 1.00 0.00 N
ATOM 1693 HD21 ASN 113 31.391 13.468 35.624 1.00 0.00 H
ATOM 1694 HD22 ASN 113 30.874 14.865 35.599 1.00 0.00 H
ATOM 1695 C ASN 113 29.419 16.610 36.687 1.00 0.00 C
ATOM 1696 O ASN 113 28.536 16.291 37.480 1.00 0.00 O
ATOM 1697 N PRO 114 29.145 16.850 35.424 1.00 0.00 N
ATOM 1698 CD PRO 114 27.753 16.758 34.880 1.00 0.00 C
ATOM 1699 HD2 PRO 114 27.242 17.559 35.072 1.00 0.00 H
ATOM 1700 HD3 PRO 114 27.284 15.985 35.232 1.00 0.00 H
ATOM 1701 CG PRO 114 28.020 16.617 33.428 1.00 0.00 C
ATOM 1702 HG2 PRO 114 27.300 17.020 32.917 1.00 0.00 H
ATOM 1703 HG3 PRO 114 28.077 15.678 33.190 1.00 0.00 H
ATOM 1704 CB PRO 114 29.284 17.287 33.125 1.00 0.00 C
ATOM 1705 HB2 PRO 114 29.127 18.214 32.885 1.00 0.00 H
ATOM 1706 HB3 PRO 114 29.732 16.847 32.386 1.00 0.00 H
ATOM 1707 CA PRO 114 30.124 17.200 34.379 1.00 0.00 C
ATOM 1708 HA PRO 114 30.785 16.482 34.288 1.00 0.00 H
ATOM 1709 C PRO 114 30.842 18.546 34.640 1.00 0.00 C
ATOM 1710 O PRO 114 30.302 19.436 35.305 1.00 0.00 O
ATOM 1711 N TYR 115 32.074 18.624 34.141 1.00 0.00 N
ATOM 1712 H TYR 115 32.363 17.975 33.656 1.00 0.00 H
ATOM 1713 CA TYR 115 32.944 19.743 34.376 1.00 0.00 C
ATOM 1714 HA TYR 115 32.777 20.110 35.269 1.00 0.00 H
ATOM 1715 CB TYR 115 34.372 19.297 34.271 1.00 0.00 C
ATOM 1716 HB2 TYR 115 34.456 18.457 34.748 1.00 0.00 H
ATOM 1717 HB3 TYR 115 34.558 19.114 33.336 1.00 0.00 H
ATOM 1718 CG TYR 115 35.449 20.231 34.784 1.00 0.00 C
ATOM 1719 CD1 TYR 115 35.463 20.660 36.079 1.00 0.00 C
ATOM 1720 HD1 TYR 115 34.777 20.396 36.649 1.00 0.00 H
ATOM 1721 CE1 TYR 115 36.482 21.487 36.575 1.00 0.00 C
ATOM 1722 HE1 TYR 115 36.461 21.804 37.449 1.00 0.00 H
ATOM 1723 CZ TYR 115 37.525 21.815 35.713 1.00 0.00 C
ATOM 1724 OH TYR 115 38.474 22.621 36.311 1.00 0.00 O
ATOM 1725 HH TYR 115 39.066 22.793 35.771 1.00 0.00 H
ATOM 1726 CE2 TYR 115 37.524 21.388 34.418 1.00 0.00 C
ATOM 1727 HE2 TYR 115 38.222 21.618 33.848 1.00 0.00 H
ATOM 1728 CD2 TYR 115 36.485 20.617 33.962 1.00 0.00 C
ATOM 1729 HD2 TYR 115 36.480 20.347 33.072 1.00 0.00 H
ATOM 1730 C TYR 115 32.609 20.806 33.302 1.00 0.00 C
ATOM 1731 O TYR 115 32.940 20.651 32.132 1.00 0.00 O
ATOM 1732 N VAL 116 31.942 21.882 33.735 1.00 0.00 N
ATOM 1733 H VAL 116 31.865 22.012 34.582 1.00 0.00 H
ATOM 1734 CA VAL 116 31.346 22.832 32.825 1.00 0.00 C
ATOM 1735 HA VAL 116 31.750 22.704 31.941 1.00 0.00 H
ATOM 1736 CB VAL 116 29.829 22.615 32.697 1.00 0.00 C
ATOM 1737 HB VAL 116 29.472 23.330 32.130 1.00 0.00 H
ATOM 1738 CG1 VAL 116 29.531 21.281 32.007 1.00 0.00 C
ATOM 1739 HG11 VAL 116 29.978 21.254 31.158 1.00 0.00 H
ATOM 1740 HG12 VAL 116 29.843 20.559 32.557 1.00 0.00 H
ATOM 1741 HG13 VAL 116 28.584 21.195 31.873 1.00 0.00 H
ATOM 1742 CG2 VAL 116 29.144 22.714 34.051 1.00 0.00 C
ATOM 1743 HG21 VAL 116 29.352 23.560 34.454 1.00 0.00 H
ATOM 1744 HG22 VAL 116 28.193 22.639 33.935 1.00 0.00 H
ATOM 1745 HG23 VAL 116 29.453 22.004 34.619 1.00 0.00 H
ATOM 1746 C VAL 116 31.636 24.287 33.284 1.00 0.00 C
ATOM 1747 O VAL 116 32.009 24.527 34.410 1.00 0.00 O
ATOM 1748 N PRO 117 31.411 25.235 32.367 1.00 0.00 N
ATOM 1749 CD PRO 117 31.102 25.122 30.955 1.00 0.00 C
ATOM 1750 HD2 PRO 117 30.143 25.111 30.811 1.00 0.00 H
ATOM 1751 HD3 PRO 117 31.485 24.314 30.580 1.00 0.00 H
ATOM 1752 CG PRO 117 31.718 26.335 30.342 1.00 0.00 C
ATOM 1753 HG2 PRO 117 31.262 26.582 29.522 1.00 0.00 H
ATOM 1754 HG3 PRO 117 32.658 26.191 30.151 1.00 0.00 H
ATOM 1755 CB PRO 117 31.533 27.389 31.407 1.00 0.00 C
ATOM 1756 HB2 PRO 117 30.654 27.793 31.341 1.00 0.00 H
ATOM 1757 HB3 PRO 117 32.204 28.084 31.323 1.00 0.00 H
ATOM 1758 CA PRO 117 31.690 26.634 32.752 1.00 0.00 C
ATOM 1759 HA PRO 117 32.611 26.716 33.077 1.00 0.00 H
ATOM 1760 C PRO 117 30.739 27.143 33.778 1.00 0.00 C
ATOM 1761 O PRO 117 29.502 26.930 33.711 1.00 0.00 O
ATOM 1762 N VAL 118 31.295 27.893 34.720 1.00 0.00 N
ATOM 1763 H VAL 118 32.149 27.993 34.712 1.00 0.00 H
ATOM 1764 CA VAL 118 30.527 28.557 35.773 1.00 0.00 C
ATOM 1765 HA VAL 118 29.579 28.433 35.555 1.00 0.00 H
ATOM 1766 CB VAL 118 30.757 27.900 37.142 1.00 0.00 C
ATOM 1767 HB VAL 118 30.222 28.389 37.801 1.00 0.00 H
ATOM 1768 CG1 VAL 118 30.298 26.478 37.149 1.00 0.00 C
ATOM 1769 HG11 VAL 118 29.376 26.438 36.883 1.00 0.00 H
ATOM 1770 HG12 VAL 118 30.830 25.967 36.534 1.00 0.00 H
ATOM 1771 HG13 VAL 118 30.392 26.115 38.033 1.00 0.00 H
ATOM 1772 CG2 VAL 118 32.230 28.010 37.561 1.00 0.00 C
ATOM 1773 HG21 VAL 118 32.498 28.932 37.548 1.00 0.00 H
ATOM 1774 HG22 VAL 118 32.337 27.658 38.448 1.00 0.00 H
ATOM 1775 HG23 VAL 118 32.775 27.509 36.950 1.00 0.00 H
ATOM 1776 C VAL 118 30.774 30.054 35.829 1.00 0.00 C
ATOM 1777 O VAL 118 30.142 30.758 36.594 1.00 0.00 O
ATOM 1778 N HIE 119 31.735 30.576 35.071 1.00 0.00 N
ATOM 1779 H HIE 119 32.169 30.059 34.539 1.00 0.00 H
ATOM 1780 CA HIE 119 32.080 31.992 35.108 1.00 0.00 C
ATOM 1781 HA HIE 119 31.261 32.523 35.189 1.00 0.00 H
ATOM 1782 CB HIE 119 32.978 32.263 36.312 1.00 0.00 C
ATOM 1783 HB2 HIE 119 32.416 32.326 37.099 1.00 0.00 H
ATOM 1784 HB3 HIE 119 33.560 31.497 36.433 1.00 0.00 H
ATOM 1785 CG HIE 119 33.802 33.446 36.254 1.00 0.00 C
ATOM 1786 ND1 HIE 119 33.378 34.694 36.528 1.00 0.00 N
ATOM 1787 CE1 HIE 119 34.408 35.550 36.356 1.00 0.00 C
ATOM 1788 HE1 HIE 119 34.374 36.473 36.468 1.00 0.00 H
ATOM 1789 NE2 HIE 119 35.493 34.838 35.992 1.00 0.00 N
ATOM 1790 HE2 HIE 119 36.425 35.185 35.817 1.00 0.00 H
ATOM 1791 CD2 HIE 119 35.118 33.545 35.899 1.00 0.00 C
ATOM 1792 HD2 HIE 119 35.663 32.839 35.636 1.00 0.00 H
ATOM 1793 C HIE 119 32.772 32.329 33.796 1.00 0.00 C
ATOM 1794 O HIE 119 33.600 31.565 33.293 1.00 0.00 O
ATOM 1795 N PHE 120 32.433 33.504 33.255 1.00 0.00 N
ATOM 1796 H PHE 120 31.789 33.955 33.603 1.00 0.00 H
ATOM 1797 CA PHE 120 33.132 34.046 32.083 1.00 0.00 C
ATOM 1798 HA PHE 120 33.540 33.310 31.580 1.00 0.00 H
ATOM 1799 CB PHE 120 32.152 34.801 31.173 1.00 0.00 C
ATOM 1800 HB2 PHE 120 31.369 34.250 31.018 1.00 0.00 H
ATOM 1801 HB3 PHE 120 31.862 35.613 31.618 1.00 0.00 H
ATOM 1802 CG PHE 120 32.779 35.155 29.852 1.00 0.00 C
ATOM 1803 CD1 PHE 120 33.529 36.290 29.693 1.00 0.00 C
ATOM 1804 HD1 PHE 120 33.604 36.890 30.400 1.00 0.00 H
ATOM 1805 CE1 PHE 120 34.175 36.560 28.508 1.00 0.00 C
ATOM 1806 HE1 PHE 120 34.686 37.333 28.429 1.00 0.00 H
ATOM 1807 CZ PHE 120 34.072 35.696 27.435 1.00 0.00 C
ATOM 1808 HZ PHE 120 34.522 35.872 26.640 1.00 0.00 H
ATOM 1809 CE2 PHE 120 33.283 34.561 27.565 1.00 0.00 C
ATOM 1810 HE2 PHE 120 33.186 33.978 26.848 1.00 0.00 H
ATOM 1811 CD2 PHE 120 32.641 34.297 28.759 1.00 0.00 C
ATOM 1812 HD2 PHE 120 32.110 33.538 28.836 1.00 0.00 H
ATOM 1813 C PHE 120 34.223 34.988 32.569 1.00 0.00 C
ATOM 1814 O PHE 120 33.915 35.981 33.245 1.00 0.00 O
ATOM 1815 N ASP 121 35.481 34.661 32.276 1.00 0.00 N
ATOM 1816 H ASP 121 35.641 33.979 31.778 1.00 0.00 H
ATOM 1817 CA ASP 121 36.589 35.459 32.797 1.00 0.00 C
ATOM 1818 HA ASP 121 36.275 35.898 33.615 1.00 0.00 H
ATOM 1819 CB ASP 121 37.782 34.568 33.183 1.00 0.00 C
ATOM 1820 HB2 ASP 121 37.455 33.698 33.460 1.00 0.00 H
ATOM 1821 HB3 ASP 121 38.351 34.440 32.407 1.00 0.00 H
ATOM 1822 CG ASP 121 38.604 35.187 34.320 1.00 0.00 C
ATOM 1823 OD1 ASP 121 38.009 35.541 35.362 1.00 0.00 O
ATOM 1824 OD2 ASP 121 39.859 35.263 34.157 1.00 0.00 O
ATOM 1825 C ASP 121 37.050 36.547 31.845 1.00 0.00 C
ATOM 1826 O ASP 121 37.329 37.680 32.326 1.00 0.00 O
ATOM 1827 N ALA 122 37.224 36.274 30.569 1.00 0.00 N
ATOM 1828 H ALA 122 36.994 35.499 30.276 1.00 0.00 H
ATOM 1829 CA ALA 122 37.793 37.242 29.635 1.00 0.00 C
ATOM 1830 HA ALA 122 37.340 38.103 29.750 1.00 0.00 H
ATOM 1831 CB ALA 122 39.304 37.427 29.908 1.00 0.00 C
ATOM 1832 HB1 ALA 122 39.665 38.065 29.288 1.00 0.00 H
ATOM 1833 HB2 ALA 122 39.430 37.746 30.805 1.00 0.00 H
ATOM 1834 HB3 ALA 122 39.754 36.586 29.801 1.00 0.00 H
ATOM 1835 C ALA 122 37.634 36.793 28.220 1.00 0.00 C
ATOM 1836 O ALA 122 37.516 35.611 27.927 1.00 0.00 O
ATOM 1837 N SER 123 37.730 37.788 27.328 1.00 0.00 N
ATOM 1838 H SER 123 37.647 38.605 27.585 1.00 0.00 H
ATOM 1839 CA SER 123 37.972 37.489 25.935 1.00 0.00 C
ATOM 1840 HA SER 123 37.966 36.517 25.815 1.00 0.00 H
ATOM 1841 CB SER 123 36.959 38.098 25.014 1.00 0.00 C
ATOM 1842 HB2 SER 123 36.942 39.059 25.142 1.00 0.00 H
ATOM 1843 HB3 SER 123 37.211 37.921 24.094 1.00 0.00 H
ATOM 1844 OG SER 123 35.676 37.570 25.257 1.00 0.00 O
ATOM 1845 HG SER 123 35.460 37.722 26.033 1.00 0.00 H
ATOM 1846 C SER 123 39.361 38.033 25.533 1.00 0.00 C
ATOM 1847 O SER 123 39.716 39.160 25.953 1.00 0.00 O
ATOM 1848 N VAL 124 40.097 37.206 24.797 1.00 0.00 N
ATOM 1849 H VAL 124 39.761 36.501 24.437 1.00 0.00 H
ATOM 1850 CA VAL 124 41.506 37.487 24.564 1.00 0.00 C
ATOM 1851 HA VAL 124 41.646 38.449 24.681 1.00 0.00 H
ATOM 1852 CB VAL 124 42.428 36.746 25.562 1.00 0.00 C
ATOM 1853 HB VAL 124 43.348 37.040 25.399 1.00 0.00 H
ATOM 1854 CG1 VAL 124 42.096 37.042 27.004 1.00 0.00 C
ATOM 1855 HG11 VAL 124 42.124 37.990 27.150 1.00 0.00 H
ATOM 1856 HG12 VAL 124 41.216 36.713 27.204 1.00 0.00 H
ATOM 1857 HG13 VAL 124 42.736 36.611 27.575 1.00 0.00 H
ATOM 1858 CG2 VAL 124 42.376 35.246 25.361 1.00 0.00 C
ATOM 1859 HG21 VAL 124 42.585 35.039 24.447 1.00 0.00 H
ATOM 1860 HG22 VAL 124 43.015 34.824 25.940 1.00 0.00 H
ATOM 1861 HG23 VAL 124 41.495 34.926 25.569 1.00 0.00 H
ATOM 1862 C VAL 124 41.932 37.115 23.120 1.00 0.00 C
ATOM 1863 O VAL 124 43.057 37.528 22.729 1.00 0.00 O
ATOM 1864 OXT VAL 124 41.219 36.403 22.442 1.00 0.00 O
TER 1865 VAL 124

## Sheet: final-conformation
CRYST1 63.078 72.680 61.272 90.00 90.00 90.00 1
ATOM 1 N LYS 1 22.425 9.597 69.943 1.00 0.00 N
ATOM 2 H1 LYS 1 22.500 10.050 69.043 1.00 0.00 H
ATOM 3 H2 LYS 1 23.352 9.644 70.343 1.00 0.00 H
ATOM 4 H3 LYS 1 21.842 10.246 70.453 1.00 0.00 H
ATOM 5 CA LYS 1 21.940 8.213 69.925 1.00 0.00 C
ATOM 6 HA LYS 1 20.983 8.170 69.405 1.00 0.00 H
ATOM 7 CB LYS 1 22.924 7.288 69.280 1.00 0.00 C
ATOM 8 HB2 LYS 1 23.167 7.578 68.258 1.00 0.00 H
ATOM 9 HB3 LYS 1 23.824 7.361 69.890 1.00 0.00 H
ATOM 10 CG LYS 1 22.608 5.746 69.446 1.00 0.00 C
ATOM 11 HG2 LYS 1 22.199 5.540 70.435 1.00 0.00 H
ATOM 12 HG3 LYS 1 21.878 5.538 68.664 1.00 0.00 H
ATOM 13 CD LYS 1 23.867 4.901 69.233 1.00 0.00 C
ATOM 14 HD2 LYS 1 24.338 5.258 68.317 1.00 0.00 H
ATOM 15 HD3 LYS 1 24.570 5.116 70.038 1.00 0.00 H
ATOM 16 CE LYS 1 23.524 3.440 69.139 1.00 0.00 C
ATOM 17 HE2 LYS 1 22.751 3.219 69.874 1.00 0.00 H
ATOM 18 HE3 LYS 1 23.195 3.211 68.125 1.00 0.00 H
ATOM 19 NZ LYS 1 24.654 2.563 69.366 1.00 0.00 N
ATOM 20 HZ1 LYS 1 24.257 1.641 69.254 1.00 0.00 H
ATOM 21 HZ2 LYS 1 25.419 2.781 68.743 1.00 0.00 H
ATOM 22 HZ3 LYS 1 24.966 2.828 70.289 1.00 0.00 H
ATOM 23 C LYS 1 21.528 7.714 71.329 1.00 0.00 C
ATOM 24 O LYS 1 22.497 7.539 72.118 1.00 0.00 O
ATOM 25 N GLU 2 20.208 7.756 71.725 1.00 0.00 N
ATOM 26 H GLU 2 20.093 7.690 72.726 1.00 0.00 H
ATOM 27 CA GLU 2 18.914 8.075 70.960 1.00 0.00 C
ATOM 28 HA GLU 2 18.129 7.909 71.698 1.00 0.00 H
ATOM 29 CB GLU 2 18.699 9.554 70.523 1.00 0.00 C
ATOM 30 HB2 GLU 2 19.483 9.855 69.829 1.00 0.00 H
ATOM 31 HB3 GLU 2 17.766 9.520 69.960 1.00 0.00 H
ATOM 32 CG GLU 2 18.512 10.561 71.698 1.00 0.00 C
ATOM 33 HG2 GLU 2 18.275 11.545 71.295 1.00 0.00 H
ATOM 34 HG3 GLU 2 17.778 10.106 72.363 1.00 0.00 H
ATOM 35 CD GLU 2 19.823 10.909 72.501 1.00 0.00 C
ATOM 36 OE1 GLU 2 19.762 10.917 73.742 1.00 0.00 O
ATOM 37 OE2 GLU 2 20.911 11.089 71.909 1.00 0.00 O
ATOM 38 C GLU 2 18.658 7.072 69.719 1.00 0.00 C
ATOM 39 O GLU 2 19.556 6.745 68.921 1.00 0.00 O
ATOM 40 N THR 3 17.365 6.671 69.653 1.00 0.00 N
ATOM 41 H THR 3 16.740 6.973 70.387 1.00 0.00 H
ATOM 42 CA THR 3 16.780 5.891 68.561 1.00 0.00 C
ATOM 43 HA THR 3 17.385 5.017 68.321 1.00 0.00 H
ATOM 44 CB THR 3 15.427 5.268 68.965 1.00 0.00 C
ATOM 45 HB THR 3 14.804 6.060 69.381 1.00 0.00 H
ATOM 46 CG2 THR 3 14.625 4.486 67.919 1.00 0.00 C
ATOM 47 HG21 THR 3 13.593 4.464 68.268 1.00 0.00 H
ATOM 48 HG22 THR 3 14.625 4.959 66.937 1.00 0.00 H
ATOM 49 HG23 THR 3 14.897 3.440 67.781 1.00 0.00 H
ATOM 50 OG1 THR 3 15.741 4.340 69.931 1.00 0.00 O
ATOM 51 HG1 THR 3 14.968 3.950 70.347 1.00 0.00 H
ATOM 52 C THR 3 16.685 6.728 67.341 1.00 0.00 C
ATOM 53 O THR 3 16.951 6.205 66.194 1.00 0.00 O
ATOM 54 N ALA 4 16.395 8.055 67.500 1.00 0.00 N
ATOM 55 H ALA 4 15.969 8.271 68.390 1.00 0.00 H
ATOM 56 CA ALA 4 16.281 9.134 66.485 1.00 0.00 C
ATOM 57 HA ALA 4 15.766 8.780 65.592 1.00 0.00 H
ATOM 58 CB ALA 4 15.304 10.096 67.114 1.00 0.00 C
ATOM 59 HB1 ALA 4 15.493 10.275 68.172 1.00 0.00 H
ATOM 60 HB2 ALA 4 15.298 11.092 66.672 1.00 0.00 H
ATOM 61 HB3 ALA 4 14.278 9.728 67.083 1.00 0.00 H
ATOM 62 C ALA 4 17.671 9.760 66.125 1.00 0.00 C
ATOM 63 O ALA 4 18.405 10.339 66.936 1.00 0.00 O
ATOM 64 N ALA 5 17.953 9.799 64.792 1.00 0.00 N
ATOM 65 H ALA 5 17.381 9.240 64.175 1.00 0.00 H
ATOM 66 CA ALA 5 19.079 10.559 64.246 1.00 0.00 C
ATOM 67 HA ALA 5 19.998 10.251 64.745 1.00 0.00 H
ATOM 68 CB ALA 5 19.278 10.079 62.794 1.00 0.00 C
ATOM 69 HB1 ALA 5 19.742 9.103 62.647 1.00 0.00 H
ATOM 70 HB2 ALA 5 18.286 10.031 62.346 1.00 0.00 H
ATOM 71 HB3 ALA 5 19.923 10.639 62.116 1.00 0.00 H
ATOM 72 C ALA 5 18.746 12.026 64.353 1.00 0.00 C
ATOM 73 O ALA 5 17.547 12.382 64.190 1.00 0.00 O
ATOM 74 N ALA 6 19.782 12.804 64.516 1.00 0.00 N
ATOM 75 H ALA 6 20.682 12.360 64.633 1.00 0.00 H
ATOM 76 CA ALA 6 19.823 14.264 64.217 1.00 0.00 C
ATOM 77 HA ALA 6 18.844 14.589 64.568 1.00 0.00 H
ATOM 78 CB ALA 6 20.984 14.915 65.030 1.00 0.00 C
ATOM 79 HB1 ALA 6 20.872 14.553 66.052 1.00 0.00 H
ATOM 80 HB2 ALA 6 21.934 14.641 64.572 1.00 0.00 H
ATOM 81 HB3 ALA 6 20.912 16.002 65.066 1.00 0.00 H
ATOM 82 C ALA 6 19.957 14.489 62.694 1.00 0.00 C
ATOM 83 O ALA 6 20.214 13.608 61.870 1.00 0.00 O
ATOM 84 N LYS 7 19.703 15.735 62.357 1.00 0.00 N
ATOM 85 H LYS 7 19.600 16.443 63.070 1.00 0.00 H
ATOM 86 CA LYS 7 19.681 16.140 60.947 1.00 0.00 C
ATOM 87 HA LYS 7 19.121 15.379 60.404 1.00 0.00 H
ATOM 88 CB LYS 7 18.986 17.556 60.810 1.00 0.00 C
ATOM 89 HB2 LYS 7 19.222 18.248 61.618 1.00 0.00 H
ATOM 90 HB3 LYS 7 19.274 18.044 59.879 1.00 0.00 H
ATOM 91 CG LYS 7 17.421 17.330 60.856 1.00 0.00 C
ATOM 92 HG2 LYS 7 17.170 16.878 59.896 1.00 0.00 H
ATOM 93 HG3 LYS 7 17.151 16.685 61.692 1.00 0.00 H
ATOM 94 CD LYS 7 16.497 18.526 61.084 1.00 0.00 C
ATOM 95 HD2 LYS 7 15.509 18.518 60.625 1.00 0.00 H
ATOM 96 HD3 LYS 7 16.238 18.644 62.136 1.00 0.00 H
ATOM 97 CE LYS 7 17.127 19.888 60.665 1.00 0.00 C
ATOM 98 HE2 LYS 7 18.116 20.013 61.106 1.00 0.00 H
ATOM 99 HE3 LYS 7 17.316 19.860 59.592 1.00 0.00 H
ATOM 100 NZ LYS 7 16.227 21.065 60.874 1.00 0.00 N
ATOM 101 HZ1 LYS 7 16.618 21.895 60.452 1.00 0.00 H
ATOM 102 HZ2 LYS 7 15.304 20.846 60.526 1.00 0.00 H
ATOM 103 HZ3 LYS 7 16.166 21.274 61.860 1.00 0.00 H
ATOM 104 C LYS 7 21.141 16.173 60.452 1.00 0.00 C
ATOM 105 O LYS 7 21.997 16.823 61.126 1.00 0.00 O
ATOM 106 N PHE 8 21.306 15.553 59.303 1.00 0.00 N
ATOM 107 H PHE 8 20.553 15.018 58.897 1.00 0.00 H
ATOM 108 CA PHE 8 22.533 15.618 58.493 1.00 0.00 C
ATOM 109 HA PHE 8 23.340 15.735 59.216 1.00 0.00 H
ATOM 110 CB PHE 8 22.805 14.356 57.693 1.00 0.00 C
ATOM 111 HB2 PHE 8 22.000 14.373 56.959 1.00 0.00 H
ATOM 112 HB3 PHE 8 23.781 14.384 57.209 1.00 0.00 H
ATOM 113 CG PHE 8 22.669 13.135 58.565 1.00 0.00 C
ATOM 114 CD1 PHE 8 21.407 12.540 58.633 1.00 0.00 C
ATOM 115 HD1 PHE 8 20.496 12.965 58.239 1.00 0.00 H
ATOM 116 CE1 PHE 8 21.252 11.381 59.351 1.00 0.00 C
ATOM 117 HE1 PHE 8 20.293 10.883 59.346 1.00 0.00 H
ATOM 118 CZ PHE 8 22.377 10.687 59.965 1.00 0.00 C
ATOM 119 HZ PHE 8 22.299 9.796 60.571 1.00 0.00 H
ATOM 120 CE2 PHE 8 23.619 11.289 59.903 1.00 0.00 C
ATOM 121 HE2 PHE 8 24.492 10.808 60.320 1.00 0.00 H
ATOM 122 CD2 PHE 8 23.742 12.539 59.317 1.00 0.00 C
ATOM 123 HD2 PHE 8 24.678 13.079 59.305 1.00 0.00 H
ATOM 124 C PHE 8 22.633 16.786 57.512 1.00 0.00 C
ATOM 125 O PHE 8 21.615 17.169 56.828 1.00 0.00 O
ATOM 126 N GLU 9 23.775 17.396 57.485 1.00 0.00 N
ATOM 127 H GLU 9 24.523 16.986 58.027 1.00 0.00 H
ATOM 128 CA GLU 9 24.225 18.427 56.504 1.00 0.00 C
ATOM 129 HA GLU 9 23.358 19.048 56.282 1.00 0.00 H
ATOM 130 CB GLU 9 25.415 19.129 57.082 1.00 0.00 C
ATOM 131 HB2 GLU 9 24.907 19.762 57.809 1.00 0.00 H
ATOM 132 HB3 GLU 9 25.999 18.351 57.574 1.00 0.00 H
ATOM 133 CG GLU 9 26.354 19.923 56.196 1.00 0.00 C
ATOM 134 HG2 GLU 9 27.128 20.343 56.837 1.00 0.00 H
ATOM 135 HG3 GLU 9 26.688 19.244 55.411 1.00 0.00 H
ATOM 136 CD GLU 9 25.628 21.075 55.395 1.00 0.00 C
ATOM 137 OE1 GLU 9 26.329 21.889 54.759 1.00 0.00 O
ATOM 138 OE2 GLU 9 24.362 21.261 55.462 1.00 0.00 O
ATOM 139 C GLU 9 24.651 17.735 55.137 1.00 0.00 C
ATOM 140 O GLU 9 25.167 16.613 55.101 1.00 0.00 O
ATOM 141 N ARG 10 24.319 18.404 53.999 1.00 0.00 N
ATOM 142 H ARG 10 23.898 19.307 54.162 1.00 0.00 H
ATOM 143 CA ARG 10 24.478 18.150 52.592 1.00 0.00 C
ATOM 144 HA ARG 10 23.818 18.816 52.037 1.00 0.00 H
ATOM 145 CB ARG 10 25.893 18.559 52.182 1.00 0.00 C
ATOM 146 HB2 ARG 10 26.130 19.514 52.650 1.00 0.00 H
ATOM 147 HB3 ARG 10 26.624 17.864 52.595 1.00 0.00 H
ATOM 148 CG ARG 10 26.019 18.735 50.659 1.00 0.00 C
ATOM 149 HG2 ARG 10 25.818 17.726 50.300 1.00 0.00 H
ATOM 150 HG3 ARG 10 25.377 19.570 50.377 1.00 0.00 H
ATOM 151 CD ARG 10 27.540 18.959 50.446 1.00 0.00 C
ATOM 152 HD2 ARG 10 27.835 19.812 51.058 1.00 0.00 H
ATOM 153 HD3 ARG 10 28.028 18.076 50.860 1.00 0.00 H
ATOM 154 NE ARG 10 27.958 19.214 49.063 1.00 0.00 N
ATOM 155 HE ARG 10 28.238 20.168 48.884 1.00 0.00 H
ATOM 156 CZ ARG 10 27.987 18.336 48.139 1.00 0.00 C
ATOM 157 NH1 ARG 10 27.848 17.067 48.353 1.00 0.00 N
ATOM 158 HH11 ARG 10 27.853 16.398 47.596 1.00 0.00 H
ATOM 159 HH12 ARG 10 27.745 16.689 49.283 1.00 0.00 H
ATOM 160 NH2 ARG 10 28.190 18.590 46.891 1.00 0.00 N
ATOM 161 HH21 ARG 10 28.145 17.864 46.189 1.00 0.00 H
ATOM 162 HH22 ARG 10 28.497 19.513 46.617 1.00 0.00 H
ATOM 163 C ARG 10 23.988 16.650 52.326 1.00 0.00 C
ATOM 164 O ARG 10 24.762 15.841 51.870 1.00 0.00 O
ATOM 165 N GLN 11 22.672 16.483 52.387 1.00 0.00 N
ATOM 166 H GLN 11 22.069 17.191 52.782 1.00 0.00 H
ATOM 167 CA GLN 11 22.049 15.294 51.785 1.00 0.00 C
ATOM 168 HA GLN 11 22.456 14.412 52.278 1.00 0.00 H
ATOM 169 CB GLN 11 20.530 15.295 52.108 1.00 0.00 C
ATOM 170 HB2 GLN 11 20.110 14.350 51.762 1.00 0.00 H
ATOM 171 HB3 GLN 11 20.407 15.346 53.190 1.00 0.00 H
ATOM 172 CG GLN 11 19.743 16.502 51.594 1.00 0.00 C
ATOM 173 HG2 GLN 11 20.207 17.435 51.915 1.00 0.00 H
ATOM 174 HG3 GLN 11 19.902 16.400 50.521 1.00 0.00 H
ATOM 175 CD GLN 11 18.262 16.558 51.992 1.00 0.00 C
ATOM 176 OE1 GLN 11 17.819 15.690 52.739 1.00 0.00 O
ATOM 177 NE2 GLN 11 17.408 17.390 51.423 1.00 0.00 N
ATOM 178 HE21 GLN 11 16.440 17.348 51.709 1.00 0.00 H
ATOM 179 HE22 GLN 11 17.581 17.931 50.588 1.00 0.00 H
ATOM 180 C GLN 11 22.262 15.054 50.279 1.00 0.00 C
ATOM 181 O GLN 11 22.504 15.968 49.486 1.00 0.00 O
ATOM 182 N HIE 12 22.211 13.792 49.938 1.00 0.00 N
ATOM 183 H HIE 12 22.027 13.153 50.698 1.00 0.00 H
ATOM 184 CA HIE 12 22.064 13.299 48.610 1.00 0.00 C
ATOM 185 HA HIE 12 22.857 13.780 48.038 1.00 0.00 H
ATOM 186 CB HIE 12 22.237 11.837 48.594 1.00 0.00 C
ATOM 187 HB2 HIE 12 22.815 11.490 49.451 1.00 0.00 H
ATOM 188 HB3 HIE 12 21.272 11.420 48.883 1.00 0.00 H
ATOM 189 CG HIE 12 22.732 11.191 47.359 1.00 0.00 C
ATOM 190 ND1 HIE 12 22.312 11.427 46.041 1.00 0.00 N
ATOM 191 CE1 HIE 12 23.114 10.715 45.277 1.00 0.00 C
ATOM 192 HE1 HIE 12 22.986 10.711 44.204 1.00 0.00 H
ATOM 193 NE2 HIE 12 24.028 10.010 45.984 1.00 0.00 N
ATOM 194 HE2 HIE 12 24.728 9.450 45.518 1.00 0.00 H
ATOM 195 CD2 HIE 12 23.789 10.277 47.267 1.00 0.00 C
ATOM 196 HD2 HIE 12 24.357 10.069 48.162 1.00 0.00 H
ATOM 197 C HIE 12 20.735 13.779 48.018 1.00 0.00 C
ATOM 198 O HIE 12 19.858 14.190 48.763 1.00 0.00 O
ATOM 199 N MET 13 20.534 13.577 46.734 1.00 0.00 N
ATOM 200 H MET 13 21.353 13.347 46.190 1.00 0.00 H
ATOM 201 CA MET 13 19.306 13.857 46.053 1.00 0.00 C
ATOM 202 HA MET 13 18.687 14.540 46.634 1.00 0.00 H
ATOM 203 CB MET 13 19.680 14.520 44.723 1.00 0.00 C
ATOM 204 HB2 MET 13 18.754 14.981 44.380 1.00 0.00 H
ATOM 205 HB3 MET 13 20.212 15.448 44.932 1.00 0.00 H
ATOM 206 CG MET 13 20.579 13.761 43.614 1.00 0.00 C
ATOM 207 HG2 MET 13 20.849 14.391 42.767 1.00 0.00 H
ATOM 208 HG3 MET 13 21.526 13.484 44.078 1.00 0.00 H
ATOM 209 SD MET 13 19.804 12.282 42.909 1.00 0.00 S
ATOM 210 CE MET 13 18.198 12.929 42.164 1.00 0.00 C
ATOM 211 HE1 MET 13 17.459 13.144 42.936 1.00 0.00 H
ATOM 212 HE2 MET 13 18.316 13.863 41.614 1.00 0.00 H
ATOM 213 HE3 MET 13 17.661 12.169 41.597 1.00 0.00 H
ATOM 214 C MET 13 18.434 12.681 45.857 1.00 0.00 C
ATOM 215 O MET 13 17.240 12.815 45.724 1.00 0.00 O
ATOM 216 N ASP 14 19.035 11.495 45.945 1.00 0.00 N
ATOM 217 H ASP 14 20.033 11.545 46.088 1.00 0.00 H
ATOM 218 CA ASP 14 18.517 10.122 45.716 1.00 0.00 C
ATOM 219 HA ASP 14 18.005 10.209 44.758 1.00 0.00 H
ATOM 220 CB ASP 14 19.755 9.199 45.530 1.00 0.00 C
ATOM 221 HB2 ASP 14 20.281 9.407 44.598 1.00 0.00 H
ATOM 222 HB3 ASP 14 20.480 9.366 46.326 1.00 0.00 H
ATOM 223 CG ASP 14 19.450 7.628 45.416 1.00 0.00 C
ATOM 224 OD1 ASP 14 18.235 7.267 45.432 1.00 0.00 O
ATOM 225 OD2 ASP 14 20.374 6.784 45.304 1.00 0.00 O
ATOM 226 C ASP 14 17.579 9.776 46.868 1.00 0.00 C
ATOM 227 O ASP 14 17.908 9.874 48.057 1.00 0.00 O
ATOM 228 N SER 15 16.388 9.331 46.485 1.00 0.00 N
ATOM 229 H SER 15 16.157 9.267 45.504 1.00 0.00 H
ATOM 230 CA SER 15 15.304 8.828 47.364 1.00 0.00 C
ATOM 231 HA SER 15 15.231 9.566 48.163 1.00 0.00 H
ATOM 232 CB SER 15 13.962 8.694 46.664 1.00 0.00 C
ATOM 233 HB2 SER 15 14.104 7.816 46.033 1.00 0.00 H
ATOM 234 HB3 SER 15 13.085 8.690 47.311 1.00 0.00 H
ATOM 235 OG SER 15 13.761 9.734 45.670 1.00 0.00 O
ATOM 236 HG SER 15 13.838 10.590 46.098 1.00 0.00 H
ATOM 237 C SER 15 15.678 7.524 48.203 1.00 0.00 C
ATOM 238 O SER 15 15.098 7.217 49.204 1.00 0.00 O
ATOM 239 N SER 16 16.760 6.863 47.900 1.00 0.00 N
ATOM 240 H SER 16 17.313 7.196 47.123 1.00 0.00 H
ATOM 241 CA SER 16 17.446 5.895 48.752 1.00 0.00 C
ATOM 242 HA SER 16 16.754 5.078 48.954 1.00 0.00 H
ATOM 243 CB SER 16 18.604 5.275 47.982 1.00 0.00 C
ATOM 244 HB2 SER 16 19.316 6.093 47.874 1.00 0.00 H
ATOM 245 HB3 SER 16 18.999 4.441 48.562 1.00 0.00 H
ATOM 246 OG SER 16 18.096 4.790 46.748 1.00 0.00 O
ATOM 247 HG SER 16 18.183 5.484 46.090 1.00 0.00 H
ATOM 248 C SER 16 17.932 6.489 50.110 1.00 0.00 C
ATOM 249 O SER 16 18.184 5.837 51.143 1.00 0.00 O
ATOM 250 N THR 17 17.728 7.768 50.373 1.00 0.00 N
ATOM 251 H THR 17 17.463 8.356 49.596 1.00 0.00 H
ATOM 252 CA THR 17 17.672 8.451 51.718 1.00 0.00 C
ATOM 253 HA THR 17 18.573 8.188 52.272 1.00 0.00 H
ATOM 254 CB THR 17 17.651 10.024 51.569 1.00 0.00 C
ATOM 255 HB THR 17 16.729 10.305 51.061 1.00 0.00 H
ATOM 256 CG2 THR 17 17.886 10.763 52.869 1.00 0.00 C
ATOM 257 HG21 THR 17 18.507 10.205 53.570 1.00 0.00 H
ATOM 258 HG22 THR 17 18.174 11.797 52.680 1.00 0.00 H
ATOM 259 HG23 THR 17 16.923 10.957 53.341 1.00 0.00 H
ATOM 260 OG1 THR 17 18.683 10.421 50.741 1.00 0.00 O
ATOM 261 HG1 THR 17 18.331 10.265 49.861 1.00 0.00 H
ATOM 262 C THR 17 16.622 7.856 52.582 1.00 0.00 C
ATOM 263 O THR 17 16.625 7.943 53.804 1.00 0.00 O
ATOM 264 N SER 18 15.688 7.121 52.056 1.00 0.00 N
ATOM 265 H SER 18 15.535 7.271 51.069 1.00 0.00 H
ATOM 266 CA SER 18 14.724 6.301 52.746 1.00 0.00 C
ATOM 267 HA SER 18 14.261 6.992 53.451 1.00 0.00 H
ATOM 268 CB SER 18 13.718 5.856 51.686 1.00 0.00 C
ATOM 269 HB2 SER 18 12.932 5.280 52.175 1.00 0.00 H
ATOM 270 HB3 SER 18 13.235 6.722 51.233 1.00 0.00 H
ATOM 271 OG SER 18 14.279 5.074 50.713 1.00 0.00 O
ATOM 272 HG SER 18 14.567 5.667 50.015 1.00 0.00 H
ATOM 273 C SER 18 15.366 5.118 53.484 1.00 0.00 C
ATOM 274 O SER 18 14.712 4.584 54.353 1.00 0.00 O
ATOM 275 N ALA 19 16.617 4.845 53.235 1.00 0.00 N
ATOM 276 H ALA 19 17.100 5.331 52.492 1.00 0.00 H
ATOM 277 CA ALA 19 17.310 3.688 53.837 1.00 0.00 C
ATOM 278 HA ALA 19 16.709 3.119 54.546 1.00 0.00 H
ATOM 279 CB ALA 19 17.687 2.731 52.702 1.00 0.00 C
ATOM 280 HB1 ALA 19 18.265 3.277 51.956 1.00 0.00 H
ATOM 281 HB2 ALA 19 18.338 1.984 53.157 1.00 0.00 H
ATOM 282 HB3 ALA 19 16.823 2.335 52.169 1.00 0.00 H
ATOM 283 C ALA 19 18.632 4.171 54.540 1.00 0.00 C
ATOM 284 O ALA 19 19.263 5.130 54.145 1.00 0.00 O
ATOM 285 N ALA 20 18.997 3.495 55.659 1.00 0.00 N
ATOM 286 H ALA 20 18.360 2.753 55.911 1.00 0.00 H
ATOM 287 CA ALA 20 20.203 3.670 56.516 1.00 0.00 C
ATOM 288 HA ALA 20 20.070 4.717 56.790 1.00 0.00 H
ATOM 289 CB ALA 20 20.301 2.813 57.761 1.00 0.00 C
ATOM 290 HB1 ALA 20 20.798 1.896 57.446 1.00 0.00 H
ATOM 291 HB2 ALA 20 20.821 3.417 58.504 1.00 0.00 H
ATOM 292 HB3 ALA 20 19.311 2.578 58.151 1.00 0.00 H
ATOM 293 C ALA 20 21.524 3.603 55.768 1.00 0.00 C
ATOM 294 O ALA 20 21.831 2.628 54.961 1.00 0.00 O
ATOM 295 N SER 21 22.476 4.524 55.952 1.00 0.00 N
ATOM 296 H SER 21 22.187 5.302 56.528 1.00 0.00 H
ATOM 297 CA SER 21 23.789 4.601 55.311 1.00 0.00 C
ATOM 298 HA SER 21 23.732 4.111 54.339 1.00 0.00 H
ATOM 299 CB SER 21 24.207 6.011 55.057 1.00 0.00 C
ATOM 300 HB2 SER 21 23.513 6.443 54.337 1.00 0.00 H
ATOM 301 HB3 SER 21 24.140 6.455 56.050 1.00 0.00 H
ATOM 302 OG SER 21 25.534 6.034 54.573 1.00 0.00 O
ATOM 303 HG SER 21 26.148 6.322 55.252 1.00 0.00 H
ATOM 304 C SER 21 24.784 3.864 56.206 1.00 0.00 C
ATOM 305 O SER 21 24.843 4.124 57.394 1.00 0.00 O
ATOM 306 N SER 22 25.706 3.017 55.653 1.00 0.00 N
ATOM 307 H SER 22 25.851 3.209 54.672 1.00 0.00 H
ATOM 308 CA SER 22 26.719 2.212 56.355 1.00 0.00 C
ATOM 309 HA SER 22 26.383 1.995 57.369 1.00 0.00 H
ATOM 310 CB SER 22 26.903 0.839 55.712 1.00 0.00 C
ATOM 311 HB2 SER 22 25.956 0.325 55.877 1.00 0.00 H
ATOM 312 HB3 SER 22 26.999 1.064 54.650 1.00 0.00 H
ATOM 313 OG SER 22 27.964 0.092 56.210 1.00 0.00 O
ATOM 314 HG SER 22 27.599 -0.322 56.995 1.00 0.00 H
ATOM 315 C SER 22 28.117 2.853 56.639 1.00 0.00 C
ATOM 316 O SER 22 28.698 3.334 55.678 1.00 0.00 O
ATOM 317 N SER 23 28.572 2.724 57.895 1.00 0.00 N
ATOM 318 H SER 23 27.908 2.286 58.517 1.00 0.00 H
ATOM 319 CA SER 23 29.949 2.975 58.173 1.00 0.00 C
ATOM 320 HA SER 23 30.149 4.046 58.195 1.00 0.00 H
ATOM 321 CB SER 23 30.063 2.586 59.628 1.00 0.00 C
ATOM 322 HB2 SER 23 29.798 1.541 59.785 1.00 0.00 H
ATOM 323 HB3 SER 23 31.118 2.510 59.891 1.00 0.00 H
ATOM 324 OG SER 23 29.304 3.479 60.471 1.00 0.00 O
ATOM 325 HG SER 23 29.908 4.220 60.383 1.00 0.00 H
ATOM 326 C SER 23 30.981 2.163 57.297 1.00 0.00 C
ATOM 327 O SER 23 32.018 2.765 57.017 1.00 0.00 O
ATOM 328 N ASN 24 30.742 0.880 57.054 1.00 0.00 N
ATOM 329 H ASN 24 29.883 0.488 57.413 1.00 0.00 H
ATOM 330 CA ASN 24 31.606 -0.008 56.195 1.00 0.00 C
ATOM 331 HA ASN 24 32.628 0.134 56.549 1.00 0.00 H
ATOM 332 CB ASN 24 31.228 -1.541 56.313 1.00 0.00 C
ATOM 333 HB2 ASN 24 31.204 -2.016 57.294 1.00 0.00 H
ATOM 334 HB3 ASN 24 30.252 -1.737 55.868 1.00 0.00 H
ATOM 335 CG ASN 24 32.281 -2.274 55.444 1.00 0.00 C
ATOM 336 OD1 ASN 24 33.357 -2.603 55.894 1.00 0.00 O
ATOM 337 ND2 ASN 24 31.837 -2.716 54.286 1.00 0.00 N
ATOM 338 HD21 ASN 24 32.584 -3.069 53.706 1.00 0.00 H
ATOM 339 HD22 ASN 24 30.877 -2.610 53.990 1.00 0.00 H
ATOM 340 C ASN 24 31.766 0.545 54.825 1.00 0.00 C
ATOM 341 O ASN 24 32.840 0.661 54.284 1.00 0.00 O
ATOM 342 N TYR 25 30.702 1.091 54.215 1.00 0.00 N
ATOM 343 H TYR 25 29.798 1.072 54.665 1.00 0.00 H
ATOM 344 CA TYR 25 30.765 1.878 52.999 1.00 0.00 C
ATOM 345 HA TYR 25 31.264 1.400 52.157 1.00 0.00 H
ATOM 346 CB TYR 25 29.369 2.209 52.556 1.00 0.00 C
ATOM 347 HB2 TYR 25 28.768 1.300 52.551 1.00 0.00 H
ATOM 348 HB3 TYR 25 28.824 2.843 53.255 1.00 0.00 H
ATOM 349 CG TYR 25 29.396 2.959 51.245 1.00 0.00 C
ATOM 350 CD1 TYR 25 29.944 2.402 50.066 1.00 0.00 C
ATOM 351 HD1 TYR 25 30.498 1.476 50.109 1.00 0.00 H
ATOM 352 CE1 TYR 25 29.877 3.139 48.831 1.00 0.00 C
ATOM 353 HE1 TYR 25 30.312 2.755 47.920 1.00 0.00 H
ATOM 354 CZ TYR 25 29.199 4.355 48.735 1.00 0.00 C
ATOM 355 OH TYR 25 29.228 5.046 47.584 1.00 0.00 O
ATOM 356 HH TYR 25 29.075 5.989 47.678 1.00 0.00 H
ATOM 357 CE2 TYR 25 28.759 4.950 49.900 1.00 0.00 C
ATOM 358 HE2 TYR 25 28.368 5.947 50.043 1.00 0.00 H
ATOM 359 CD2 TYR 25 28.935 4.343 51.177 1.00 0.00 C
ATOM 360 HD2 TYR 25 28.678 4.826 52.108 1.00 0.00 H
ATOM 361 C TYR 25 31.633 3.152 53.113 1.00 0.00 C
ATOM 362 O TYR 25 32.630 3.303 52.464 1.00 0.00 O
ATOM 363 N CYS 26 31.324 3.990 54.076 1.00 0.00 N
ATOM 364 H CYS 26 30.454 3.896 54.581 1.00 0.00 H
ATOM 365 CA CYS 26 32.043 5.230 54.299 1.00 0.00 C
ATOM 366 HA CYS 26 31.966 5.850 53.406 1.00 0.00 H
ATOM 367 CB CYS 26 31.392 6.049 55.405 1.00 0.00 C
ATOM 368 HB2 CYS 26 31.548 5.522 56.346 1.00 0.00 H
ATOM 369 HB3 CYS 26 31.835 7.045 55.426 1.00 0.00 H
ATOM 370 SG CYS 26 29.730 6.338 55.084 1.00 0.00 S
ATOM 371 HG CYS 26 29.261 5.186 55.574 1.00 0.00 H
ATOM 372 C CYS 26 33.557 5.018 54.520 1.00 0.00 C
ATOM 373 O CYS 26 34.301 5.841 54.066 1.00 0.00 O
ATOM 374 N ASN 27 33.996 3.903 55.154 1.00 0.00 N
ATOM 375 H ASN 27 33.371 3.266 55.628 1.00 0.00 H
ATOM 376 CA ASN 27 35.440 3.559 55.172 1.00 0.00 C
ATOM 377 HA ASN 27 36.082 4.422 55.348 1.00 0.00 H
ATOM 378 CB ASN 27 35.749 2.565 56.328 1.00 0.00 C
ATOM 379 HB2 ASN 27 35.136 1.665 56.382 1.00 0.00 H
ATOM 380 HB3 ASN 27 36.738 2.106 56.330 1.00 0.00 H
ATOM 381 CG ASN 27 35.562 3.157 57.690 1.00 0.00 C
ATOM 382 OD1 ASN 27 35.807 4.302 57.926 1.00 0.00 O
ATOM 383 ND2 ASN 27 35.020 2.437 58.640 1.00 0.00 N
ATOM 384 HD21 ASN 27 34.982 2.876 59.549 1.00 0.00 H
ATOM 385 HD22 ASN 27 34.765 1.466 58.532 1.00 0.00 H
ATOM 386 C ASN 27 35.954 2.845 53.849 1.00 0.00 C
ATOM 387 O ASN 27 37.155 2.994 53.537 1.00 0.00 O
ATOM 388 N GLN 28 35.139 2.246 53.097 1.00 0.00 N
ATOM 389 H GLN 28 34.173 2.265 53.392 1.00 0.00 H
ATOM 390 CA GLN 28 35.450 1.653 51.847 1.00 0.00 C
ATOM 391 HA GLN 28 36.355 1.122 52.141 1.00 0.00 H
ATOM 392 CB GLN 28 34.371 0.662 51.413 1.00 0.00 C
ATOM 393 HB2 GLN 28 34.229 -0.173 52.099 1.00 0.00 H
ATOM 394 HB3 GLN 28 33.370 1.095 51.409 1.00 0.00 H
ATOM 395 CG GLN 28 34.567 0.072 50.002 1.00 0.00 C
ATOM 396 HG2 GLN 28 33.622 -0.426 49.786 1.00 0.00 H
ATOM 397 HG3 GLN 28 34.492 0.979 49.402 1.00 0.00 H
ATOM 398 CD GLN 28 35.724 -0.845 49.659 1.00 0.00 C
ATOM 399 OE1 GLN 28 36.336 -1.574 50.378 1.00 0.00 O
ATOM 400 NE2 GLN 28 36.158 -0.928 48.427 1.00 0.00 N
ATOM 401 HE21 GLN 28 36.999 -1.468 48.277 1.00 0.00 H
ATOM 402 HE22 GLN 28 35.756 -0.310 47.737 1.00 0.00 H
ATOM 403 C GLN 28 35.762 2.714 50.800 1.00 0.00 C
ATOM 404 O GLN 28 36.590 2.514 49.916 1.00 0.00 O
ATOM 405 N MET 29 35.002 3.840 50.797 1.00 0.00 N
ATOM 406 H MET 29 34.153 3.795 51.344 1.00 0.00 H
ATOM 407 CA MET 29 35.058 5.023 49.951 1.00 0.00 C
ATOM 408 HA MET 29 34.854 4.661 48.944 1.00 0.00 H
ATOM 409 CB MET 29 34.014 6.033 50.511 1.00 0.00 C
ATOM 410 HB2 MET 29 33.027 5.579 50.425 1.00 0.00 H
ATOM 411 HB3 MET 29 34.224 6.207 51.566 1.00 0.00 H
ATOM 412 CG MET 29 33.978 7.346 49.736 1.00 0.00 C
ATOM 413 HG2 MET 29 33.256 8.054 50.142 1.00 0.00 H
ATOM 414 HG3 MET 29 34.943 7.834 49.874 1.00 0.00 H
ATOM 415 SD MET 29 33.662 7.180 47.944 1.00 0.00 S
ATOM 416 CE MET 29 32.095 6.288 47.802 1.00 0.00 C
ATOM 417 HE1 MET 29 31.448 6.812 48.506 1.00 0.00 H
ATOM 418 HE2 MET 29 31.774 6.436 46.771 1.00 0.00 H
ATOM 419 HE3 MET 29 32.215 5.249 48.107 1.00 0.00 H
ATOM 420 C MET 29 36.447 5.634 49.907 1.00 0.00 C
ATOM 421 O MET 29 36.788 6.312 48.915 1.00 0.00 O
ATOM 422 N MET 30 37.288 5.403 50.912 1.00 0.00 N
ATOM 423 H MET 30 36.895 4.794 51.615 1.00 0.00 H
ATOM 424 CA MET 30 38.624 5.959 50.985 1.00 0.00 C
ATOM 425 HA MET 30 38.682 7.047 51.020 1.00 0.00 H
ATOM 426 CB MET 30 39.139 5.422 52.335 1.00 0.00 C
ATOM 427 HB2 MET 30 39.183 4.334 52.383 1.00 0.00 H
ATOM 428 HB3 MET 30 40.183 5.723 52.423 1.00 0.00 H
ATOM 429 CG MET 30 38.436 6.030 53.495 1.00 0.00 C
ATOM 430 HG2 MET 30 38.520 7.114 53.432 1.00 0.00 H
ATOM 431 HG3 MET 30 37.367 5.824 53.437 1.00 0.00 H
ATOM 432 SD MET 30 39.120 5.626 55.024 1.00 0.00 S
ATOM 433 CE MET 30 37.844 6.329 56.139 1.00 0.00 C
ATOM 434 HE1 MET 30 37.329 5.522 56.658 1.00 0.00 H
ATOM 435 HE2 MET 30 38.332 6.964 56.878 1.00 0.00 H
ATOM 436 HE3 MET 30 37.147 6.746 55.412 1.00 0.00 H
ATOM 437 C MET 30 39.506 5.404 49.869 1.00 0.00 C
ATOM 438 O MET 30 40.451 6.087 49.424 1.00 0.00 O
ATOM 439 N LYS 31 39.220 4.164 49.416 1.00 0.00 N
ATOM 440 H LYS 31 38.438 3.699 49.854 1.00 0.00 H
ATOM 441 CA LYS 31 39.771 3.454 48.230 1.00 0.00 C
ATOM 442 HA LYS 31 40.850 3.587 48.306 1.00 0.00 H
ATOM 443 CB LYS 31 39.335 1.989 48.094 1.00 0.00 C
ATOM 444 HB2 LYS 31 38.296 1.831 48.383 1.00 0.00 H
ATOM 445 HB3 LYS 31 39.462 1.598 47.085 1.00 0.00 H
ATOM 446 CG LYS 31 40.270 1.071 49.065 1.00 0.00 C
ATOM 447 HG2 LYS 31 40.262 0.043 48.703 1.00 0.00 H
ATOM 448 HG3 LYS 31 41.322 1.350 49.117 1.00 0.00 H
ATOM 449 CD LYS 31 39.833 1.100 50.488 1.00 0.00 C
ATOM 450 HD2 LYS 31 39.964 2.097 50.908 1.00 0.00 H
ATOM 451 HD3 LYS 31 38.772 0.849 50.479 1.00 0.00 H
ATOM 452 CE LYS 31 40.835 0.114 51.185 1.00 0.00 C
ATOM 453 HE2 LYS 31 41.096 -0.781 50.620 1.00 0.00 H
ATOM 454 HE3 LYS 31 41.808 0.564 51.384 1.00 0.00 H
ATOM 455 NZ LYS 31 40.263 -0.417 52.461 1.00 0.00 N
ATOM 456 HZ1 LYS 31 39.650 0.264 52.884 1.00 0.00 H
ATOM 457 HZ2 LYS 31 39.634 -1.160 52.191 1.00 0.00 H
ATOM 458 HZ3 LYS 31 40.919 -0.944 53.021 1.00 0.00 H
ATOM 459 C LYS 31 39.476 4.129 46.917 1.00 0.00 C
ATOM 460 O LYS 31 40.323 4.099 46.057 1.00 0.00 O
ATOM 461 N SER 32 38.462 4.936 46.698 1.00 0.00 N
ATOM 462 H SER 32 37.797 5.151 47.427 1.00 0.00 H
ATOM 463 CA SER 32 38.263 5.687 45.411 1.00 0.00 C
ATOM 464 HA SER 32 38.222 4.997 44.569 1.00 0.00 H
ATOM 465 CB SER 32 36.985 6.361 45.477 1.00 0.00 C
ATOM 466 HB2 SER 32 36.932 7.005 46.355 1.00 0.00 H
ATOM 467 HB3 SER 32 36.734 7.042 44.664 1.00 0.00 H
ATOM 468 OG SER 32 35.980 5.360 45.603 1.00 0.00 O
ATOM 469 HG SER 32 35.378 5.799 46.208 1.00 0.00 H
ATOM 470 C SER 32 39.381 6.748 45.215 1.00 0.00 C
ATOM 471 O SER 32 39.739 7.077 44.062 1.00 0.00 O
ATOM 472 N ARG 33 40.024 7.305 46.284 1.00 0.00 N
ATOM 473 H ARG 33 39.762 6.900 47.171 1.00 0.00 H
ATOM 474 CA ARG 33 41.217 8.187 46.339 1.00 0.00 C
ATOM 475 HA ARG 33 41.147 8.819 45.453 1.00 0.00 H
ATOM 476 CB ARG 33 41.297 9.059 47.641 1.00 0.00 C
ATOM 477 HB2 ARG 33 41.573 8.354 48.425 1.00 0.00 H
ATOM 478 HB3 ARG 33 41.993 9.881 47.469 1.00 0.00 H
ATOM 479 CG ARG 33 39.994 9.670 48.019 1.00 0.00 C
ATOM 480 HG2 ARG 33 39.489 9.810 47.063 1.00 0.00 H
ATOM 481 HG3 ARG 33 39.477 8.887 48.574 1.00 0.00 H
ATOM 482 CD ARG 33 40.021 10.956 48.851 1.00 0.00 C
ATOM 483 HD2 ARG 33 40.770 10.966 49.643 1.00 0.00 H
ATOM 484 HD3 ARG 33 40.509 11.683 48.201 1.00 0.00 H
ATOM 485 NE ARG 33 38.752 11.412 49.369 1.00 0.00 N
ATOM 486 HE ARG 33 38.470 10.959 50.226 1.00 0.00 H
ATOM 487 CZ ARG 33 37.837 12.167 48.787 1.00 0.00 C
ATOM 488 NH1 ARG 33 38.023 12.839 47.673 1.00 0.00 N
ATOM 489 HH11 ARG 33 37.262 13.335 47.230 1.00 0.00 H
ATOM 490 HH12 ARG 33 38.888 12.821 47.152 1.00 0.00 H
ATOM 491 NH2 ARG 33 36.714 12.318 49.448 1.00 0.00 N
ATOM 492 HH21 ARG 33 36.094 13.084 49.226 1.00 0.00 H
ATOM 493 HH22 ARG 33 36.439 11.693 50.192 1.00 0.00 H
ATOM 494 C ARG 33 42.540 7.402 46.040 1.00 0.00 C
ATOM 495 O ARG 33 43.626 7.967 45.850 1.00 0.00 O
ATOM 496 N ASN 34 42.456 6.080 46.132 1.00 0.00 N
ATOM 497 H ASN 34 41.496 5.774 46.193 1.00 0.00 H
ATOM 498 CA ASN 34 43.604 5.155 45.873 1.00 0.00 C
ATOM 499 HA ASN 34 43.231 4.270 46.387 1.00 0.00 H
ATOM 500 CB ASN 34 43.654 4.793 44.375 1.00 0.00 C
ATOM 501 HB2 ASN 34 42.615 4.812 44.048 1.00 0.00 H
ATOM 502 HB3 ASN 34 44.149 5.597 43.831 1.00 0.00 H
ATOM 503 CG ASN 34 44.143 3.396 44.119 1.00 0.00 C
ATOM 504 OD1 ASN 34 44.066 2.415 44.888 1.00 0.00 O
ATOM 505 ND2 ASN 34 44.591 3.218 42.878 1.00 0.00 N
ATOM 506 HD21 ASN 34 44.833 2.273 42.618 1.00 0.00 H
ATOM 507 HD22 ASN 34 44.668 3.966 42.203 1.00 0.00 H
ATOM 508 C ASN 34 44.967 5.456 46.466 1.00 0.00 C
ATOM 509 O ASN 34 45.971 5.685 45.792 1.00 0.00 O
ATOM 510 N LEU 35 45.128 5.331 47.754 1.00 0.00 N
ATOM 511 H LEU 35 44.346 5.049 48.327 1.00 0.00 H
ATOM 512 CA LEU 35 46.361 5.528 48.554 1.00 0.00 C
ATOM 513 HA LEU 35 46.900 6.442 48.303 1.00 0.00 H
ATOM 514 CB LEU 35 45.833 5.592 50.025 1.00 0.00 C
ATOM 515 HB2 LEU 35 45.232 4.752 50.374 1.00 0.00 H
ATOM 516 HB3 LEU 35 46.739 5.532 50.628 1.00 0.00 H
ATOM 517 CG LEU 35 45.232 6.941 50.466 1.00 0.00 C
ATOM 518 HG LEU 35 45.919 7.750 50.217 1.00 0.00 H
ATOM 519 CD1 LEU 35 43.915 7.261 49.909 1.00 0.00 C
ATOM 520 HD11 LEU 35 43.138 6.668 50.392 1.00 0.00 H
ATOM 521 HD12 LEU 35 43.606 8.237 50.284 1.00 0.00 H
ATOM 522 HD13 LEU 35 43.979 7.337 48.824 1.00 0.00 H
ATOM 523 CD2 LEU 35 45.018 6.912 51.990 1.00 0.00 C
ATOM 524 HD21 LEU 35 44.446 6.075 52.392 1.00 0.00 H
ATOM 525 HD22 LEU 35 45.965 6.811 52.520 1.00 0.00 H
ATOM 526 HD23 LEU 35 44.604 7.887 52.246 1.00 0.00 H
ATOM 527 C LEU 35 47.259 4.335 48.142 1.00 0.00 C
ATOM 528 O LEU 35 46.968 3.160 48.317 1.00 0.00 O
ATOM 529 N THR 36 48.461 4.741 47.762 1.00 0.00 N
ATOM 530 H THR 36 48.619 5.716 47.552 1.00 0.00 H
ATOM 531 CA THR 36 49.630 3.785 47.839 1.00 0.00 C
ATOM 532 HA THR 36 49.586 3.036 48.630 1.00 0.00 H
ATOM 533 CB THR 36 49.737 3.010 46.587 1.00 0.00 C
ATOM 534 HB THR 36 48.742 2.628 46.355 1.00 0.00 H
ATOM 535 CG2 THR 36 50.200 3.816 45.353 1.00 0.00 C
ATOM 536 HG21 THR 36 51.141 4.327 45.555 1.00 0.00 H
ATOM 537 HG22 THR 36 50.381 3.092 44.559 1.00 0.00 H
ATOM 538 HG23 THR 36 49.402 4.455 44.975 1.00 0.00 H
ATOM 539 OG1 THR 36 50.616 1.931 46.864 1.00 0.00 O
ATOM 540 HG1 THR 36 50.183 1.220 47.341 1.00 0.00 H
ATOM 541 C THR 36 50.921 4.543 48.142 1.00 0.00 C
ATOM 542 O THR 36 51.019 5.729 47.725 1.00 0.00 O
ATOM 543 N LYS 37 51.796 3.826 48.834 1.00 0.00 N
ATOM 544 H LYS 37 51.478 2.917 49.137 1.00 0.00 H
ATOM 545 CA LYS 37 53.125 4.328 49.338 1.00 0.00 C
ATOM 546 HA LYS 37 53.357 3.690 50.191 1.00 0.00 H
ATOM 547 CB LYS 37 54.213 4.043 48.247 1.00 0.00 C
ATOM 548 HB2 LYS 37 54.105 3.007 47.927 1.00 0.00 H
ATOM 549 HB3 LYS 37 54.001 4.695 47.398 1.00 0.00 H
ATOM 550 CG LYS 37 55.600 4.306 48.823 1.00 0.00 C
ATOM 551 HG2 LYS 37 55.776 5.374 48.950 1.00 0.00 H
ATOM 552 HG3 LYS 37 55.794 3.706 49.712 1.00 0.00 H
ATOM 553 CD LYS 37 56.678 4.066 47.701 1.00 0.00 C
ATOM 554 HD2 LYS 37 56.690 3.023 47.385 1.00 0.00 H
ATOM 555 HD3 LYS 37 56.433 4.629 46.801 1.00 0.00 H
ATOM 556 CE LYS 37 58.016 4.483 48.304 1.00 0.00 C
ATOM 557 HE2 LYS 37 57.891 5.410 48.862 1.00 0.00 H
ATOM 558 HE3 LYS 37 58.470 3.782 49.005 1.00 0.00 H
ATOM 559 NZ LYS 37 58.923 4.799 47.135 1.00 0.00 N
ATOM 560 HZ1 LYS 37 58.475 5.518 46.585 1.00 0.00 H
ATOM 561 HZ2 LYS 37 59.734 5.275 47.505 1.00 0.00 H
ATOM 562 HZ3 LYS 37 59.131 3.967 46.603 1.00 0.00 H
ATOM 563 C LYS 37 53.064 5.683 49.947 1.00 0.00 C
ATOM 564 O LYS 37 52.936 5.788 51.154 1.00 0.00 O
ATOM 565 N ASP 38 53.178 6.743 49.171 1.00 0.00 N
ATOM 566 H ASP 38 53.296 6.576 48.182 1.00 0.00 H
ATOM 567 CA ASP 38 53.473 8.065 49.583 1.00 0.00 C
ATOM 568 HA ASP 38 53.650 8.215 50.648 1.00 0.00 H
ATOM 569 CB ASP 38 54.746 8.610 48.888 1.00 0.00 C
ATOM 570 HB2 ASP 38 54.861 9.657 49.167 1.00 0.00 H
ATOM 571 HB3 ASP 38 55.544 8.047 49.373 1.00 0.00 H
ATOM 572 CG ASP 38 54.804 8.413 47.368 1.00 0.00 C
ATOM 573 OD1 ASP 38 53.865 7.871 46.746 1.00 0.00 O
ATOM 574 OD2 ASP 38 55.861 8.843 46.868 1.00 0.00 O
ATOM 575 C ASP 38 52.253 9.071 49.351 1.00 0.00 C
ATOM 576 O ASP 38 52.269 10.215 49.839 1.00 0.00 O
ATOM 577 N ARG 39 51.301 8.766 48.499 1.00 0.00 N
ATOM 578 H ARG 39 51.400 7.864 48.055 1.00 0.00 H
ATOM 579 CA ARG 39 50.248 9.698 47.952 1.00 0.00 C
ATOM 580 HA ARG 39 50.143 10.323 48.839 1.00 0.00 H
ATOM 581 CB ARG 39 50.740 10.335 46.609 1.00 0.00 C
ATOM 582 HB2 ARG 39 50.083 11.186 46.428 1.00 0.00 H
ATOM 583 HB3 ARG 39 51.712 10.765 46.853 1.00 0.00 H
ATOM 584 CG ARG 39 50.782 9.306 45.433 1.00 0.00 C
ATOM 585 HG2 ARG 39 51.226 8.400 45.845 1.00 0.00 H
ATOM 586 HG3 ARG 39 49.787 9.113 45.033 1.00 0.00 H
ATOM 587 CD ARG 39 51.638 9.789 44.291 1.00 0.00 C
ATOM 588 HD2 ARG 39 51.448 9.254 43.361 1.00 0.00 H
ATOM 589 HD3 ARG 39 51.511 10.832 43.999 1.00 0.00 H
ATOM 590 NE ARG 39 52.999 9.425 44.497 1.00 0.00 N
ATOM 591 HE ARG 39 53.288 9.080 45.401 1.00 0.00 H
ATOM 592 CZ ARG 39 54.026 9.685 43.658 1.00 0.00 C
ATOM 593 NH1 ARG 39 53.938 10.137 42.433 1.00 0.00 N
ATOM 594 HH11 ARG 39 54.775 10.280 41.886 1.00 0.00 H
ATOM 595 HH12 ARG 39 53.101 10.620 42.141 1.00 0.00 H
ATOM 596 NH2 ARG 39 55.271 9.599 44.057 1.00 0.00 N
ATOM 597 HH21 ARG 39 55.865 9.641 43.241 1.00 0.00 H
ATOM 598 HH22 ARG 39 55.556 9.209 44.944 1.00 0.00 H
ATOM 599 C ARG 39 48.873 9.042 47.916 1.00 0.00 C
ATOM 600 O ARG 39 48.774 7.818 47.892 1.00 0.00 O
ATOM 601 N CYS 40 47.832 9.889 47.823 1.00 0.00 N
ATOM 602 H CYS 40 47.949 10.837 48.152 1.00 0.00 H
ATOM 603 CA CYS 40 46.561 9.621 47.213 1.00 0.00 C
ATOM 604 HA CYS 40 46.292 8.565 47.250 1.00 0.00 H
ATOM 605 CB CYS 40 45.486 10.412 48.072 1.00 0.00 C
ATOM 606 HB2 CYS 40 44.436 10.285 47.809 1.00 0.00 H
ATOM 607 HB3 CYS 40 45.596 10.139 49.122 1.00 0.00 H
ATOM 608 SG CYS 40 45.796 12.235 47.884 1.00 0.00 S
ATOM 609 HG CYS 40 45.105 12.603 48.967 1.00 0.00 H
ATOM 610 C CYS 40 46.584 10.114 45.753 1.00 0.00 C
ATOM 611 O CYS 40 47.498 10.750 45.187 1.00 0.00 O
ATOM 612 N LYS 41 45.449 9.810 44.995 1.00 0.00 N
ATOM 613 H LYS 41 44.898 9.022 45.304 1.00 0.00 H
ATOM 614 CA LYS 41 45.189 10.258 43.598 1.00 0.00 C
ATOM 615 HA LYS 41 45.996 9.837 42.999 1.00 0.00 H
ATOM 616 CB LYS 41 43.819 9.811 43.061 1.00 0.00 C
ATOM 617 HB2 LYS 41 43.123 9.817 43.900 1.00 0.00 H
ATOM 618 HB3 LYS 41 43.432 10.527 42.336 1.00 0.00 H
ATOM 619 CG LYS 41 43.983 8.376 42.545 1.00 0.00 C
ATOM 620 HG2 LYS 41 44.589 8.344 41.640 1.00 0.00 H
ATOM 621 HG3 LYS 41 44.499 7.713 43.240 1.00 0.00 H
ATOM 622 CD LYS 41 42.650 7.591 42.304 1.00 0.00 C
ATOM 623 HD2 LYS 41 42.745 6.760 41.604 1.00 0.00 H
ATOM 624 HD3 LYS 41 42.171 7.365 43.257 1.00 0.00 H
ATOM 625 CE LYS 41 41.659 8.527 41.541 1.00 0.00 C
ATOM 626 HE2 LYS 41 41.487 9.397 42.175 1.00 0.00 H
ATOM 627 HE3 LYS 41 42.082 8.675 40.547 1.00 0.00 H
ATOM 628 NZ LYS 41 40.386 7.868 41.214 1.00 0.00 N
ATOM 629 HZ1 LYS 41 39.952 7.526 42.059 1.00 0.00 H
ATOM 630 HZ2 LYS 41 39.798 8.566 40.780 1.00 0.00 H
ATOM 631 HZ3 LYS 41 40.444 7.040 40.638 1.00 0.00 H
ATOM 632 C LYS 41 45.194 11.822 43.616 1.00 0.00 C
ATOM 633 O LYS 41 44.623 12.403 44.534 1.00 0.00 O
ATOM 634 N PRO 42 45.770 12.448 42.603 1.00 0.00 N
ATOM 635 CD PRO 42 46.158 11.857 41.298 1.00 0.00 C
ATOM 636 HD2 PRO 42 45.536 11.036 40.943 1.00 0.00 H
ATOM 637 HD3 PRO 42 47.119 11.409 41.550 1.00 0.00 H
ATOM 638 CG PRO 42 46.162 12.931 40.272 1.00 0.00 C
ATOM 639 HG2 PRO 42 45.180 13.263 39.934 1.00 0.00 H
ATOM 640 HG3 PRO 42 46.932 12.678 39.543 1.00 0.00 H
ATOM 641 CB PRO 42 46.693 14.136 41.061 1.00 0.00 C
ATOM 642 HB2 PRO 42 46.343 15.054 40.589 1.00 0.00 H
ATOM 643 HB3 PRO 42 47.780 14.128 41.144 1.00 0.00 H
ATOM 644 CA PRO 42 46.041 13.907 42.405 1.00 0.00 C
ATOM 645 HA PRO 42 46.682 14.174 43.245 1.00 0.00 H
ATOM 646 C PRO 42 44.793 14.784 42.635 1.00 0.00 C
ATOM 647 O PRO 42 43.640 14.340 42.586 1.00 0.00 O
ATOM 648 N VAL 43 45.068 16.071 43.023 1.00 0.00 N
ATOM 649 H VAL 43 46.056 16.260 42.929 1.00 0.00 H
ATOM 650 CA VAL 43 44.179 17.137 43.363 1.00 0.00 C
ATOM 651 HA VAL 43 44.824 17.939 43.722 1.00 0.00 H
ATOM 652 CB VAL 43 43.305 17.631 42.115 1.00 0.00 C
ATOM 653 HB VAL 43 42.749 16.811 41.661 1.00 0.00 H
ATOM 654 CG1 VAL 43 42.380 18.739 42.420 1.00 0.00 C
ATOM 655 HG11 VAL 43 41.592 18.218 42.966 1.00 0.00 H
ATOM 656 HG12 VAL 43 42.749 19.570 43.021 1.00 0.00 H
ATOM 657 HG13 VAL 43 42.061 19.248 41.511 1.00 0.00 H
ATOM 658 CG2 VAL 43 44.210 18.067 40.951 1.00 0.00 C
ATOM 659 HG21 VAL 43 43.709 17.958 39.989 1.00 0.00 H
ATOM 660 HG22 VAL 43 44.491 19.119 41.004 1.00 0.00 H
ATOM 661 HG23 VAL 43 45.042 17.363 40.915 1.00 0.00 H
ATOM 662 C VAL 43 43.284 16.800 44.580 1.00 0.00 C
ATOM 663 O VAL 43 42.730 17.733 45.134 1.00 0.00 O
ATOM 664 N ASN 44 43.108 15.585 45.056 1.00 0.00 N
ATOM 665 H ASN 44 43.504 14.815 44.536 1.00 0.00 H
ATOM 666 CA ASN 44 42.488 15.242 46.338 1.00 0.00 C
ATOM 667 HA ASN 44 41.500 15.701 46.308 1.00 0.00 H
ATOM 668 CB ASN 44 42.374 13.679 46.590 1.00 0.00 C
ATOM 669 HB2 ASN 44 43.305 13.116 46.528 1.00 0.00 H
ATOM 670 HB3 ASN 44 42.015 13.611 47.616 1.00 0.00 H
ATOM 671 CG ASN 44 41.375 13.022 45.712 1.00 0.00 C
ATOM 672 OD1 ASN 44 40.235 12.679 46.004 1.00 0.00 O
ATOM 673 ND2 ASN 44 41.831 12.644 44.556 1.00 0.00 N
ATOM 674 HD21 ASN 44 41.272 11.934 44.105 1.00 0.00 H
ATOM 675 HD22 ASN 44 42.816 12.775 44.374 1.00 0.00 H
ATOM 676 C ASN 44 43.288 15.868 47.495 1.00 0.00 C
ATOM 677 O ASN 44 44.502 16.112 47.481 1.00 0.00 O
ATOM 678 N THR 45 42.568 16.158 48.602 1.00 0.00 N
ATOM 679 H THR 45 41.610 15.853 48.700 1.00 0.00 H
ATOM 680 CA THR 45 43.128 16.804 49.848 1.00 0.00 C
ATOM 681 HA THR 45 44.141 16.430 50.001 1.00 0.00 H
ATOM 682 CB THR 45 43.247 18.308 49.704 1.00 0.00 C
ATOM 683 HB THR 45 43.870 18.532 48.838 1.00 0.00 H
ATOM 684 CG2 THR 45 41.836 18.971 49.494 1.00 0.00 C
ATOM 685 HG21 THR 45 41.139 18.720 50.293 1.00 0.00 H
ATOM 686 HG22 THR 45 41.964 20.050 49.580 1.00 0.00 H
ATOM 687 HG23 THR 45 41.522 18.661 48.497 1.00 0.00 H
ATOM 688 OG1 THR 45 43.867 18.884 50.825 1.00 0.00 O
ATOM 689 HG1 THR 45 44.772 18.585 50.935 1.00 0.00 H
ATOM 690 C THR 45 42.189 16.463 50.966 1.00 0.00 C
ATOM 691 O THR 45 41.051 15.999 50.744 1.00 0.00 O
ATOM 692 N PHE 46 42.662 16.534 52.159 1.00 0.00 N
ATOM 693 H PHE 46 43.517 17.058 52.281 1.00 0.00 H
ATOM 694 CA PHE 46 42.146 15.790 53.348 1.00 0.00 C
ATOM 695 HA PHE 46 42.041 14.741 53.070 1.00 0.00 H
ATOM 696 CB PHE 46 43.158 15.872 54.579 1.00 0.00 C
ATOM 697 HB2 PHE 46 42.960 16.809 55.100 1.00 0.00 H
ATOM 698 HB3 PHE 46 43.023 15.121 55.358 1.00 0.00 H
ATOM 699 CG PHE 46 44.680 15.705 54.316 1.00 0.00 C
ATOM 700 CD1 PHE 46 45.239 14.997 53.224 1.00 0.00 C
ATOM 701 HD1 PHE 46 44.594 14.751 52.393 1.00 0.00 H
ATOM 702 CE1 PHE 46 46.639 14.832 53.130 1.00 0.00 C
ATOM 703 HE1 PHE 46 47.143 14.452 52.253 1.00 0.00 H
ATOM 704 CZ PHE 46 47.436 15.337 54.150 1.00 0.00 C
ATOM 705 HZ PHE 46 48.508 15.369 54.024 1.00 0.00 H
ATOM 706 CE2 PHE 46 46.875 15.924 55.315 1.00 0.00 C
ATOM 707 HE2 PHE 46 47.593 16.431 55.943 1.00 0.00 H
ATOM 708 CD2 PHE 46 45.546 16.115 55.377 1.00 0.00 C
ATOM 709 HD2 PHE 46 45.060 16.643 56.184 1.00 0.00 H
ATOM 710 C PHE 46 40.780 16.177 53.855 1.00 0.00 C
ATOM 711 O PHE 46 40.529 17.370 54.078 1.00 0.00 O
ATOM 712 N VAL 47 39.882 15.230 53.999 1.00 0.00 N
ATOM 713 H VAL 47 40.254 14.337 53.712 1.00 0.00 H
ATOM 714 CA VAL 47 38.503 15.318 54.494 1.00 0.00 C
ATOM 715 HA VAL 47 38.308 16.209 55.092 1.00 0.00 H
ATOM 716 CB VAL 47 37.636 15.454 53.202 1.00 0.00 C
ATOM 717 HB VAL 47 36.595 15.174 53.361 1.00 0.00 H
ATOM 718 CG1 VAL 47 37.746 16.879 52.639 1.00 0.00 C
ATOM 719 HG11 VAL 47 37.875 17.609 53.438 1.00 0.00 H
ATOM 720 HG12 VAL 47 38.650 17.173 52.106 1.00 0.00 H
ATOM 721 HG13 VAL 47 36.899 17.165 52.015 1.00 0.00 H
ATOM 722 CG2 VAL 47 37.913 14.518 52.054 1.00 0.00 C
ATOM 723 HG21 VAL 47 37.793 13.499 52.423 1.00 0.00 H
ATOM 724 HG22 VAL 47 37.136 14.703 51.312 1.00 0.00 H
ATOM 725 HG23 VAL 47 38.853 14.680 51.526 1.00 0.00 H
ATOM 726 C VAL 47 38.033 14.106 55.196 1.00 0.00 C
ATOM 727 O VAL 47 38.618 12.976 55.054 1.00 0.00 O
ATOM 728 N HIE 48 36.872 14.213 55.852 1.00 0.00 N
ATOM 729 H HIE 48 36.433 15.114 55.982 1.00 0.00 H
ATOM 730 CA HIE 48 36.175 12.974 56.232 1.00 0.00 C
ATOM 731 HA HIE 48 36.861 12.199 56.574 1.00 0.00 H
ATOM 732 CB HIE 48 35.200 13.273 57.389 1.00 0.00 C
ATOM 733 HB2 HIE 48 34.593 14.136 57.114 1.00 0.00 H
ATOM 734 HB3 HIE 48 34.502 12.438 57.448 1.00 0.00 H
ATOM 735 CG HIE 48 35.863 13.333 58.701 1.00 0.00 C
ATOM 736 ND1 HIE 48 36.446 14.467 59.357 1.00 0.00 N
ATOM 737 CE1 HIE 48 36.921 14.052 60.525 1.00 0.00 C
ATOM 738 HE1 HIE 48 37.576 14.569 61.211 1.00 0.00 H
ATOM 739 NE2 HIE 48 36.727 12.725 60.670 1.00 0.00 N
ATOM 740 HE2 HIE 48 36.898 12.159 61.489 1.00 0.00 H
ATOM 741 CD2 HIE 48 35.991 12.277 59.546 1.00 0.00 C
ATOM 742 HD2 HIE 48 35.708 11.262 59.307 1.00 0.00 H
ATOM 743 C HIE 48 35.348 12.474 55.037 1.00 0.00 C
ATOM 744 O HIE 48 34.716 13.262 54.340 1.00 0.00 O
ATOM 745 N GLU 49 35.089 11.195 54.860 1.00 0.00 N
ATOM 746 H GLU 49 35.549 10.554 55.491 1.00 0.00 H
ATOM 747 CA GLU 49 34.184 10.680 53.805 1.00 0.00 C
ATOM 748 HA GLU 49 34.202 11.388 52.977 1.00 0.00 H
ATOM 749 CB GLU 49 34.658 9.337 53.378 1.00 0.00 C
ATOM 750 HB2 GLU 49 34.256 8.653 54.126 1.00 0.00 H
ATOM 751 HB3 GLU 49 34.088 9.239 52.454 1.00 0.00 H
ATOM 752 CG GLU 49 36.225 9.057 53.152 1.00 0.00 C
ATOM 753 HG2 GLU 49 36.771 9.328 54.056 1.00 0.00 H
ATOM 754 HG3 GLU 49 36.452 8.004 52.985 1.00 0.00 H
ATOM 755 CD GLU 49 36.703 9.949 52.033 1.00 0.00 C
ATOM 756 OE1 GLU 49 35.894 10.383 51.214 1.00 0.00 O
ATOM 757 OE2 GLU 49 37.908 10.091 51.764 1.00 0.00 O
ATOM 758 C GLU 49 32.713 10.728 54.305 1.00 0.00 C
ATOM 759 O GLU 49 31.807 10.686 53.460 1.00 0.00 O
ATOM 760 N SER 50 32.409 10.815 55.625 1.00 0.00 N
ATOM 761 H SER 50 33.133 10.634 56.305 1.00 0.00 H
ATOM 762 CA SER 50 31.134 11.017 56.327 1.00 0.00 C
ATOM 763 HA SER 50 30.551 11.725 55.738 1.00 0.00 H
ATOM 764 CB SER 50 30.254 9.747 56.456 1.00 0.00 C
ATOM 765 HB2 SER 50 30.514 9.148 55.583 1.00 0.00 H
ATOM 766 HB3 SER 50 30.538 9.114 57.296 1.00 0.00 H
ATOM 767 OG SER 50 28.942 10.148 56.493 1.00 0.00 O
ATOM 768 HG SER 50 28.823 10.665 55.693 1.00 0.00 H
ATOM 769 C SER 50 31.362 11.595 57.718 1.00 0.00 C
ATOM 770 O SER 50 32.282 11.110 58.394 1.00 0.00 O
ATOM 771 N LEU 51 30.507 12.550 58.132 1.00 0.00 N
ATOM 772 H LEU 51 29.810 12.847 57.464 1.00 0.00 H
ATOM 773 CA LEU 51 30.254 13.035 59.474 1.00 0.00 C
ATOM 774 HA LEU 51 31.087 12.733 60.108 1.00 0.00 H
ATOM 775 CB LEU 51 30.179 14.584 59.393 1.00 0.00 C
ATOM 776 HB2 LEU 51 29.513 14.811 58.560 1.00 0.00 H
ATOM 777 HB3 LEU 51 29.733 15.093 60.248 1.00 0.00 H
ATOM 778 CG LEU 51 31.480 15.218 59.108 1.00 0.00 C
ATOM 779 HG LEU 51 31.774 14.892 58.110 1.00 0.00 H
ATOM 780 CD1 LEU 51 31.332 16.743 59.168 1.00 0.00 C
ATOM 781 HD11 LEU 51 32.286 17.109 58.790 1.00 0.00 H
ATOM 782 HD12 LEU 51 30.633 17.118 58.420 1.00 0.00 H
ATOM 783 HD13 LEU 51 30.894 17.080 60.108 1.00 0.00 H
ATOM 784 CD2 LEU 51 32.660 14.933 60.072 1.00 0.00 C
ATOM 785 HD21 LEU 51 33.514 15.516 59.728 1.00 0.00 H
ATOM 786 HD22 LEU 51 32.379 15.195 61.092 1.00 0.00 H
ATOM 787 HD23 LEU 51 32.900 13.870 60.055 1.00 0.00 H
ATOM 788 C LEU 51 29.065 12.403 60.116 1.00 0.00 C
ATOM 789 O LEU 51 28.601 12.950 61.092 1.00 0.00 O
ATOM 790 N ALA 52 28.555 11.230 59.697 1.00 0.00 N
ATOM 791 H ALA 52 28.925 10.702 58.919 1.00 0.00 H
ATOM 792 CA ALA 52 27.453 10.661 60.310 1.00 0.00 C
ATOM 793 HA ALA 52 26.723 11.451 60.482 1.00 0.00 H
ATOM 794 CB ALA 52 26.770 9.630 59.377 1.00 0.00 C
ATOM 795 HB1 ALA 52 26.508 10.055 58.408 1.00 0.00 H
ATOM 796 HB2 ALA 52 27.515 8.870 59.141 1.00 0.00 H
ATOM 797 HB3 ALA 52 25.869 9.202 59.817 1.00 0.00 H
ATOM 798 C ALA 52 27.798 10.023 61.665 1.00 0.00 C
ATOM 799 O ALA 52 26.965 9.917 62.547 1.00 0.00 O
ATOM 800 N ASP 53 29.085 9.525 61.827 1.00 0.00 N
ATOM 801 H ASP 53 29.764 9.618 61.085 1.00 0.00 H
ATOM 802 CA ASP 53 29.329 8.564 62.934 1.00 0.00 C
ATOM 803 HA ASP 53 28.371 8.047 62.979 1.00 0.00 H
ATOM 804 CB ASP 53 30.402 7.478 62.579 1.00 0.00 C
ATOM 805 HB2 ASP 53 31.307 8.052 62.378 1.00 0.00 H
ATOM 806 HB3 ASP 53 30.497 6.887 63.491 1.00 0.00 H
ATOM 807 CG ASP 53 30.146 6.518 61.449 1.00 0.00 C
ATOM 808 OD1 ASP 53 29.066 6.491 60.856 1.00 0.00 O
ATOM 809 OD2 ASP 53 31.089 5.767 61.055 1.00 0.00 O
ATOM 810 C ASP 53 29.549 9.291 64.245 1.00 0.00 C
ATOM 811 O ASP 53 29.926 8.700 65.256 1.00 0.00 O
ATOM 812 N VAL 54 29.391 10.599 64.269 1.00 0.00 N
ATOM 813 H VAL 54 29.165 11.037 63.387 1.00 0.00 H
ATOM 814 CA VAL 54 29.513 11.391 65.471 1.00 0.00 C
ATOM 815 HA VAL 54 30.387 11.143 66.074 1.00 0.00 H
ATOM 816 CB VAL 54 29.715 12.799 64.929 1.00 0.00 C
ATOM 817 HB VAL 54 30.607 12.776 64.303 1.00 0.00 H
ATOM 818 CG1 VAL 54 28.518 13.430 64.240 1.00 0.00 C
ATOM 819 HG11 VAL 54 27.706 13.672 64.927 1.00 0.00 H
ATOM 820 HG12 VAL 54 28.879 14.408 63.923 1.00 0.00 H
ATOM 821 HG13 VAL 54 28.214 12.782 63.418 1.00 0.00 H
ATOM 822 CG2 VAL 54 30.166 13.743 66.087 1.00 0.00 C
ATOM 823 HG21 VAL 54 30.985 13.338 66.681 1.00 0.00 H
ATOM 824 HG22 VAL 54 30.588 14.657 65.668 1.00 0.00 H
ATOM 825 HG23 VAL 54 29.356 13.959 66.784 1.00 0.00 H
ATOM 826 C VAL 54 28.254 11.348 66.356 1.00 0.00 C
ATOM 827 O VAL 54 28.260 11.648 67.555 1.00 0.00 O
ATOM 828 N GLN 55 27.110 10.905 65.884 1.00 0.00 N
ATOM 829 H GLN 55 27.141 10.542 64.942 1.00 0.00 H
ATOM 830 CA GLN 55 25.874 10.770 66.665 1.00 0.00 C
ATOM 831 HA GLN 55 25.717 11.631 67.314 1.00 0.00 H
ATOM 832 CB GLN 55 24.656 10.730 65.685 1.00 0.00 C
ATOM 833 HB2 GLN 55 24.700 9.872 65.014 1.00 0.00 H
ATOM 834 HB3 GLN 55 23.699 10.679 66.203 1.00 0.00 H
ATOM 835 CG GLN 55 24.587 11.979 64.738 1.00 0.00 C
ATOM 836 HG2 GLN 55 24.696 12.836 65.404 1.00 0.00 H
ATOM 837 HG3 GLN 55 25.459 12.026 64.086 1.00 0.00 H
ATOM 838 CD GLN 55 23.272 12.124 64.034 1.00 0.00 C
ATOM 839 OE1 GLN 55 22.226 11.587 64.434 1.00 0.00 O
ATOM 840 NE2 GLN 55 23.163 12.766 62.869 1.00 0.00 N
ATOM 841 HE21 GLN 55 22.213 12.829 62.534 1.00 0.00 H
ATOM 842 HE22 GLN 55 23.946 13.210 62.409 1.00 0.00 H
ATOM 843 C GLN 55 25.957 9.568 67.654 1.00 0.00 C
ATOM 844 O GLN 55 24.934 9.365 68.316 1.00 0.00 O
ATOM 845 N ALA 56 26.992 8.691 67.699 1.00 0.00 N
ATOM 846 H ALA 56 27.868 8.983 67.290 1.00 0.00 H
ATOM 847 CA ALA 56 26.989 7.474 68.535 1.00 0.00 C
ATOM 848 HA ALA 56 26.091 6.892 68.326 1.00 0.00 H
ATOM 849 CB ALA 56 28.198 6.605 68.177 1.00 0.00 C
ATOM 850 HB1 ALA 56 28.804 6.594 69.083 1.00 0.00 H
ATOM 851 HB2 ALA 56 27.975 5.570 67.918 1.00 0.00 H
ATOM 852 HB3 ALA 56 28.875 7.092 67.474 1.00 0.00 H
ATOM 853 C ALA 56 26.793 7.732 70.083 1.00 0.00 C
ATOM 854 O ALA 56 26.337 6.832 70.768 1.00 0.00 O
ATOM 855 N VAL 57 27.119 8.875 70.495 1.00 0.00 N
ATOM 856 H VAL 57 27.256 9.633 69.841 1.00 0.00 H
ATOM 857 CA VAL 57 26.972 9.318 71.892 1.00 0.00 C
ATOM 858 HA VAL 57 27.187 8.480 72.556 1.00 0.00 H
ATOM 859 CB VAL 57 27.968 10.460 72.233 1.00 0.00 C
ATOM 860 HB VAL 57 28.939 10.121 71.874 1.00 0.00 H
ATOM 861 CG1 VAL 57 27.645 11.828 71.608 1.00 0.00 C
ATOM 862 HG11 VAL 57 26.680 12.131 72.013 1.00 0.00 H
ATOM 863 HG12 VAL 57 28.412 12.599 71.686 1.00 0.00 H
ATOM 864 HG13 VAL 57 27.477 11.740 70.534 1.00 0.00 H
ATOM 865 CG2 VAL 57 28.121 10.723 73.740 1.00 0.00 C
ATOM 866 HG21 VAL 57 28.854 11.505 73.940 1.00 0.00 H
ATOM 867 HG22 VAL 57 27.110 10.935 74.088 1.00 0.00 H
ATOM 868 HG23 VAL 57 28.555 9.863 74.251 1.00 0.00 H
ATOM 869 C VAL 57 25.547 9.705 72.351 1.00 0.00 C
ATOM 870 O VAL 57 24.746 10.102 71.496 1.00 0.00 O
ATOM 871 N CYS 58 25.107 9.469 73.565 1.00 0.00 N
ATOM 872 H CYS 58 25.872 9.188 74.163 1.00 0.00 H
ATOM 873 CA CYS 58 23.892 10.109 74.129 1.00 0.00 C
ATOM 874 HA CYS 58 23.051 9.842 73.488 1.00 0.00 H
ATOM 875 CB CYS 58 23.719 9.525 75.582 1.00 0.00 C
ATOM 876 HB2 CYS 58 24.666 9.633 76.112 1.00 0.00 H
ATOM 877 HB3 CYS 58 23.005 10.038 76.227 1.00 0.00 H
ATOM 878 SG CYS 58 23.249 7.779 75.603 1.00 0.00 S
ATOM 879 HG CYS 58 24.342 7.359 74.960 1.00 0.00 H
ATOM 880 C CYS 58 23.896 11.572 74.202 1.00 0.00 C
ATOM 881 O CYS 58 24.904 12.242 74.371 1.00 0.00 O
ATOM 882 N SER 59 22.746 12.233 74.172 1.00 0.00 N
ATOM 883 H SER 59 21.859 11.764 74.290 1.00 0.00 H
ATOM 884 CA SER 59 22.581 13.723 74.047 1.00 0.00 C
ATOM 885 HA SER 59 23.381 14.130 74.665 1.00 0.00 H
ATOM 886 CB SER 59 22.711 14.189 72.594 1.00 0.00 C
ATOM 887 HB2 SER 59 22.621 15.271 72.501 1.00 0.00 H
ATOM 888 HB3 SER 59 23.666 13.860 72.185 1.00 0.00 H
ATOM 889 OG SER 59 21.643 13.622 71.836 1.00 0.00 O
ATOM 890 HG SER 59 21.524 12.671 71.898 1.00 0.00 H
ATOM 891 C SER 59 21.238 14.329 74.683 1.00 0.00 C
ATOM 892 O SER 59 21.218 15.571 74.892 1.00 0.00 O
ATOM 893 N GLN 60 20.208 13.495 74.877 1.00 0.00 N
ATOM 894 H GLN 60 20.236 12.523 74.603 1.00 0.00 H
ATOM 895 CA GLN 60 18.875 13.805 75.384 1.00 0.00 C
ATOM 896 HA GLN 60 18.846 14.852 75.685 1.00 0.00 H
ATOM 897 CB GLN 60 17.826 13.637 74.292 1.00 0.00 C
ATOM 898 HB2 GLN 60 17.459 12.620 74.155 1.00 0.00 H
ATOM 899 HB3 GLN 60 16.936 14.073 74.746 1.00 0.00 H
ATOM 900 CG GLN 60 18.089 14.288 72.914 1.00 0.00 C
ATOM 901 HG2 GLN 60 18.325 15.309 73.214 1.00 0.00 H
ATOM 902 HG3 GLN 60 18.868 13.778 72.348 1.00 0.00 H
ATOM 903 CD GLN 60 16.846 14.363 72.053 1.00 0.00 C
ATOM 904 OE1 GLN 60 15.777 13.772 72.179 1.00 0.00 O
ATOM 905 NE2 GLN 60 16.784 15.311 71.112 1.00 0.00 N
ATOM 906 HE21 GLN 60 15.905 15.392 70.620 1.00 0.00 H
ATOM 907 HE22 GLN 60 17.557 15.932 70.921 1.00 0.00 H
ATOM 908 C GLN 60 18.560 12.972 76.662 1.00 0.00 C
ATOM 909 O GLN 60 17.525 13.268 77.232 1.00 0.00 O
ATOM 910 N LYS 61 19.330 11.944 77.026 1.00 0.00 N
ATOM 911 H LYS 61 20.164 11.664 76.530 1.00 0.00 H
ATOM 912 CA LYS 61 19.024 11.124 78.145 1.00 0.00 C
ATOM 913 HA LYS 61 17.971 10.885 77.996 1.00 0.00 H
ATOM 914 CB LYS 61 19.913 9.862 78.146 1.00 0.00 C
ATOM 915 HB2 LYS 61 19.641 9.349 77.224 1.00 0.00 H
ATOM 916 HB3 LYS 61 20.980 10.058 78.245 1.00 0.00 H
ATOM 917 CG LYS 61 19.553 8.808 79.182 1.00 0.00 C
ATOM 918 HG2 LYS 61 20.258 7.984 79.071 1.00 0.00 H
ATOM 919 HG3 LYS 61 19.690 9.182 80.196 1.00 0.00 H
ATOM 920 CD LYS 61 18.099 8.252 79.029 1.00 0.00 C
ATOM 921 HD2 LYS 61 17.348 9.010 79.252 1.00 0.00 H
ATOM 922 HD3 LYS 61 17.889 7.898 78.019 1.00 0.00 H
ATOM 923 CE LYS 61 17.847 7.017 79.918 1.00 0.00 C
ATOM 924 HE2 LYS 61 16.947 6.549 79.519 1.00 0.00 H
ATOM 925 HE3 LYS 61 18.676 6.309 79.899 1.00 0.00 H
ATOM 926 NZ LYS 61 17.420 7.263 81.345 1.00 0.00 N
ATOM 927 HZ1 LYS 61 18.144 7.769 81.836 1.00 0.00 H
ATOM 928 HZ2 LYS 61 16.695 7.966 81.326 1.00 0.00 H
ATOM 929 HZ3 LYS 61 17.077 6.435 81.809 1.00 0.00 H
ATOM 930 C LYS 61 19.241 11.776 79.530 1.00 0.00 C
ATOM 931 O LYS 61 18.320 11.731 80.318 1.00 0.00 O
ATOM 932 N ASN 62 20.393 12.381 79.721 1.00 0.00 N
ATOM 933 H ASN 62 21.054 12.214 78.976 1.00 0.00 H
ATOM 934 CA ASN 62 20.757 13.422 80.712 1.00 0.00 C
ATOM 935 HA ASN 62 21.826 13.210 80.749 1.00 0.00 H
ATOM 936 CB ASN 62 20.520 14.843 80.101 1.00 0.00 C
ATOM 937 HB2 ASN 62 19.487 15.189 80.106 1.00 0.00 H
ATOM 938 HB3 ASN 62 20.943 15.649 80.702 1.00 0.00 H
ATOM 939 CG ASN 62 21.114 15.021 78.743 1.00 0.00 C
ATOM 940 OD1 ASN 62 22.145 14.496 78.286 1.00 0.00 O
ATOM 941 ND2 ASN 62 20.431 15.858 78.006 1.00 0.00 N
ATOM 942 HD21 ASN 62 20.610 15.992 77.021 1.00 0.00 H
ATOM 943 HD22 ASN 62 19.616 16.249 78.457 1.00 0.00 H
ATOM 944 C ASN 62 20.227 13.294 82.123 1.00 0.00 C
ATOM 945 O ASN 62 19.808 14.279 82.738 1.00 0.00 O
ATOM 946 N VAL 63 20.353 12.120 82.715 1.00 0.00 N
ATOM 947 H VAL 63 20.805 11.335 82.267 1.00 0.00 H
ATOM 948 CA VAL 63 20.209 11.884 84.141 1.00 0.00 C
ATOM 949 HA VAL 63 19.426 12.560 84.482 1.00 0.00 H
ATOM 950 CB VAL 63 19.765 10.394 84.327 1.00 0.00 C
ATOM 951 HB VAL 63 20.393 9.672 83.805 1.00 0.00 H
ATOM 952 CG1 VAL 63 19.665 10.056 85.793 1.00 0.00 C
ATOM 953 HG11 VAL 63 20.634 9.945 86.280 1.00 0.00 H
ATOM 954 HG12 VAL 63 19.086 10.808 86.328 1.00 0.00 H
ATOM 955 HG13 VAL 63 19.122 9.118 85.911 1.00 0.00 H
ATOM 956 CG2 VAL 63 18.348 10.145 83.723 1.00 0.00 C
ATOM 957 HG21 VAL 63 17.715 10.970 84.052 1.00 0.00 H
ATOM 958 HG22 VAL 63 18.330 10.142 82.633 1.00 0.00 H
ATOM 959 HG23 VAL 63 18.100 9.112 83.966 1.00 0.00 H
ATOM 960 C VAL 63 21.568 12.094 84.797 1.00 0.00 C
ATOM 961 O VAL 63 22.595 11.389 84.574 1.00 0.00 O
ATOM 962 N ALA 64 21.652 13.221 85.530 1.00 0.00 N
ATOM 963 H ALA 64 20.833 13.809 85.590 1.00 0.00 H
ATOM 964 CA ALA 64 22.913 13.590 86.146 1.00 0.00 C
ATOM 965 HA ALA 64 23.782 13.695 85.496 1.00 0.00 H
ATOM 966 CB ALA 64 22.751 14.913 86.938 1.00 0.00 C
ATOM 967 HB1 ALA 64 23.492 14.954 87.736 1.00 0.00 H
ATOM 968 HB2 ALA 64 22.862 15.726 86.220 1.00 0.00 H
ATOM 969 HB3 ALA 64 21.775 14.992 87.417 1.00 0.00 H
ATOM 970 C ALA 64 23.338 12.466 87.216 1.00 0.00 C
ATOM 971 O ALA 64 22.478 11.908 87.845 1.00 0.00 O
ATOM 972 N CYS 65 24.607 12.323 87.436 1.00 0.00 N
ATOM 973 H CYS 65 25.350 12.741 86.896 1.00 0.00 H
ATOM 974 CA CYS 65 25.126 11.503 88.541 1.00 0.00 C
ATOM 975 HA CYS 65 24.432 10.666 88.622 1.00 0.00 H
ATOM 976 CB CYS 65 26.503 11.039 88.276 1.00 0.00 C
ATOM 977 HB2 CYS 65 27.286 11.789 88.392 1.00 0.00 H
ATOM 978 HB3 CYS 65 26.756 10.292 89.028 1.00 0.00 H
ATOM 979 SG CYS 65 26.745 10.478 86.609 1.00 0.00 S
ATOM 980 HG CYS 65 25.690 9.666 86.499 1.00 0.00 H
ATOM 981 C CYS 65 25.014 12.254 89.834 1.00 0.00 C
ATOM 982 O CYS 65 25.270 13.438 89.867 1.00 0.00 O
ATOM 983 N LYS 66 24.575 11.511 90.918 1.00 0.00 N
ATOM 984 H LYS 66 24.415 10.542 90.682 1.00 0.00 H
ATOM 985 CA LYS 66 24.433 12.052 92.209 1.00 0.00 C
ATOM 986 HA LYS 66 24.328 13.134 92.129 1.00 0.00 H
ATOM 987 CB LYS 66 23.234 11.508 92.960 1.00 0.00 C
ATOM 988 HB2 LYS 66 23.595 10.520 93.245 1.00 0.00 H
ATOM 989 HB3 LYS 66 23.082 12.133 93.840 1.00 0.00 H
ATOM 990 CG LYS 66 21.879 11.334 92.274 1.00 0.00 C
ATOM 991 HG2 LYS 66 22.092 10.684 91.425 1.00 0.00 H
ATOM 992 HG3 LYS 66 21.353 10.857 93.101 1.00 0.00 H
ATOM 993 CD LYS 66 21.142 12.571 91.818 1.00 0.00 C
ATOM 994 HD2 LYS 66 21.794 13.101 91.124 1.00 0.00 H
ATOM 995 HD3 LYS 66 20.253 12.132 91.364 1.00 0.00 H
ATOM 996 CE LYS 66 20.623 13.547 92.866 1.00 0.00 C
ATOM 997 HE2 LYS 66 20.050 12.979 93.599 1.00 0.00 H
ATOM 998 HE3 LYS 66 21.528 13.978 93.295 1.00 0.00 H
ATOM 999 NZ LYS 66 19.784 14.637 92.279 1.00 0.00 N
ATOM 1000 HZ1 LYS 66 19.548 15.312 92.992 1.00 0.00 H
ATOM 1001 HZ2 LYS 66 20.439 15.078 91.650 1.00 0.00 H
ATOM 1002 HZ3 LYS 66 18.925 14.306 91.864 1.00 0.00 H
ATOM 1003 C LYS 66 25.670 12.037 93.016 1.00 0.00 C
ATOM 1004 O LYS 66 26.596 11.246 92.779 1.00 0.00 O
ATOM 1005 N ASN 67 25.702 13.051 93.947 1.00 0.00 N
ATOM 1006 H ASN 67 24.901 13.666 93.937 1.00 0.00 H
ATOM 1007 CA ASN 67 26.480 12.906 95.139 1.00 0.00 C
ATOM 1008 HA ASN 67 27.391 12.349 94.921 1.00 0.00 H
ATOM 1009 CB ASN 67 26.823 14.385 95.602 1.00 0.00 C
ATOM 1010 HB2 ASN 67 25.910 14.976 95.684 1.00 0.00 H
ATOM 1011 HB3 ASN 67 27.266 14.546 96.585 1.00 0.00 H
ATOM 1012 CG ASN 67 27.792 15.107 94.635 1.00 0.00 C
ATOM 1013 OD1 ASN 67 28.848 14.691 94.158 1.00 0.00 O
ATOM 1014 ND2 ASN 67 27.525 16.347 94.302 1.00 0.00 N
ATOM 1015 HD21 ASN 67 28.126 16.894 93.702 1.00 0.00 H
ATOM 1016 HD22 ASN 67 26.672 16.741 94.673 1.00 0.00 H
ATOM 1017 C ASN 67 25.810 12.165 96.263 1.00 0.00 C
ATOM 1018 O ASN 67 24.807 11.498 96.004 1.00 0.00 O
ATOM 1019 N GLY 68 26.285 12.165 97.555 1.00 0.00 N
ATOM 1020 H GLY 68 27.004 12.813 97.844 1.00 0.00 H
ATOM 1021 CA GLY 68 25.710 11.358 98.620 1.00 0.00 C
ATOM 1022 HA2 GLY 68 24.749 11.746 98.957 1.00 0.00 H
ATOM 1023 HA3 GLY 68 25.562 10.327 98.299 1.00 0.00 H
ATOM 1024 C GLY 68 26.652 11.208 99.856 1.00 0.00 C
ATOM 1025 O GLY 68 27.523 12.064 100.092 1.00 0.00 O
ATOM 1026 N GLN 69 26.530 10.101 100.553 1.00 0.00 N
ATOM 1027 H GLN 69 25.754 9.464 100.447 1.00 0.00 H
ATOM 1028 CA GLN 69 27.538 9.653 101.494 1.00 0.00 C
ATOM 1029 HA GLN 69 28.101 10.520 101.840 1.00 0.00 H
ATOM 1030 CB GLN 69 26.757 9.007 102.644 1.00 0.00 C
ATOM 1031 HB2 GLN 69 26.071 9.790 102.968 1.00 0.00 H
ATOM 1032 HB3 GLN 69 26.261 8.121 102.248 1.00 0.00 H
ATOM 1033 CG GLN 69 27.493 8.597 103.930 1.00 0.00 C
ATOM 1034 HG2 GLN 69 28.204 7.799 103.714 1.00 0.00 H
ATOM 1035 HG3 GLN 69 28.083 9.406 104.359 1.00 0.00 H
ATOM 1036 CD GLN 69 26.599 8.078 105.031 1.00 0.00 C
ATOM 1037 OE1 GLN 69 25.527 8.616 105.377 1.00 0.00 O
ATOM 1038 NE2 GLN 69 26.911 7.040 105.722 1.00 0.00 N
ATOM 1039 HE21 GLN 69 26.146 6.818 106.342 1.00 0.00 H
ATOM 1040 HE22 GLN 69 27.735 6.483 105.550 1.00 0.00 H
ATOM 1041 C GLN 69 28.449 8.616 100.814 1.00 0.00 C
ATOM 1042 O GLN 69 28.025 7.789 100.027 1.00 0.00 O
ATOM 1043 N THR 70 29.717 8.548 101.250 1.00 0.00 N
ATOM 1044 H THR 70 30.041 9.256 101.893 1.00 0.00 H
ATOM 1045 CA THR 70 30.814 7.832 100.538 1.00 0.00 C
ATOM 1046 HA THR 70 30.673 7.905 99.459 1.00 0.00 H
ATOM 1047 CB THR 70 32.279 8.390 100.828 1.00 0.00 C
ATOM 1048 HB THR 70 33.039 7.901 100.217 1.00 0.00 H
ATOM 1049 CG2 THR 70 32.543 9.833 100.480 1.00 0.00 C
ATOM 1050 HG21 THR 70 33.402 10.209 101.036 1.00 0.00 H
ATOM 1051 HG22 THR 70 32.785 9.930 99.421 1.00 0.00 H
ATOM 1052 HG23 THR 70 31.661 10.416 100.745 1.00 0.00 H
ATOM 1053 OG1 THR 70 32.573 8.190 102.202 1.00 0.00 O
ATOM 1054 HG1 THR 70 33.341 7.623 102.299 1.00 0.00 H
ATOM 1055 C THR 70 30.746 6.326 100.769 1.00 0.00 C
ATOM 1056 O THR 70 31.502 5.646 100.172 1.00 0.00 O
ATOM 1057 N ASN 71 29.746 5.834 101.571 1.00 0.00 N
ATOM 1058 H ASN 71 29.132 6.525 101.980 1.00 0.00 H
ATOM 1059 CA ASN 71 29.422 4.406 101.691 1.00 0.00 C
ATOM 1060 HA ASN 71 30.405 3.948 101.798 1.00 0.00 H
ATOM 1061 CB ASN 71 28.533 4.295 102.925 1.00 0.00 C
ATOM 1062 HB2 ASN 71 27.716 4.997 102.759 1.00 0.00 H
ATOM 1063 HB3 ASN 71 28.077 3.305 102.937 1.00 0.00 H
ATOM 1064 CG ASN 71 29.248 4.535 104.255 1.00 0.00 C
ATOM 1065 OD1 ASN 71 29.272 5.708 104.672 1.00 0.00 O
ATOM 1066 ND2 ASN 71 29.976 3.633 104.853 1.00 0.00 N
ATOM 1067 HD21 ASN 71 30.486 3.894 105.685 1.00 0.00 H
ATOM 1068 HD22 ASN 71 29.813 2.685 104.548 1.00 0.00 H
ATOM 1069 C ASN 71 28.739 3.781 100.415 1.00 0.00 C
ATOM 1070 O ASN 71 28.470 2.587 100.447 1.00 0.00 O
ATOM 1071 N CYS 72 28.475 4.552 99.346 1.00 0.00 N
ATOM 1072 H CYS 72 28.661 5.537 99.470 1.00 0.00 H
ATOM 1073 CA CYS 72 27.996 4.161 97.972 1.00 0.00 C
ATOM 1074 HA CYS 72 27.163 3.485 98.160 1.00 0.00 H
ATOM 1075 CB CYS 72 27.465 5.478 97.312 1.00 0.00 C
ATOM 1076 HB2 CYS 72 26.691 5.869 97.972 1.00 0.00 H
ATOM 1077 HB3 CYS 72 28.261 6.221 97.279 1.00 0.00 H
ATOM 1078 SG CYS 72 26.621 5.267 95.758 1.00 0.00 S
ATOM 1079 HG CYS 72 27.545 5.952 95.080 1.00 0.00 H
ATOM 1080 C CYS 72 29.072 3.399 97.138 1.00 0.00 C
ATOM 1081 O CYS 72 30.265 3.367 97.553 1.00 0.00 O
ATOM 1082 N TYR 73 28.805 2.999 95.906 1.00 0.00 N
ATOM 1083 H TYR 73 27.868 3.253 95.631 1.00 0.00 H
ATOM 1084 CA TYR 73 29.777 2.663 94.865 1.00 0.00 C
ATOM 1085 HA TYR 73 30.181 1.656 94.977 1.00 0.00 H
ATOM 1086 CB TYR 73 28.841 2.442 93.643 1.00 0.00 C
ATOM 1087 HB2 TYR 73 28.315 3.362 93.389 1.00 0.00 H
ATOM 1088 HB3 TYR 73 29.567 2.283 92.845 1.00 0.00 H
ATOM 1089 CG TYR 73 27.869 1.294 93.694 1.00 0.00 C
ATOM 1090 CD1 TYR 73 28.407 0.015 93.781 1.00 0.00 C
ATOM 1091 HD1 TYR 73 29.433 -0.218 94.025 1.00 0.00 H
ATOM 1092 CE1 TYR 73 27.585 -1.092 93.513 1.00 0.00 C
ATOM 1093 HE1 TYR 73 28.000 -2.090 93.518 1.00 0.00 H
ATOM 1094 CZ TYR 73 26.188 -0.950 93.320 1.00 0.00 C
ATOM 1095 OH TYR 73 25.325 -1.958 93.265 1.00 0.00 O
ATOM 1096 HH TYR 73 25.849 -2.762 93.280 1.00 0.00 H
ATOM 1097 CE2 TYR 73 25.591 0.358 93.262 1.00 0.00 C
ATOM 1098 HE2 TYR 73 24.523 0.478 93.159 1.00 0.00 H
ATOM 1099 CD2 TYR 73 26.508 1.482 93.428 1.00 0.00 C
ATOM 1100 HD2 TYR 73 26.129 2.484 93.295 1.00 0.00 H
ATOM 1101 C TYR 73 30.833 3.750 94.531 1.00 0.00 C
ATOM 1102 O TYR 73 30.641 4.932 94.707 1.00 0.00 O
ATOM 1103 N GLN 74 32.016 3.281 94.015 1.00 0.00 N
ATOM 1104 H GLN 74 32.121 2.280 93.933 1.00 0.00 H
ATOM 1105 CA GLN 74 33.291 3.979 93.743 1.00 0.00 C
ATOM 1106 HA GLN 74 33.711 4.150 94.734 1.00 0.00 H
ATOM 1107 CB GLN 74 34.254 2.982 93.113 1.00 0.00 C
ATOM 1108 HB2 GLN 74 34.305 2.020 93.622 1.00 0.00 H
ATOM 1109 HB3 GLN 74 33.747 2.722 92.184 1.00 0.00 H
ATOM 1110 CG GLN 74 35.658 3.522 92.762 1.00 0.00 C
ATOM 1111 HG2 GLN 74 35.495 4.366 92.091 1.00 0.00 H
ATOM 1112 HG3 GLN 74 36.032 3.848 93.733 1.00 0.00 H
ATOM 1113 CD GLN 74 36.586 2.497 92.200 1.00 0.00 C
ATOM 1114 OE1 GLN 74 36.326 1.287 92.119 1.00 0.00 O
ATOM 1115 NE2 GLN 74 37.702 2.972 91.646 1.00 0.00 N
ATOM 1116 HE21 GLN 74 38.304 2.285 91.216 1.00 0.00 H
ATOM 1117 HE22 GLN 74 37.731 3.958 91.428 1.00 0.00 H
ATOM 1118 C GLN 74 33.064 5.273 92.856 1.00 0.00 C
ATOM 1119 O GLN 74 32.239 5.230 91.959 1.00 0.00 O
ATOM 1120 N SER 75 33.756 6.364 93.074 1.00 0.00 N
ATOM 1121 H SER 75 34.407 6.522 93.830 1.00 0.00 H
ATOM 1122 CA SER 75 33.750 7.601 92.209 1.00 0.00 C
ATOM 1123 HA SER 75 32.724 7.860 91.948 1.00 0.00 H
ATOM 1124 CB SER 75 34.311 8.832 92.917 1.00 0.00 C
ATOM 1125 HB2 SER 75 33.923 9.737 92.450 1.00 0.00 H
ATOM 1126 HB3 SER 75 34.100 8.865 93.986 1.00 0.00 H
ATOM 1127 OG SER 75 35.676 8.726 92.761 1.00 0.00 O
ATOM 1128 HG SER 75 36.013 9.548 92.398 1.00 0.00 H
ATOM 1129 C SER 75 34.393 7.360 90.781 1.00 0.00 C
ATOM 1130 O SER 75 35.322 6.560 90.671 1.00 0.00 O
ATOM 1131 N TYR 76 33.871 8.039 89.768 1.00 0.00 N
ATOM 1132 H TYR 76 33.161 8.704 90.038 1.00 0.00 H
ATOM 1133 CA TYR 76 34.265 7.917 88.438 1.00 0.00 C
ATOM 1134 HA TYR 76 34.255 6.866 88.149 1.00 0.00 H
ATOM 1135 CB TYR 76 33.206 8.627 87.535 1.00 0.00 C
ATOM 1136 HB2 TYR 76 33.167 9.647 87.919 1.00 0.00 H
ATOM 1137 HB3 TYR 76 33.535 8.717 86.500 1.00 0.00 H
ATOM 1138 CG TYR 76 31.889 7.910 87.452 1.00 0.00 C
ATOM 1139 CD1 TYR 76 31.869 6.590 86.925 1.00 0.00 C
ATOM 1140 HD1 TYR 76 32.818 6.124 86.705 1.00 0.00 H
ATOM 1141 CE1 TYR 76 30.694 5.875 86.737 1.00 0.00 C
ATOM 1142 HE1 TYR 76 30.615 4.895 86.290 1.00 0.00 H
ATOM 1143 CZ TYR 76 29.428 6.508 87.049 1.00 0.00 C
ATOM 1144 OH TYR 76 28.306 5.785 86.917 1.00 0.00 O
ATOM 1145 HH TYR 76 28.436 5.441 86.030 1.00 0.00 H
ATOM 1146 CE2 TYR 76 29.376 7.819 87.614 1.00 0.00 C
ATOM 1147 HE2 TYR 76 28.480 8.399 87.781 1.00 0.00 H
ATOM 1148 CD2 TYR 76 30.630 8.519 87.815 1.00 0.00 C
ATOM 1149 HD2 TYR 76 30.599 9.482 88.302 1.00 0.00 H
ATOM 1150 C TYR 76 35.672 8.451 88.147 1.00 0.00 C
ATOM 1151 O TYR 76 36.062 9.374 88.880 1.00 0.00 O
ATOM 1152 N SER 77 36.445 7.799 87.332 1.00 0.00 N
ATOM 1153 H SER 77 36.102 6.960 86.887 1.00 0.00 H
ATOM 1154 CA SER 77 37.680 8.294 86.777 1.00 0.00 C
ATOM 1155 HA SER 77 38.391 8.529 87.569 1.00 0.00 H
ATOM 1156 CB SER 77 38.371 7.327 85.775 1.00 0.00 C
ATOM 1157 HB2 SER 77 38.670 6.388 86.242 1.00 0.00 H
ATOM 1158 HB3 SER 77 37.714 7.065 84.946 1.00 0.00 H
ATOM 1159 OG SER 77 39.578 7.855 85.291 1.00 0.00 O
ATOM 1160 HG SER 77 39.783 7.625 84.382 1.00 0.00 H
ATOM 1161 C SER 77 37.460 9.597 86.018 1.00 0.00 C
ATOM 1162 O SER 77 36.448 9.725 85.318 1.00 0.00 O
ATOM 1163 N THR 78 38.471 10.453 86.033 1.00 0.00 N
ATOM 1164 H THR 78 39.356 10.243 86.472 1.00 0.00 H
ATOM 1165 CA THR 78 38.442 11.776 85.287 1.00 0.00 C
ATOM 1166 HA THR 78 37.434 12.191 85.261 1.00 0.00 H
ATOM 1167 CB THR 78 39.349 12.885 85.956 1.00 0.00 C
ATOM 1168 HB THR 78 39.321 13.758 85.303 1.00 0.00 H
ATOM 1169 CG2 THR 78 38.904 13.210 87.392 1.00 0.00 C
ATOM 1170 HG21 THR 78 39.669 13.913 87.721 1.00 0.00 H
ATOM 1171 HG22 THR 78 37.906 13.633 87.277 1.00 0.00 H
ATOM 1172 HG23 THR 78 39.005 12.345 88.048 1.00 0.00 H
ATOM 1173 OG1 THR 78 40.753 12.468 85.964 1.00 0.00 O
ATOM 1174 HG1 THR 78 41.130 12.811 86.777 1.00 0.00 H
ATOM 1175 C THR 78 38.852 11.759 83.836 1.00 0.00 C
ATOM 1176 O THR 78 38.515 12.584 83.001 1.00 0.00 O
ATOM 1177 N MET 79 39.530 10.697 83.422 1.00 0.00 N
ATOM 1178 H MET 79 39.751 10.023 84.140 1.00 0.00 H
ATOM 1179 CA MET 79 39.993 10.307 82.069 1.00 0.00 C
ATOM 1180 HA MET 79 39.121 10.490 81.441 1.00 0.00 H
ATOM 1181 CB MET 79 41.170 11.191 81.535 1.00 0.00 C
ATOM 1182 HB2 MET 79 41.227 11.150 80.448 1.00 0.00 H
ATOM 1183 HB3 MET 79 40.862 12.193 81.836 1.00 0.00 H
ATOM 1184 CG MET 79 42.490 10.946 82.198 1.00 0.00 C
ATOM 1185 HG2 MET 79 42.291 11.027 83.266 1.00 0.00 H
ATOM 1186 HG3 MET 79 42.746 9.936 81.876 1.00 0.00 H
ATOM 1187 SD MET 79 43.886 12.104 81.839 1.00 0.00 S
ATOM 1188 CE MET 79 43.821 12.249 80.004 1.00 0.00 C
ATOM 1189 HE1 MET 79 42.780 12.313 79.687 1.00 0.00 H
ATOM 1190 HE2 MET 79 44.384 13.140 79.726 1.00 0.00 H
ATOM 1191 HE3 MET 79 44.323 11.384 79.571 1.00 0.00 H
ATOM 1192 C MET 79 40.248 8.847 81.853 1.00 0.00 C
ATOM 1193 O MET 79 40.344 8.086 82.849 1.00 0.00 O
ATOM 1194 N SER 80 40.561 8.441 80.620 1.00 0.00 N
ATOM 1195 H SER 80 40.455 9.144 79.902 1.00 0.00 H
ATOM 1196 CA SER 80 40.945 7.134 80.173 1.00 0.00 C
ATOM 1197 HA SER 80 40.304 6.473 80.756 1.00 0.00 H
ATOM 1198 CB SER 80 40.671 6.927 78.649 1.00 0.00 C
ATOM 1199 HB2 SER 80 39.667 7.315 78.479 1.00 0.00 H
ATOM 1200 HB3 SER 80 41.335 7.560 78.060 1.00 0.00 H
ATOM 1201 OG SER 80 40.783 5.587 78.281 1.00 0.00 O
ATOM 1202 HG SER 80 41.046 5.664 77.361 1.00 0.00 H
ATOM 1203 C SER 80 42.473 6.944 80.444 1.00 0.00 C
ATOM 1204 O SER 80 43.204 7.967 80.493 1.00 0.00 O
ATOM 1205 N ILE 81 42.911 5.731 80.724 1.00 0.00 N
ATOM 1206 H ILE 81 42.248 5.024 81.008 1.00 0.00 H
ATOM 1207 CA ILE 81 44.333 5.419 80.924 1.00 0.00 C
ATOM 1208 HA ILE 81 44.756 6.254 81.481 1.00 0.00 H
ATOM 1209 CB ILE 81 44.401 4.166 81.824 1.00 0.00 C
ATOM 1210 HB ILE 81 43.723 4.306 82.666 1.00 0.00 H
ATOM 1211 CG2 ILE 81 43.899 2.953 80.987 1.00 0.00 C
ATOM 1212 HG21 ILE 81 42.913 3.137 80.559 1.00 0.00 H
ATOM 1213 HG22 ILE 81 44.660 2.635 80.276 1.00 0.00 H
ATOM 1214 HG23 ILE 81 43.762 2.100 81.652 1.00 0.00 H
ATOM 1215 CG1 ILE 81 45.777 3.741 82.408 1.00 0.00 C
ATOM 1216 HG12 ILE 81 45.629 2.758 82.855 1.00 0.00 H
ATOM 1217 HG13 ILE 81 46.515 3.676 81.609 1.00 0.00 H
ATOM 1218 CD1 ILE 81 46.256 4.707 83.505 1.00 0.00 C
ATOM 1219 HD11 ILE 81 46.593 5.686 83.162 1.00 0.00 H
ATOM 1220 HD12 ILE 81 45.422 4.890 84.183 1.00 0.00 H
ATOM 1221 HD13 ILE 81 47.025 4.207 84.093 1.00 0.00 H
ATOM 1222 C ILE 81 45.124 5.323 79.610 1.00 0.00 C
ATOM 1223 O ILE 81 46.373 5.324 79.672 1.00 0.00 O
ATOM 1224 N THR 82 44.444 5.286 78.460 1.00 0.00 N
ATOM 1225 H THR 82 43.436 5.224 78.471 1.00 0.00 H
ATOM 1226 CA THR 82 45.061 5.305 77.087 1.00 0.00 C
ATOM 1227 HA THR 82 45.932 4.660 76.969 1.00 0.00 H
ATOM 1228 CB THR 82 43.973 4.967 76.127 1.00 0.00 C
ATOM 1229 HB THR 82 44.259 5.264 75.118 1.00 0.00 H
ATOM 1230 CG2 THR 82 43.720 3.463 76.081 1.00 0.00 C
ATOM 1231 HG21 THR 82 44.682 2.960 75.981 1.00 0.00 H
ATOM 1232 HG22 THR 82 43.329 3.191 77.061 1.00 0.00 H
ATOM 1233 HG23 THR 82 43.009 3.235 75.287 1.00 0.00 H
ATOM 1234 OG1 THR 82 42.692 5.554 76.346 1.00 0.00 O
ATOM 1235 HG1 THR 82 42.862 6.488 76.202 1.00 0.00 H
ATOM 1236 C THR 82 45.387 6.717 76.705 1.00 0.00 C
ATOM 1237 O THR 82 44.579 7.605 77.019 1.00 0.00 O
ATOM 1238 N ASP 83 46.458 6.915 75.945 1.00 0.00 N
ATOM 1239 H ASP 83 46.778 6.119 75.412 1.00 0.00 H
ATOM 1240 CA ASP 83 46.824 8.232 75.355 1.00 0.00 C
ATOM 1241 HA ASP 83 46.718 8.992 76.129 1.00 0.00 H
ATOM 1242 CB ASP 83 48.299 8.270 75.027 1.00 0.00 C
ATOM 1243 HB2 ASP 83 48.799 8.225 75.995 1.00 0.00 H
ATOM 1244 HB3 ASP 83 48.655 7.494 74.349 1.00 0.00 H
ATOM 1245 CG ASP 83 48.805 9.531 74.293 1.00 0.00 C
ATOM 1246 OD1 ASP 83 48.520 10.668 74.732 1.00 0.00 O
ATOM 1247 OD2 ASP 83 49.571 9.376 73.313 1.00 0.00 O
ATOM 1248 C ASP 83 45.974 8.561 74.171 1.00 0.00 C
ATOM 1249 O ASP 83 45.704 7.677 73.358 1.00 0.00 O
ATOM 1250 N CYS 84 45.460 9.784 74.108 1.00 0.00 N
ATOM 1251 H CYS 84 45.864 10.514 74.678 1.00 0.00 H
ATOM 1252 CA CYS 84 44.418 10.275 73.220 1.00 0.00 C
ATOM 1253 HA CYS 84 44.530 9.745 72.274 1.00 0.00 H
ATOM 1254 CB CYS 84 43.051 10.104 73.877 1.00 0.00 C
ATOM 1255 HB2 CYS 84 42.879 9.048 74.084 1.00 0.00 H
ATOM 1256 HB3 CYS 84 43.025 10.719 74.777 1.00 0.00 H
ATOM 1257 SG CYS 84 41.690 10.512 72.828 1.00 0.00 S
ATOM 1258 HG CYS 84 41.974 9.615 71.879 1.00 0.00 H
ATOM 1259 C CYS 84 44.786 11.673 72.783 1.00 0.00 C
ATOM 1260 O CYS 84 45.205 12.408 73.620 1.00 0.00 O
ATOM 1261 N ARG 85 44.679 11.977 71.481 1.00 0.00 N
ATOM 1262 H ARG 85 44.100 11.424 70.865 1.00 0.00 H
ATOM 1263 CA ARG 85 45.388 13.111 70.890 1.00 0.00 C
ATOM 1264 HA ARG 85 45.229 13.957 71.559 1.00 0.00 H
ATOM 1265 CB ARG 85 46.924 12.861 70.821 1.00 0.00 C
ATOM 1266 HB2 ARG 85 47.285 13.705 70.233 1.00 0.00 H
ATOM 1267 HB3 ARG 85 47.334 12.886 71.831 1.00 0.00 H
ATOM 1268 CG ARG 85 47.308 11.576 70.126 1.00 0.00 C
ATOM 1269 HG2 ARG 85 46.945 10.715 70.687 1.00 0.00 H
ATOM 1270 HG3 ARG 85 46.929 11.632 69.106 1.00 0.00 H
ATOM 1271 CD ARG 85 48.804 11.328 69.978 1.00 0.00 C
ATOM 1272 HD2 ARG 85 48.934 10.407 69.409 1.00 0.00 H
ATOM 1273 HD3 ARG 85 49.186 12.138 69.357 1.00 0.00 H
ATOM 1274 NE ARG 85 49.468 11.303 71.278 1.00 0.00 N
ATOM 1275 HE ARG 85 49.090 10.614 71.913 1.00 0.00 H
ATOM 1276 CZ ARG 85 50.228 12.266 71.754 1.00 0.00 C
ATOM 1277 NH1 ARG 85 50.694 13.288 71.067 1.00 0.00 N
ATOM 1278 HH11 ARG 85 50.571 13.246 70.066 1.00 0.00 H
ATOM 1279 HH12 ARG 85 51.316 13.899 71.578 1.00 0.00 H
ATOM 1280 NH2 ARG 85 50.388 12.410 73.006 1.00 0.00 N
ATOM 1281 HH21 ARG 85 50.072 11.654 73.597 1.00 0.00 H
ATOM 1282 HH22 ARG 85 51.002 13.082 73.442 1.00 0.00 H
ATOM 1283 C ARG 85 44.794 13.416 69.500 1.00 0.00 C
ATOM 1284 O ARG 85 44.031 12.586 69.008 1.00 0.00 O
ATOM 1285 N GLU 86 45.069 14.601 68.877 1.00 0.00 N
ATOM 1286 H GLU 86 45.498 15.327 69.434 1.00 0.00 H
ATOM 1287 CA GLU 86 44.812 14.996 67.522 1.00 0.00 C
ATOM 1288 HA GLU 86 43.731 14.939 67.394 1.00 0.00 H
ATOM 1289 CB GLU 86 45.378 16.443 67.542 1.00 0.00 C
ATOM 1290 HB2 GLU 86 46.466 16.402 67.599 1.00 0.00 H
ATOM 1291 HB3 GLU 86 45.162 16.768 66.524 1.00 0.00 H
ATOM 1292 CG GLU 86 44.869 17.535 68.433 1.00 0.00 C
ATOM 1293 HG2 GLU 86 45.166 18.503 68.030 1.00 0.00 H
ATOM 1294 HG3 GLU 86 43.788 17.502 68.569 1.00 0.00 H
ATOM 1295 CD GLU 86 45.400 17.680 69.847 1.00 0.00 C
ATOM 1296 OE1 GLU 86 45.371 18.814 70.326 1.00 0.00 O
ATOM 1297 OE2 GLU 86 45.803 16.704 70.517 1.00 0.00 O
ATOM 1298 C GLU 86 45.528 14.110 66.442 1.00 0.00 C
ATOM 1299 O GLU 86 46.615 13.562 66.737 1.00 0.00 O
ATOM 1300 N THR 87 45.017 14.144 65.216 1.00 0.00 N
ATOM 1301 H THR 87 44.186 14.670 64.988 1.00 0.00 H
ATOM 1302 CA THR 87 45.614 13.364 64.067 1.00 0.00 C
ATOM 1303 HA THR 87 46.019 12.435 64.468 1.00 0.00 H
ATOM 1304 CB THR 87 44.467 13.071 63.115 1.00 0.00 C
ATOM 1305 HB THR 87 44.977 12.593 62.279 1.00 0.00 H
ATOM 1306 CG2 THR 87 43.523 12.036 63.644 1.00 0.00 C
ATOM 1307 HG21 THR 87 42.546 12.104 63.166 1.00 0.00 H
ATOM 1308 HG22 THR 87 43.835 11.025 63.383 1.00 0.00 H
ATOM 1309 HG23 THR 87 43.510 11.950 64.731 1.00 0.00 H
ATOM 1310 OG1 THR 87 43.719 14.171 62.804 1.00 0.00 O
ATOM 1311 HG1 THR 87 44.275 14.625 62.167 1.00 0.00 H
ATOM 1312 C THR 87 46.702 14.038 63.330 1.00 0.00 C
ATOM 1313 O THR 87 47.534 13.440 62.621 1.00 0.00 O
ATOM 1314 N GLY 88 46.804 15.363 63.502 1.00 0.00 N
ATOM 1315 H GLY 88 46.133 15.733 64.160 1.00 0.00 H
ATOM 1316 CA GLY 88 47.717 16.273 62.848 1.00 0.00 C
ATOM 1317 HA2 GLY 88 48.722 15.866 62.955 1.00 0.00 H
ATOM 1318 HA3 GLY 88 47.691 16.264 61.758 1.00 0.00 H
ATOM 1319 C GLY 88 47.770 17.721 63.346 1.00 0.00 C
ATOM 1320 O GLY 88 48.887 18.148 63.730 1.00 0.00 O
ATOM 1321 N SER 89 46.641 18.491 63.347 1.00 0.00 N
ATOM 1322 H SER 89 45.889 18.062 62.826 1.00 0.00 H
ATOM 1323 CA SER 89 46.461 19.794 63.965 1.00 0.00 C
ATOM 1324 HA SER 89 47.354 20.032 64.543 1.00 0.00 H
ATOM 1325 CB SER 89 46.268 20.859 62.913 1.00 0.00 C
ATOM 1326 HB2 SER 89 47.059 20.744 62.172 1.00 0.00 H
ATOM 1327 HB3 SER 89 45.307 20.749 62.411 1.00 0.00 H
ATOM 1328 OG SER 89 46.239 22.177 63.479 1.00 0.00 O
ATOM 1329 HG SER 89 45.614 22.690 62.961 1.00 0.00 H
ATOM 1330 C SER 89 45.454 19.849 65.139 1.00 0.00 C
ATOM 1331 O SER 89 44.455 19.099 65.073 1.00 0.00 O
ATOM 1332 N SER 90 45.604 20.724 66.101 1.00 0.00 N
ATOM 1333 H SER 90 46.332 21.402 65.924 1.00 0.00 H
ATOM 1334 CA SER 90 44.702 20.908 67.268 1.00 0.00 C
ATOM 1335 HA SER 90 44.049 20.064 67.492 1.00 0.00 H
ATOM 1336 CB SER 90 45.599 21.311 68.507 1.00 0.00 C
ATOM 1337 HB2 SER 90 46.355 20.540 68.650 1.00 0.00 H
ATOM 1338 HB3 SER 90 46.097 22.230 68.196 1.00 0.00 H
ATOM 1339 OG SER 90 44.819 21.299 69.684 1.00 0.00 O
ATOM 1340 HG SER 90 44.800 20.415 70.059 1.00 0.00 H
ATOM 1341 C SER 90 43.697 22.053 67.057 1.00 0.00 C
ATOM 1342 O SER 90 43.994 23.077 66.440 1.00 0.00 O
ATOM 1343 N LYS 91 42.463 21.820 67.626 1.00 0.00 N
ATOM 1344 H LYS 91 42.431 21.010 68.228 1.00 0.00 H
ATOM 1345 CA LYS 91 41.268 22.755 67.692 1.00 0.00 C
ATOM 1346 HA LYS 91 40.398 22.356 68.214 1.00 0.00 H
ATOM 1347 CB LYS 91 41.619 23.989 68.505 1.00 0.00 C
ATOM 1348 HB2 LYS 91 42.250 24.660 67.921 1.00 0.00 H
ATOM 1349 HB3 LYS 91 40.651 24.473 68.630 1.00 0.00 H
ATOM 1350 CG LYS 91 42.369 23.922 69.821 1.00 0.00 C
ATOM 1351 HG2 LYS 91 43.408 23.621 69.690 1.00 0.00 H
ATOM 1352 HG3 LYS 91 42.417 24.897 70.306 1.00 0.00 H
ATOM 1353 CD LYS 91 41.784 22.926 70.845 1.00 0.00 C
ATOM 1354 HD2 LYS 91 40.767 23.134 71.180 1.00 0.00 H
ATOM 1355 HD3 LYS 91 41.667 21.980 70.316 1.00 0.00 H
ATOM 1356 CE LYS 91 42.680 22.629 72.014 1.00 0.00 C
ATOM 1357 HE2 LYS 91 42.543 21.648 72.468 1.00 0.00 H
ATOM 1358 HE3 LYS 91 43.745 22.659 71.785 1.00 0.00 H
ATOM 1359 NZ LYS 91 42.451 23.531 73.192 1.00 0.00 N
ATOM 1360 HZ1 LYS 91 41.488 23.444 73.486 1.00 0.00 H
ATOM 1361 HZ2 LYS 91 43.059 23.270 73.955 1.00 0.00 H
ATOM 1362 HZ3 LYS 91 42.744 24.486 73.043 1.00 0.00 H
ATOM 1363 C LYS 91 40.731 23.012 66.319 1.00 0.00 C
ATOM 1364 O LYS 91 41.327 22.670 65.319 1.00 0.00 O
ATOM 1365 N TYR 92 39.527 23.633 66.200 1.00 0.00 N
ATOM 1366 H TYR 92 39.044 23.845 67.062 1.00 0.00 H
ATOM 1367 CA TYR 92 38.783 23.708 64.989 1.00 0.00 C
ATOM 1368 HA TYR 92 38.645 22.716 64.557 1.00 0.00 H
ATOM 1369 CB TYR 92 37.371 24.235 65.314 1.00 0.00 C
ATOM 1370 HB2 TYR 92 36.971 23.628 66.126 1.00 0.00 H
ATOM 1371 HB3 TYR 92 37.458 25.229 65.754 1.00 0.00 H
ATOM 1372 CG TYR 92 36.492 24.161 64.085 1.00 0.00 C
ATOM 1373 CD1 TYR 92 35.848 22.929 63.716 1.00 0.00 C
ATOM 1374 HD1 TYR 92 35.917 22.102 64.407 1.00 0.00 H
ATOM 1375 CE1 TYR 92 35.127 22.965 62.525 1.00 0.00 C
ATOM 1376 HE1 TYR 92 34.620 22.040 62.293 1.00 0.00 H
ATOM 1377 CZ TYR 92 35.000 24.132 61.716 1.00 0.00 C
ATOM 1378 OH TYR 92 34.344 24.139 60.515 1.00 0.00 O
ATOM 1379 HH TYR 92 34.611 24.799 59.871 1.00 0.00 H
ATOM 1380 CE2 TYR 92 35.747 25.310 62.056 1.00 0.00 C
ATOM 1381 HE2 TYR 92 35.839 26.155 61.389 1.00 0.00 H
ATOM 1382 CD2 TYR 92 36.432 25.310 63.243 1.00 0.00 C
ATOM 1383 HD2 TYR 92 37.117 26.102 63.505 1.00 0.00 H
ATOM 1384 C TYR 92 39.495 24.539 63.920 1.00 0.00 C
ATOM 1385 O TYR 92 40.097 25.547 64.275 1.00 0.00 O
ATOM 1386 N PRO 93 39.511 24.289 62.635 1.00 0.00 N
ATOM 1387 CD PRO 93 40.343 25.084 61.687 1.00 0.00 C
ATOM 1388 HD2 PRO 93 41.347 25.214 62.091 1.00 0.00 H
ATOM 1389 HD3 PRO 93 39.912 26.069 61.510 1.00 0.00 H
ATOM 1390 CG PRO 93 40.439 24.244 60.460 1.00 0.00 C
ATOM 1391 HG2 PRO 93 41.174 23.442 60.536 1.00 0.00 H
ATOM 1392 HG3 PRO 93 40.671 24.770 59.534 1.00 0.00 H
ATOM 1393 CB PRO 93 39.005 23.697 60.389 1.00 0.00 C
ATOM 1394 HB2 PRO 93 38.792 22.982 59.594 1.00 0.00 H
ATOM 1395 HB3 PRO 93 38.373 24.513 60.038 1.00 0.00 H
ATOM 1396 CA PRO 93 38.772 23.358 61.850 1.00 0.00 C
ATOM 1397 HA PRO 93 37.690 23.427 61.965 1.00 0.00 H
ATOM 1398 C PRO 93 38.996 21.926 62.040 1.00 0.00 C
ATOM 1399 O PRO 93 38.171 21.117 61.632 1.00 0.00 O
ATOM 1400 N ASN 94 40.017 21.534 62.816 1.00 0.00 N
ATOM 1401 H ASN 94 40.639 22.210 63.236 1.00 0.00 H
ATOM 1402 CA ASN 94 40.355 20.158 63.095 1.00 0.00 C
ATOM 1403 HA ASN 94 40.183 19.588 62.182 1.00 0.00 H
ATOM 1404 CB ASN 94 41.821 20.034 63.385 1.00 0.00 C
ATOM 1405 HB2 ASN 94 41.985 20.219 64.446 1.00 0.00 H
ATOM 1406 HB3 ASN 94 42.036 18.975 63.237 1.00 0.00 H
ATOM 1407 CG ASN 94 42.653 20.988 62.540 1.00 0.00 C
ATOM 1408 OD1 ASN 94 42.858 20.757 61.363 1.00 0.00 O
ATOM 1409 ND2 ASN 94 43.155 22.043 63.121 1.00 0.00 N
ATOM 1410 HD21 ASN 94 43.820 22.656 62.672 1.00 0.00 H
ATOM 1411 HD22 ASN 94 43.047 22.238 64.106 1.00 0.00 H
ATOM 1412 C ASN 94 39.504 19.638 64.243 1.00 0.00 C
ATOM 1413 O ASN 94 38.905 20.332 65.094 1.00 0.00 O
ATOM 1414 N CYS 95 39.291 18.328 64.253 1.00 0.00 N
ATOM 1415 H CYS 95 39.744 17.862 63.479 1.00 0.00 H
ATOM 1416 CA CYS 95 38.446 17.561 65.147 1.00 0.00 C
ATOM 1417 HA CYS 95 38.787 17.804 66.153 1.00 0.00 H
ATOM 1418 CB CYS 95 36.971 17.822 64.833 1.00 0.00 C
ATOM 1419 HB2 CYS 95 36.785 18.892 64.749 1.00 0.00 H
ATOM 1420 HB3 CYS 95 36.733 17.321 63.894 1.00 0.00 H
ATOM 1421 SG CYS 95 35.826 17.132 66.109 1.00 0.00 S
ATOM 1422 HG CYS 95 36.224 17.957 67.081 1.00 0.00 H
ATOM 1423 C CYS 95 38.629 16.039 65.039 1.00 0.00 C
ATOM 1424 O CYS 95 38.175 15.264 65.875 1.00 0.00 O
ATOM 1425 N ALA 96 39.383 15.489 64.071 1.00 0.00 N
ATOM 1426 H ALA 96 39.921 16.108 63.481 1.00 0.00 H
ATOM 1427 CA ALA 96 39.744 14.038 64.091 1.00 0.00 C
ATOM 1428 HA ALA 96 38.788 13.570 64.325 1.00 0.00 H
ATOM 1429 CB ALA 96 40.198 13.449 62.794 1.00 0.00 C
ATOM 1430 HB1 ALA 96 40.251 12.361 62.839 1.00 0.00 H
ATOM 1431 HB2 ALA 96 39.468 13.813 62.072 1.00 0.00 H
ATOM 1432 HB3 ALA 96 41.205 13.782 62.541 1.00 0.00 H
ATOM 1433 C ALA 96 40.761 13.719 65.240 1.00 0.00 C
ATOM 1434 O ALA 96 41.438 14.694 65.715 1.00 0.00 O
ATOM 1435 N TYR 97 40.770 12.520 65.758 1.00 0.00 N
ATOM 1436 H TYR 97 40.133 11.802 65.443 1.00 0.00 H
ATOM 1437 CA TYR 97 41.523 12.093 66.943 1.00 0.00 C
ATOM 1438 HA TYR 97 42.459 12.651 66.965 1.00 0.00 H
ATOM 1439 CB TYR 97 40.718 12.625 68.217 1.00 0.00 C
ATOM 1440 HB2 TYR 97 41.495 12.606 68.982 1.00 0.00 H
ATOM 1441 HB3 TYR 97 40.436 13.665 68.050 1.00 0.00 H
ATOM 1442 CG TYR 97 39.509 11.825 68.673 1.00 0.00 C
ATOM 1443 CD1 TYR 97 38.256 12.183 68.139 1.00 0.00 C
ATOM 1444 HD1 TYR 97 38.209 13.081 67.540 1.00 0.00 H
ATOM 1445 CE1 TYR 97 37.078 11.527 68.530 1.00 0.00 C
ATOM 1446 HE1 TYR 97 36.134 11.690 68.032 1.00 0.00 H
ATOM 1447 CZ TYR 97 37.065 10.587 69.548 1.00 0.00 C
ATOM 1448 OH TYR 97 35.941 10.048 69.991 1.00 0.00 O
ATOM 1449 HH TYR 97 36.105 9.223 70.453 1.00 0.00 H
ATOM 1450 CE2 TYR 97 38.328 10.202 70.052 1.00 0.00 C
ATOM 1451 HE2 TYR 97 38.428 9.475 70.843 1.00 0.00 H
ATOM 1452 CD2 TYR 97 39.558 10.796 69.622 1.00 0.00 C
ATOM 1453 HD2 TYR 97 40.544 10.481 69.928 1.00 0.00 H
ATOM 1454 C TYR 97 41.763 10.535 66.969 1.00 0.00 C
ATOM 1455 O TYR 97 41.057 9.790 66.270 1.00 0.00 O
ATOM 1456 N LYS 98 42.770 10.140 67.789 1.00 0.00 N
ATOM 1457 H LYS 98 43.244 10.824 68.361 1.00 0.00 H
ATOM 1458 CA LYS 98 43.232 8.760 68.033 1.00 0.00 C
ATOM 1459 HA LYS 98 42.587 8.050 67.516 1.00 0.00 H
ATOM 1460 CB LYS 98 44.679 8.602 67.580 1.00 0.00 C
ATOM 1461 HB2 LYS 98 45.326 9.389 67.967 1.00 0.00 H
ATOM 1462 HB3 LYS 98 45.001 7.609 67.895 1.00 0.00 H
ATOM 1463 CG LYS 98 44.689 8.623 66.067 1.00 0.00 C
ATOM 1464 HG2 LYS 98 43.942 7.904 65.731 1.00 0.00 H
ATOM 1465 HG3 LYS 98 44.375 9.591 65.679 1.00 0.00 H
ATOM 1466 CD LYS 98 46.109 8.217 65.472 1.00 0.00 C
ATOM 1467 HD2 LYS 98 46.337 7.231 65.878 1.00 0.00 H
ATOM 1468 HD3 LYS 98 45.960 8.132 64.395 1.00 0.00 H
ATOM 1469 CE LYS 98 47.236 9.186 65.679 1.00 0.00 C
ATOM 1470 HE2 LYS 98 47.035 10.102 65.123 1.00 0.00 H
ATOM 1471 HE3 LYS 98 47.340 9.551 66.701 1.00 0.00 H
ATOM 1472 NZ LYS 98 48.593 8.726 65.110 1.00 0.00 N
ATOM 1473 HZ1 LYS 98 48.738 8.563 64.124 1.00 0.00 H
ATOM 1474 HZ2 LYS 98 49.326 9.351 65.415 1.00 0.00 H
ATOM 1475 HZ3 LYS 98 48.826 7.895 65.635 1.00 0.00 H
ATOM 1476 C LYS 98 43.191 8.345 69.507 1.00 0.00 C
ATOM 1477 O LYS 98 43.339 9.171 70.353 1.00 0.00 O
ATOM 1478 N THR 99 43.032 7.066 69.807 1.00 0.00 N
ATOM 1479 H THR 99 43.055 6.456 69.003 1.00 0.00 H
ATOM 1480 CA THR 99 43.207 6.482 71.179 1.00 0.00 C
ATOM 1481 HA THR 99 43.671 7.183 71.873 1.00 0.00 H
ATOM 1482 CB THR 99 41.842 6.110 71.695 1.00 0.00 C
ATOM 1483 HB THR 99 41.422 5.266 71.149 1.00 0.00 H
ATOM 1484 CG2 THR 99 41.842 5.734 73.141 1.00 0.00 C
ATOM 1485 HG21 THR 99 42.338 4.792 73.373 1.00 0.00 H
ATOM 1486 HG22 THR 99 42.421 6.519 73.626 1.00 0.00 H
ATOM 1487 HG23 THR 99 40.793 5.595 73.402 1.00 0.00 H
ATOM 1488 OG1 THR 99 40.968 7.198 71.670 1.00 0.00 O
ATOM 1489 HG1 THR 99 41.024 7.464 70.749 1.00 0.00 H
ATOM 1490 C THR 99 44.027 5.175 71.175 1.00 0.00 C
ATOM 1491 O THR 99 43.825 4.367 70.287 1.00 0.00 O
ATOM 1492 N THR 100 44.930 5.020 72.151 1.00 0.00 N
ATOM 1493 H THR 100 45.211 5.871 72.617 1.00 0.00 H
ATOM 1494 CA THR 100 45.746 3.869 72.189 1.00 0.00 C
ATOM 1495 HA THR 100 45.175 2.968 71.964 1.00 0.00 H
ATOM 1496 CB THR 100 46.864 3.907 71.148 1.00 0.00 C
ATOM 1497 HB THR 100 46.467 4.322 70.222 1.00 0.00 H
ATOM 1498 CG2 THR 100 48.094 4.746 71.575 1.00 0.00 C
ATOM 1499 HG21 THR 100 48.896 4.764 70.837 1.00 0.00 H
ATOM 1500 HG22 THR 100 47.671 5.725 71.801 1.00 0.00 H
ATOM 1501 HG23 THR 100 48.541 4.400 72.507 1.00 0.00 H
ATOM 1502 OG1 THR 100 47.262 2.618 70.754 1.00 0.00 O
ATOM 1503 HG1 THR 100 46.514 2.115 70.422 1.00 0.00 H
ATOM 1504 C THR 100 46.443 3.652 73.543 1.00 0.00 C
ATOM 1505 O THR 100 46.526 4.574 74.328 1.00 0.00 O
ATOM 1506 N GLN 101 46.871 2.401 73.802 1.00 0.00 N
ATOM 1507 H GLN 101 46.633 1.614 73.215 1.00 0.00 H
ATOM 1508 CA GLN 101 47.625 2.059 75.069 1.00 0.00 C
ATOM 1509 HA GLN 101 46.945 2.349 75.869 1.00 0.00 H
ATOM 1510 CB GLN 101 47.833 0.570 74.945 1.00 0.00 C
ATOM 1511 HB2 GLN 101 46.938 0.006 74.682 1.00 0.00 H
ATOM 1512 HB3 GLN 101 48.636 0.419 74.224 1.00 0.00 H
ATOM 1513 CG GLN 101 48.410 -0.144 76.136 1.00 0.00 C
ATOM 1514 HG2 GLN 101 49.146 0.537 76.562 1.00 0.00 H
ATOM 1515 HG3 GLN 101 47.600 -0.211 76.862 1.00 0.00 H
ATOM 1516 CD GLN 101 49.164 -1.527 75.874 1.00 0.00 C
ATOM 1517 OE1 GLN 101 49.528 -1.900 74.819 1.00 0.00 O
ATOM 1518 NE2 GLN 101 49.338 -2.224 76.954 1.00 0.00 N
ATOM 1519 HE21 GLN 101 49.787 -3.124 76.858 1.00 0.00 H
ATOM 1520 HE22 GLN 101 48.940 -1.888 77.819 1.00 0.00 H
ATOM 1521 C GLN 101 48.917 2.835 75.161 1.00 0.00 C
ATOM 1522 O GLN 101 49.800 2.625 74.368 1.00 0.00 O
ATOM 1523 N ALA 102 49.024 3.750 76.145 1.00 0.00 N
ATOM 1524 H ALA 102 48.195 3.882 76.706 1.00 0.00 H
ATOM 1525 CA ALA 102 50.135 4.551 76.409 1.00 0.00 C
ATOM 1526 HA ALA 102 50.292 5.187 75.538 1.00 0.00 H
ATOM 1527 CB ALA 102 49.898 5.324 77.660 1.00 0.00 C
ATOM 1528 HB1 ALA 102 49.210 6.152 77.486 1.00 0.00 H
ATOM 1529 HB2 ALA 102 49.432 4.798 78.493 1.00 0.00 H
ATOM 1530 HB3 ALA 102 50.800 5.841 77.986 1.00 0.00 H
ATOM 1531 C ALA 102 51.440 3.710 76.523 1.00 0.00 C
ATOM 1532 O ALA 102 51.431 2.625 77.097 1.00 0.00 O
ATOM 1533 N ASN 103 52.577 4.280 76.138 1.00 0.00 N
ATOM 1534 H ASN 103 52.559 5.077 75.518 1.00 0.00 H
ATOM 1535 CA ASN 103 53.889 3.757 76.373 1.00 0.00 C
ATOM 1536 HA ASN 103 53.865 2.670 76.293 1.00 0.00 H
ATOM 1537 CB ASN 103 54.806 4.220 75.263 1.00 0.00 C
ATOM 1538 HB2 ASN 103 54.282 3.814 74.398 1.00 0.00 H
ATOM 1539 HB3 ASN 103 54.915 5.302 75.341 1.00 0.00 H
ATOM 1540 CG ASN 103 56.218 3.653 75.311 1.00 0.00 C
ATOM 1541 OD1 ASN 103 57.132 4.242 75.819 1.00 0.00 O
ATOM 1542 ND2 ASN 103 56.400 2.471 74.877 1.00 0.00 N
ATOM 1543 HD21 ASN 103 57.342 2.132 75.007 1.00 0.00 H
ATOM 1544 HD22 ASN 103 55.680 1.912 74.442 1.00 0.00 H
ATOM 1545 C ASN 103 54.440 4.100 77.763 1.00 0.00 C
ATOM 1546 O ASN 103 55.206 3.352 78.432 1.00 0.00 O
ATOM 1547 N LYS 104 54.143 5.295 78.235 1.00 0.00 N
ATOM 1548 H LYS 104 53.519 5.853 77.669 1.00 0.00 H
ATOM 1549 CA LYS 104 54.905 6.042 79.312 1.00 0.00 C
ATOM 1550 HA LYS 104 55.937 5.693 79.315 1.00 0.00 H
ATOM 1551 CB LYS 104 54.893 7.577 79.096 1.00 0.00 C
ATOM 1552 HB2 LYS 104 53.854 7.785 78.839 1.00 0.00 H
ATOM 1553 HB3 LYS 104 55.288 8.058 79.990 1.00 0.00 H
ATOM 1554 CG LYS 104 55.691 7.946 77.848 1.00 0.00 C
ATOM 1555 HG2 LYS 104 56.763 8.021 78.033 1.00 0.00 H
ATOM 1556 HG3 LYS 104 55.446 7.279 77.022 1.00 0.00 H
ATOM 1557 CD LYS 104 55.314 9.457 77.577 1.00 0.00 C
ATOM 1558 HD2 LYS 104 54.272 9.392 77.263 1.00 0.00 H
ATOM 1559 HD3 LYS 104 55.324 10.107 78.451 1.00 0.00 H
ATOM 1560 CE LYS 104 56.170 10.065 76.514 1.00 0.00 C
ATOM 1561 HE2 LYS 104 56.328 9.181 75.896 1.00 0.00 H
ATOM 1562 HE3 LYS 104 55.667 10.804 75.890 1.00 0.00 H
ATOM 1563 NZ LYS 104 57.357 10.741 77.166 1.00 0.00 N
ATOM 1564 HZ1 LYS 104 57.078 11.424 77.855 1.00 0.00 H
ATOM 1565 HZ2 LYS 104 57.938 9.969 77.462 1.00 0.00 H
ATOM 1566 HZ3 LYS 104 57.892 11.289 76.508 1.00 0.00 H
ATOM 1567 C LYS 104 54.468 5.838 80.752 1.00 0.00 C
ATOM 1568 O LYS 104 53.420 5.216 80.992 1.00 0.00 O
ATOM 1569 N HIE 105 55.254 6.202 81.754 1.00 0.00 N
ATOM 1570 H HIE 105 56.112 6.692 81.547 1.00 0.00 H
ATOM 1571 CA HIE 105 55.049 5.768 83.149 1.00 0.00 C
ATOM 1572 HA HIE 105 54.585 4.781 83.134 1.00 0.00 H
ATOM 1573 CB HIE 105 56.363 5.765 83.828 1.00 0.00 C
ATOM 1574 HB2 HIE 105 56.739 6.787 83.783 1.00 0.00 H
ATOM 1575 HB3 HIE 105 56.185 5.435 84.851 1.00 0.00 H
ATOM 1576 CG HIE 105 57.416 4.972 83.099 1.00 0.00 C
ATOM 1577 ND1 HIE 105 57.375 3.665 82.618 1.00 0.00 N
ATOM 1578 CE1 HIE 105 58.621 3.311 82.265 1.00 0.00 C
ATOM 1579 HE1 HIE 105 58.878 2.333 81.886 1.00 0.00 H
ATOM 1580 NE2 HIE 105 59.481 4.247 82.664 1.00 0.00 N
ATOM 1581 HE2 HIE 105 60.471 4.111 82.518 1.00 0.00 H
ATOM 1582 CD2 HIE 105 58.718 5.340 83.203 1.00 0.00 C
ATOM 1583 HD2 HIE 105 59.173 6.195 83.680 1.00 0.00 H
ATOM 1584 C HIE 105 54.118 6.647 83.936 1.00 0.00 C
ATOM 1585 O HIE 105 53.844 7.840 83.579 1.00 0.00 O
ATOM 1586 N ILE 106 53.490 6.094 84.942 1.00 0.00 N
ATOM 1587 H ILE 106 53.562 5.093 85.056 1.00 0.00 H
ATOM 1588 CA ILE 106 52.327 6.667 85.693 1.00 0.00 C
ATOM 1589 HA ILE 106 52.306 7.755 85.643 1.00 0.00 H
ATOM 1590 CB ILE 106 51.043 6.043 85.002 1.00 0.00 C
ATOM 1591 HB ILE 106 51.199 4.986 85.216 1.00 0.00 H
ATOM 1592 CG2 ILE 106 49.733 6.394 85.692 1.00 0.00 C
ATOM 1593 HG21 ILE 106 48.974 5.616 85.609 1.00 0.00 H
ATOM 1594 HG22 ILE 106 49.968 6.649 86.726 1.00 0.00 H
ATOM 1595 HG23 ILE 106 49.401 7.364 85.319 1.00 0.00 H
ATOM 1596 CG1 ILE 106 50.857 6.070 83.471 1.00 0.00 C
ATOM 1597 HG12 ILE 106 50.815 7.077 83.057 1.00 0.00 H
ATOM 1598 HG13 ILE 106 51.793 5.628 83.129 1.00 0.00 H
ATOM 1599 CD1 ILE 106 49.740 5.235 82.790 1.00 0.00 C
ATOM 1600 HD11 ILE 106 49.850 5.315 81.709 1.00 0.00 H
ATOM 1601 HD12 ILE 106 49.501 4.226 83.126 1.00 0.00 H
ATOM 1602 HD13 ILE 106 48.856 5.831 83.017 1.00 0.00 H
ATOM 1603 C ILE 106 52.407 6.356 87.214 1.00 0.00 C
ATOM 1604 O ILE 106 52.774 5.307 87.645 1.00 0.00 O
ATOM 1605 N ILE 107 52.069 7.290 88.084 1.00 0.00 N
ATOM 1606 H ILE 107 51.818 8.217 87.770 1.00 0.00 H
ATOM 1607 CA ILE 107 51.928 7.173 89.558 1.00 0.00 C
ATOM 1608 HA ILE 107 52.597 6.395 89.925 1.00 0.00 H
ATOM 1609 CB ILE 107 52.329 8.454 90.277 1.00 0.00 C
ATOM 1610 HB ILE 107 52.027 8.312 91.315 1.00 0.00 H
ATOM 1611 CG2 ILE 107 53.866 8.516 90.514 1.00 0.00 C
ATOM 1612 HG21 ILE 107 54.123 9.258 91.270 1.00 0.00 H
ATOM 1613 HG22 ILE 107 54.311 7.618 90.943 1.00 0.00 H
ATOM 1614 HG23 ILE 107 54.453 8.805 89.643 1.00 0.00 H
ATOM 1615 CG1 ILE 107 51.721 9.796 89.780 1.00 0.00 C
ATOM 1616 HG12 ILE 107 52.114 10.094 88.808 1.00 0.00 H
ATOM 1617 HG13 ILE 107 50.677 9.561 89.572 1.00 0.00 H
ATOM 1618 CD1 ILE 107 51.744 11.040 90.717 1.00 0.00 C
ATOM 1619 HD11 ILE 107 50.854 11.632 90.508 1.00 0.00 H
ATOM 1620 HD12 ILE 107 51.909 10.770 91.761 1.00 0.00 H
ATOM 1621 HD13 ILE 107 52.635 11.624 90.487 1.00 0.00 H
ATOM 1622 C ILE 107 50.520 6.746 89.894 1.00 0.00 C
ATOM 1623 O ILE 107 49.613 6.814 89.111 1.00 0.00 O
ATOM 1624 N VAL 108 50.361 6.145 91.071 1.00 0.00 N
ATOM 1625 H VAL 108 51.199 6.120 91.633 1.00 0.00 H
ATOM 1626 CA VAL 108 49.115 5.519 91.539 1.00 0.00 C
ATOM 1627 HA VAL 108 48.357 5.968 90.896 1.00 0.00 H
ATOM 1628 CB VAL 108 49.169 4.013 91.288 1.00 0.00 C
ATOM 1629 HB VAL 108 49.942 3.630 91.954 1.00 0.00 H
ATOM 1630 CG1 VAL 108 47.859 3.322 91.413 1.00 0.00 C
ATOM 1631 HG11 VAL 108 47.795 2.268 91.141 1.00 0.00 H
ATOM 1632 HG12 VAL 108 47.570 3.347 92.463 1.00 0.00 H
ATOM 1633 HG13 VAL 108 47.110 3.839 90.813 1.00 0.00 H
ATOM 1634 CG2 VAL 108 49.698 3.544 89.896 1.00 0.00 C
ATOM 1635 HG21 VAL 108 49.433 2.497 89.747 1.00 0.00 H
ATOM 1636 HG22 VAL 108 49.285 4.083 89.043 1.00 0.00 H
ATOM 1637 HG23 VAL 108 50.772 3.631 89.731 1.00 0.00 H
ATOM 1638 C VAL 108 48.805 5.826 92.983 1.00 0.00 C
ATOM 1639 O VAL 108 49.666 5.612 93.847 1.00 0.00 O
ATOM 1640 N ALA 109 47.607 6.279 93.336 1.00 0.00 N
ATOM 1641 H ALA 109 46.910 6.244 92.606 1.00 0.00 H
ATOM 1642 CA ALA 109 47.061 6.512 94.701 1.00 0.00 C
ATOM 1643 HA ALA 109 47.859 6.493 95.444 1.00 0.00 H
ATOM 1644 CB ALA 109 46.348 7.880 94.828 1.00 0.00 C
ATOM 1645 HB1 ALA 109 46.299 7.951 95.915 1.00 0.00 H
ATOM 1646 HB2 ALA 109 46.831 8.753 94.389 1.00 0.00 H
ATOM 1647 HB3 ALA 109 45.332 7.767 94.451 1.00 0.00 H
ATOM 1648 C ALA 109 46.087 5.378 95.101 1.00 0.00 C
ATOM 1649 O ALA 109 45.239 4.887 94.354 1.00 0.00 O
ATOM 1650 N CYS 110 46.193 4.937 96.336 1.00 0.00 N
ATOM 1651 H CYS 110 46.918 5.296 96.939 1.00 0.00 H
ATOM 1652 CA CYS 110 45.525 3.806 97.003 1.00 0.00 C
ATOM 1653 HA CYS 110 44.904 3.275 96.282 1.00 0.00 H
ATOM 1654 CB CYS 110 46.567 2.618 97.254 1.00 0.00 C
ATOM 1655 HB2 CYS 110 45.974 1.724 97.448 1.00 0.00 H
ATOM 1656 HB3 CYS 110 47.063 2.382 96.312 1.00 0.00 H
ATOM 1657 SG CYS 110 47.837 2.791 98.680 1.00 0.00 S
ATOM 1658 HG CYS 110 48.464 3.931 98.375 1.00 0.00 H
ATOM 1659 C CYS 110 44.645 4.121 98.276 1.00 0.00 C
ATOM 1660 O CYS 110 44.731 5.164 98.930 1.00 0.00 O
ATOM 1661 N GLU 111 43.815 3.171 98.590 1.00 0.00 N
ATOM 1662 H GLU 111 43.809 2.388 97.952 1.00 0.00 H
ATOM 1663 CA GLU 111 42.818 3.212 99.707 1.00 0.00 C
ATOM 1664 HA GLU 111 43.208 3.965 100.392 1.00 0.00 H
ATOM 1665 CB GLU 111 41.530 3.707 99.116 1.00 0.00 C
ATOM 1666 HB2 GLU 111 41.738 4.591 98.514 1.00 0.00 H
ATOM 1667 HB3 GLU 111 41.186 2.909 98.458 1.00 0.00 H
ATOM 1668 CG GLU 111 40.366 3.889 100.082 1.00 0.00 C
ATOM 1669 HG2 GLU 111 39.457 4.105 99.521 1.00 0.00 H
ATOM 1670 HG3 GLU 111 40.122 2.989 100.647 1.00 0.00 H
ATOM 1671 CD GLU 111 40.472 5.139 100.956 1.00 0.00 C
ATOM 1672 OE1 GLU 111 41.393 5.933 100.822 1.00 0.00 O
ATOM 1673 OE2 GLU 111 39.638 5.393 101.814 1.00 0.00 O
ATOM 1674 C GLU 111 42.672 1.797 100.416 1.00 0.00 C
ATOM 1675 O GLU 111 42.877 0.723 99.882 1.00 0.00 O
ATOM 1676 N GLY 112 42.307 1.872 101.710 1.00 0.00 N
ATOM 1677 H GLY 112 41.961 2.740 102.092 1.00 0.00 H
ATOM 1678 CA GLY 112 42.321 0.756 102.618 1.00 0.00 C
ATOM 1679 HA2 GLY 112 41.981 1.145 103.578 1.00 0.00 H
ATOM 1680 HA3 GLY 112 41.638 -0.016 102.263 1.00 0.00 H
ATOM 1681 C GLY 112 43.640 0.047 102.935 1.00 0.00 C
ATOM 1682 O GLY 112 44.678 0.659 102.817 1.00 0.00 O
ATOM 1683 N ASN 113 43.587 -1.154 103.457 1.00 0.00 N
ATOM 1684 H ASN 113 42.708 -1.617 103.637 1.00 0.00 H
ATOM 1685 CA ASN 113 44.732 -1.919 103.952 1.00 0.00 C
ATOM 1686 HA ASN 113 45.600 -1.855 103.295 1.00 0.00 H
ATOM 1687 CB ASN 113 45.266 -1.206 105.183 1.00 0.00 C
ATOM 1688 HB2 ASN 113 45.634 -0.214 104.924 1.00 0.00 H
ATOM 1689 HB3 ASN 113 44.413 -1.182 105.861 1.00 0.00 H
ATOM 1690 CG ASN 113 46.363 -1.995 105.941 1.00 0.00 C
ATOM 1691 OD1 ASN 113 47.040 -2.854 105.408 1.00 0.00 O
ATOM 1692 ND2 ASN 113 46.635 -1.559 107.135 1.00 0.00 N
ATOM 1693 HD21 ASN 113 47.466 -1.844 107.633 1.00 0.00 H
ATOM 1694 HD22 ASN 113 46.169 -0.751 107.524 1.00 0.00 H
ATOM 1695 C ASN 113 44.312 -3.374 104.287 1.00 0.00 C
ATOM 1696 O ASN 113 43.613 -3.666 105.223 1.00 0.00 O
ATOM 1697 N PRO 114 44.751 -4.413 103.527 1.00 0.00 N
ATOM 1698 CD PRO 114 44.403 -5.798 103.735 1.00 0.00 C
ATOM 1699 HD2 PRO 114 43.507 -6.067 103.176 1.00 0.00 H
ATOM 1700 HD3 PRO 114 44.210 -6.049 104.778 1.00 0.00 H
ATOM 1701 CG PRO 114 45.512 -6.670 103.208 1.00 0.00 C
ATOM 1702 HG2 PRO 114 45.181 -7.641 102.839 1.00 0.00 H
ATOM 1703 HG3 PRO 114 46.321 -6.787 103.929 1.00 0.00 H
ATOM 1704 CB PRO 114 46.125 -5.861 102.037 1.00 0.00 C
ATOM 1705 HB2 PRO 114 45.612 -6.170 101.127 1.00 0.00 H
ATOM 1706 HB3 PRO 114 47.190 -6.094 102.042 1.00 0.00 H
ATOM 1707 CA PRO 114 45.785 -4.412 102.443 1.00 0.00 C
ATOM 1708 HA PRO 114 46.692 -3.942 102.822 1.00 0.00 H
ATOM 1709 C PRO 114 45.427 -3.546 101.225 1.00 0.00 C
ATOM 1710 O PRO 114 44.293 -3.347 100.836 1.00 0.00 O
ATOM 1711 N TYR 115 46.450 -2.902 100.692 1.00 0.00 N
ATOM 1712 H TYR 115 47.414 -3.134 100.882 1.00 0.00 H
ATOM 1713 CA TYR 115 46.296 -1.804 99.837 1.00 0.00 C
ATOM 1714 HA TYR 115 45.479 -1.273 100.326 1.00 0.00 H
ATOM 1715 CB TYR 115 47.503 -0.830 99.958 1.00 0.00 C
ATOM 1716 HB2 TYR 115 48.447 -1.242 99.600 1.00 0.00 H
ATOM 1717 HB3 TYR 115 47.377 -0.083 99.174 1.00 0.00 H
ATOM 1718 CG TYR 115 47.713 -0.254 101.328 1.00 0.00 C
ATOM 1719 CD1 TYR 115 47.193 1.051 101.618 1.00 0.00 C
ATOM 1720 HD1 TYR 115 46.621 1.586 100.875 1.00 0.00 H
ATOM 1721 CE1 TYR 115 47.451 1.566 102.927 1.00 0.00 C
ATOM 1722 HE1 TYR 115 47.063 2.538 103.194 1.00 0.00 H
ATOM 1723 CZ TYR 115 48.210 0.787 103.862 1.00 0.00 C
ATOM 1724 OH TYR 115 48.544 1.323 105.008 1.00 0.00 O
ATOM 1725 HH TYR 115 49.163 0.764 105.484 1.00 0.00 H
ATOM 1726 CE2 TYR 115 48.696 -0.467 103.485 1.00 0.00 C
ATOM 1727 HE2 TYR 115 49.346 -1.035 104.133 1.00 0.00 H
ATOM 1728 CD2 TYR 115 48.532 -0.908 102.190 1.00 0.00 C
ATOM 1729 HD2 TYR 115 48.919 -1.897 101.997 1.00 0.00 H
ATOM 1730 C TYR 115 45.769 -2.210 98.463 1.00 0.00 C
ATOM 1731 O TYR 115 46.373 -3.054 97.866 1.00 0.00 O
ATOM 1732 N VAL 116 44.843 -1.391 97.982 1.00 0.00 N
ATOM 1733 H VAL 116 44.410 -0.736 98.617 1.00 0.00 H
ATOM 1734 CA VAL 116 44.140 -1.490 96.625 1.00 0.00 C
ATOM 1735 HA VAL 116 44.711 -2.131 95.953 1.00 0.00 H
ATOM 1736 CB VAL 116 42.751 -2.122 96.720 1.00 0.00 C
ATOM 1737 HB VAL 116 42.220 -1.558 97.488 1.00 0.00 H
ATOM 1738 CG1 VAL 116 41.973 -2.199 95.423 1.00 0.00 C
ATOM 1739 HG11 VAL 116 41.041 -2.698 95.690 1.00 0.00 H
ATOM 1740 HG12 VAL 116 41.881 -1.175 95.061 1.00 0.00 H
ATOM 1741 HG13 VAL 116 42.436 -2.739 94.598 1.00 0.00 H
ATOM 1742 CG2 VAL 116 42.912 -3.558 97.312 1.00 0.00 C
ATOM 1743 HG21 VAL 116 43.391 -3.513 98.290 1.00 0.00 H
ATOM 1744 HG22 VAL 116 41.919 -3.966 97.500 1.00 0.00 H
ATOM 1745 HG23 VAL 116 43.460 -4.146 96.575 1.00 0.00 H
ATOM 1746 C VAL 116 44.063 -0.053 96.030 1.00 0.00 C
ATOM 1747 O VAL 116 43.862 0.928 96.740 1.00 0.00 O
ATOM 1748 N PRO 117 44.358 0.038 94.663 1.00 0.00 N
ATOM 1749 CD PRO 117 44.925 -1.018 93.778 1.00 0.00 C
ATOM 1750 HD2 PRO 117 44.217 -1.832 93.618 1.00 0.00 H
ATOM 1751 HD3 PRO 117 45.821 -1.355 94.298 1.00 0.00 H
ATOM 1752 CG PRO 117 45.327 -0.366 92.491 1.00 0.00 C
ATOM 1753 HG2 PRO 117 44.681 -0.713 91.685 1.00 0.00 H
ATOM 1754 HG3 PRO 117 46.315 -0.765 92.258 1.00 0.00 H
ATOM 1755 CB PRO 117 45.277 1.133 92.741 1.00 0.00 C
ATOM 1756 HB2 PRO 117 44.891 1.572 91.821 1.00 0.00 H
ATOM 1757 HB3 PRO 117 46.322 1.398 92.903 1.00 0.00 H
ATOM 1758 CA PRO 117 44.512 1.368 93.982 1.00 0.00 C
ATOM 1759 HA PRO 117 45.104 2.083 94.554 1.00 0.00 H
ATOM 1760 C PRO 117 43.135 1.897 93.587 1.00 0.00 C
ATOM 1761 O PRO 117 42.195 1.141 93.425 1.00 0.00 O
ATOM 1762 N VAL 118 43.074 3.191 93.516 1.00 0.00 N
ATOM 1763 H VAL 118 43.956 3.626 93.749 1.00 0.00 H
ATOM 1764 CA VAL 118 41.853 3.966 93.264 1.00 0.00 C
ATOM 1765 HA VAL 118 41.108 3.287 92.849 1.00 0.00 H
ATOM 1766 CB VAL 118 41.167 4.450 94.504 1.00 0.00 C
ATOM 1767 HB VAL 118 40.324 5.002 94.089 1.00 0.00 H
ATOM 1768 CG1 VAL 118 40.667 3.352 95.497 1.00 0.00 C
ATOM 1769 HG11 VAL 118 40.091 2.599 94.959 1.00 0.00 H
ATOM 1770 HG12 VAL 118 41.610 3.026 95.936 1.00 0.00 H
ATOM 1771 HG13 VAL 118 40.079 3.819 96.287 1.00 0.00 H
ATOM 1772 CG2 VAL 118 41.999 5.439 95.376 1.00 0.00 C
ATOM 1773 HG21 VAL 118 42.381 6.311 94.845 1.00 0.00 H
ATOM 1774 HG22 VAL 118 41.269 5.778 96.112 1.00 0.00 H
ATOM 1775 HG23 VAL 118 42.845 4.889 95.789 1.00 0.00 H
ATOM 1776 C VAL 118 42.075 5.075 92.315 1.00 0.00 C
ATOM 1777 O VAL 118 41.056 5.706 91.892 1.00 0.00 O
ATOM 1778 N HIE 119 43.333 5.439 91.860 1.00 0.00 N
ATOM 1779 H HIE 119 44.177 4.929 92.079 1.00 0.00 H
ATOM 1780 CA HIE 119 43.502 6.643 90.994 1.00 0.00 C
ATOM 1781 HA HIE 119 42.683 6.621 90.275 1.00 0.00 H
ATOM 1782 CB HIE 119 43.381 7.974 91.814 1.00 0.00 C
ATOM 1783 HB2 HIE 119 42.444 7.987 92.371 1.00 0.00 H
ATOM 1784 HB3 HIE 119 44.066 7.926 92.660 1.00 0.00 H
ATOM 1785 CG HIE 119 43.682 9.320 91.147 1.00 0.00 C
ATOM 1786 ND1 HIE 119 44.921 9.859 90.787 1.00 0.00 N
ATOM 1787 CE1 HIE 119 44.688 11.057 90.252 1.00 0.00 C
ATOM 1788 HE1 HIE 119 45.437 11.737 89.875 1.00 0.00 H
ATOM 1789 NE2 HIE 119 43.363 11.223 90.150 1.00 0.00 N
ATOM 1790 HE2 HIE 119 42.858 12.026 89.804 1.00 0.00 H
ATOM 1791 CD2 HIE 119 42.705 10.136 90.726 1.00 0.00 C
ATOM 1792 HD2 HIE 119 41.641 10.013 90.866 1.00 0.00 H
ATOM 1793 C HIE 119 44.857 6.550 90.275 1.00 0.00 C
ATOM 1794 O HIE 119 45.776 6.092 90.895 1.00 0.00 O
ATOM 1795 N PHE 120 44.909 7.019 88.978 1.00 0.00 N
ATOM 1796 H PHE 120 44.091 7.542 88.701 1.00 0.00 H
ATOM 1797 CA PHE 120 46.209 6.971 88.195 1.00 0.00 C
ATOM 1798 HA PHE 120 46.999 6.721 88.905 1.00 0.00 H
ATOM 1799 CB PHE 120 46.097 5.833 87.162 1.00 0.00 C
ATOM 1800 HB2 PHE 120 45.363 6.020 86.378 1.00 0.00 H
ATOM 1801 HB3 PHE 120 47.088 5.796 86.711 1.00 0.00 H
ATOM 1802 CG PHE 120 45.845 4.421 87.736 1.00 0.00 C
ATOM 1803 CD1 PHE 120 46.925 3.584 87.844 1.00 0.00 C
ATOM 1804 HD1 PHE 120 47.892 3.912 87.492 1.00 0.00 H
ATOM 1805 CE1 PHE 120 46.758 2.318 88.494 1.00 0.00 C
ATOM 1806 HE1 PHE 120 47.641 1.720 88.662 1.00 0.00 H
ATOM 1807 CZ PHE 120 45.480 1.908 88.882 1.00 0.00 C
ATOM 1808 HZ PHE 120 45.381 1.013 89.478 1.00 0.00 H
ATOM 1809 CE2 PHE 120 44.354 2.725 88.670 1.00 0.00 C
ATOM 1810 HE2 PHE 120 43.403 2.344 89.013 1.00 0.00 H
ATOM 1811 CD2 PHE 120 44.560 3.951 88.092 1.00 0.00 C
ATOM 1812 HD2 PHE 120 43.612 4.453 87.966 1.00 0.00 H
ATOM 1813 C PHE 120 46.549 8.309 87.419 1.00 0.00 C
ATOM 1814 O PHE 120 45.681 8.867 86.750 1.00 0.00 O
ATOM 1815 N ASP 121 47.807 8.759 87.338 1.00 0.00 N
ATOM 1816 H ASP 121 48.477 8.302 87.941 1.00 0.00 H
ATOM 1817 CA ASP 121 48.193 10.081 86.898 1.00 0.00 C
ATOM 1818 HA ASP 121 47.532 10.313 86.063 1.00 0.00 H
ATOM 1819 CB ASP 121 48.140 11.147 88.030 1.00 0.00 C
ATOM 1820 HB2 ASP 121 47.290 10.888 88.660 1.00 0.00 H
ATOM 1821 HB3 ASP 121 49.103 11.128 88.540 1.00 0.00 H
ATOM 1822 CG ASP 121 47.915 12.555 87.530 1.00 0.00 C
ATOM 1823 OD1 ASP 121 48.287 12.867 86.380 1.00 0.00 O
ATOM 1824 OD2 ASP 121 47.427 13.365 88.337 1.00 0.00 O
ATOM 1825 C ASP 121 49.574 9.919 86.259 1.00 0.00 C
ATOM 1826 O ASP 121 50.528 9.357 86.804 1.00 0.00 O
ATOM 1827 N ALA 122 49.725 10.525 85.068 1.00 0.00 N
ATOM 1828 H ALA 122 49.014 11.070 84.601 1.00 0.00 H
ATOM 1829 CA ALA 122 51.081 10.486 84.446 1.00 0.00 C
ATOM 1830 HA ALA 122 51.345 9.489 84.093 1.00 0.00 H
ATOM 1831 CB ALA 122 50.935 11.357 83.156 1.00 0.00 C
ATOM 1832 HB1 ALA 122 50.164 10.962 82.494 1.00 0.00 H
ATOM 1833 HB2 ALA 122 50.695 12.417 83.239 1.00 0.00 H
ATOM 1834 HB3 ALA 122 51.808 11.152 82.538 1.00 0.00 H
ATOM 1835 C ALA 122 52.264 11.048 85.212 1.00 0.00 C
ATOM 1836 O ALA 122 52.245 12.126 85.803 1.00 0.00 O
ATOM 1837 N SER 123 53.378 10.246 85.204 1.00 0.00 N
ATOM 1838 H SER 123 53.379 9.462 84.567 1.00 0.00 H
ATOM 1839 CA SER 123 54.651 10.558 85.798 1.00 0.00 C
ATOM 1840 HA SER 123 54.461 11.147 86.696 1.00 0.00 H
ATOM 1841 CB SER 123 55.494 9.307 86.180 1.00 0.00 C
ATOM 1842 HB2 SER 123 54.797 8.657 86.709 1.00 0.00 H
ATOM 1843 HB3 SER 123 55.642 8.708 85.282 1.00 0.00 H
ATOM 1844 OG SER 123 56.715 9.583 86.870 1.00 0.00 O
ATOM 1845 HG SER 123 57.323 9.719 86.140 1.00 0.00 H
ATOM 1846 C SER 123 55.423 11.596 84.964 1.00 0.00 C
ATOM 1847 O SER 123 55.055 11.934 83.793 1.00 0.00 O
ATOM 1848 N VAL 124 56.554 12.133 85.464 1.00 0.00 N
ATOM 1849 H VAL 124 56.842 11.934 86.412 1.00 0.00 H
ATOM 1850 CA VAL 124 57.441 12.992 84.721 1.00 0.00 C
ATOM 1851 HA VAL 124 56.868 13.655 84.073 1.00 0.00 H
ATOM 1852 CB VAL 124 58.134 13.828 85.780 1.00 0.00 C
ATOM 1853 HB VAL 124 57.389 14.192 86.487 1.00 0.00 H
ATOM 1854 CG1 VAL 124 59.193 13.075 86.617 1.00 0.00 C
ATOM 1855 HG11 VAL 124 59.919 12.533 86.010 1.00 0.00 H
ATOM 1856 HG12 VAL 124 59.799 13.667 87.303 1.00 0.00 H
ATOM 1857 HG13 VAL 124 58.610 12.236 86.998 1.00 0.00 H
ATOM 1858 CG2 VAL 124 58.808 14.991 85.127 1.00 0.00 C
ATOM 1859 HG21 VAL 124 59.173 15.678 85.891 1.00 0.00 H
ATOM 1860 HG22 VAL 124 59.565 14.631 84.430 1.00 0.00 H
ATOM 1861 HG23 VAL 124 58.133 15.557 84.485 1.00 0.00 H
ATOM 1862 C VAL 124 58.320 12.157 83.798 1.00 0.00 C
ATOM 1863 O VAL 124 58.613 12.621 82.645 1.00 0.00 O
ATOM 1864 OXT VAL 124 58.808 11.073 84.188 1.00 0.00 O
TER 1865 VAL 124
END

## Sheet: Cluster1
ATOM 1 N LYS 1 57.498 2.795 78.453 1.00 0.00 N
ATOM 2 H1 LYS 1 58.174 3.017 79.170 1.00 0.00 H
ATOM 3 H2 LYS 1 56.671 3.333 78.669 1.00 0.00 H
ATOM 4 H3 LYS 1 57.742 3.184 77.553 1.00 0.00 H
ATOM 5 CA LYS 1 57.163 1.341 78.474 1.00 0.00 C
ATOM 6 HA LYS 1 56.384 1.145 77.737 1.00 0.00 H
ATOM 7 CB LYS 1 58.367 0.415 78.205 1.00 0.00 C
ATOM 8 HB2 LYS 1 57.961 -0.596 78.245 1.00 0.00 H
ATOM 9 HB3 LYS 1 58.702 0.662 77.198 1.00 0.00 H
ATOM 10 CG LYS 1 59.554 0.593 79.173 1.00 0.00 C
ATOM 11 HG2 LYS 1 59.952 1.606 79.110 1.00 0.00 H
ATOM 12 HG3 LYS 1 59.183 0.353 80.169 1.00 0.00 H
ATOM 13 CD LYS 1 60.674 -0.367 78.791 1.00 0.00 C
ATOM 14 HD2 LYS 1 60.270 -1.376 78.712 1.00 0.00 H
ATOM 15 HD3 LYS 1 60.909 -0.083 77.766 1.00 0.00 H
ATOM 16 CE LYS 1 61.933 -0.201 79.668 1.00 0.00 C
ATOM 17 HE2 LYS 1 62.239 0.837 79.797 1.00 0.00 H
ATOM 18 HE3 LYS 1 61.662 -0.487 80.685 1.00 0.00 H
ATOM 19 NZ LYS 1 63.041 -1.116 79.209 1.00 0.00 N
ATOM 20 HZ1 LYS 1 63.305 -1.092 78.235 1.00 0.00 H
ATOM 21 HZ2 LYS 1 63.960 -0.879 79.555 1.00 0.00 H
ATOM 22 HZ3 LYS 1 62.761 -2.069 79.392 1.00 0.00 H
ATOM 23 C LYS 1 56.520 0.998 79.749 1.00 0.00 C
ATOM 24 O LYS 1 57.145 1.140 80.821 1.00 0.00 O
ATOM 25 N GLU 2 55.325 0.361 79.743 1.00 0.00 N
ATOM 26 H GLU 2 55.068 0.120 80.689 1.00 0.00 H
ATOM 27 CA GLU 2 54.402 -0.095 78.695 1.00 0.00 C
ATOM 28 HA GLU 2 53.646 -0.689 79.208 1.00 0.00 H
ATOM 29 CB GLU 2 53.735 1.120 78.096 1.00 0.00 C
ATOM 30 HB2 GLU 2 54.271 1.659 77.314 1.00 0.00 H
ATOM 31 HB3 GLU 2 53.000 0.625 77.461 1.00 0.00 H
ATOM 32 CG GLU 2 52.977 1.965 79.001 1.00 0.00 C
ATOM 33 HG2 GLU 2 52.196 2.463 78.427 1.00 0.00 H
ATOM 34 HG3 GLU 2 52.458 1.326 79.715 1.00 0.00 H
ATOM 35 CD GLU 2 53.755 3.004 79.787 1.00 0.00 C
ATOM 36 OE1 GLU 2 53.111 3.594 80.684 1.00 0.00 O
ATOM 37 OE2 GLU 2 54.932 3.254 79.393 1.00 0.00 O
ATOM 38 C GLU 2 55.107 -0.982 77.670 1.00 0.00 C
ATOM 39 O GLU 2 55.546 -0.531 76.623 1.00 0.00 O
ATOM 40 N THR 3 55.336 -2.294 78.013 1.00 0.00 N
ATOM 41 H THR 3 55.074 -2.648 78.922 1.00 0.00 H
ATOM 42 CA THR 3 56.045 -3.173 77.101 1.00 0.00 C
ATOM 43 HA THR 3 57.001 -2.717 76.843 1.00 0.00 H
ATOM 44 CB THR 3 56.413 -4.501 77.808 1.00 0.00 C
ATOM 45 HB THR 3 55.541 -4.709 78.428 1.00 0.00 H
ATOM 46 CG2 THR 3 56.778 -5.759 77.019 1.00 0.00 C
ATOM 47 HG21 THR 3 55.884 -6.003 76.445 1.00 0.00 H
ATOM 48 HG22 THR 3 57.648 -5.660 76.370 1.00 0.00 H
ATOM 49 HG23 THR 3 56.868 -6.644 77.650 1.00 0.00 H
ATOM 50 OG1 THR 3 57.481 -4.258 78.699 1.00 0.00 O
ATOM 51 HG1 THR 3 57.134 -4.562 79.541 1.00 0.00 H
ATOM 52 C THR 3 55.271 -3.440 75.806 1.00 0.00 C
ATOM 53 O THR 3 54.049 -3.352 75.716 1.00 0.00 O
ATOM 54 N ALA 4 55.933 -3.844 74.646 1.00 0.00 N
ATOM 55 H ALA 4 56.913 -4.064 74.759 1.00 0.00 H
ATOM 56 CA ALA 4 55.314 -4.030 73.301 1.00 0.00 C
ATOM 57 HA ALA 4 56.174 -4.023 72.631 1.00 0.00 H
ATOM 58 CB ALA 4 54.636 -5.349 73.240 1.00 0.00 C
ATOM 59 HB1 ALA 4 54.078 -5.518 72.320 1.00 0.00 H
ATOM 60 HB2 ALA 4 55.406 -6.096 73.437 1.00 0.00 H
ATOM 61 HB3 ALA 4 53.926 -5.432 74.063 1.00 0.00 H
ATOM 62 C ALA 4 54.393 -2.881 72.758 1.00 0.00 C
ATOM 63 O ALA 4 53.779 -3.060 71.678 1.00 0.00 O
ATOM 64 N ALA 5 54.354 -1.696 73.365 1.00 0.00 N
ATOM 65 H ALA 5 54.750 -1.668 74.294 1.00 0.00 H
ATOM 66 CA ALA 5 53.430 -0.639 72.997 1.00 0.00 C
ATOM 67 HA ALA 5 52.478 -1.156 72.872 1.00 0.00 H
ATOM 68 CB ALA 5 53.395 0.405 74.183 1.00 0.00 C
ATOM 69 HB1 ALA 5 54.192 1.147 74.236 1.00 0.00 H
ATOM 70 HB2 ALA 5 52.479 0.995 74.157 1.00 0.00 H
ATOM 71 HB3 ALA 5 53.418 -0.105 75.147 1.00 0.00 H
ATOM 72 C ALA 5 53.699 0.089 71.669 1.00 0.00 C
ATOM 73 O ALA 5 54.811 0.305 71.151 1.00 0.00 O
ATOM 74 N ALA 6 52.670 0.607 71.114 1.00 0.00 N
ATOM 75 H ALA 6 51.801 0.434 71.599 1.00 0.00 H
ATOM 76 CA ALA 6 52.590 1.348 69.864 1.00 0.00 C
ATOM 77 HA ALA 6 53.568 1.812 69.740 1.00 0.00 H
ATOM 78 CB ALA 6 52.141 0.354 68.810 1.00 0.00 C
ATOM 79 HB1 ALA 6 51.124 0.016 69.010 1.00 0.00 H
ATOM 80 HB2 ALA 6 52.111 0.874 67.852 1.00 0.00 H
ATOM 81 HB3 ALA 6 52.797 -0.516 68.821 1.00 0.00 H
ATOM 82 C ALA 6 51.645 2.539 69.832 1.00 0.00 C
ATOM 83 O ALA 6 51.649 3.476 69.026 1.00 0.00 O
ATOM 84 N LYS 7 50.736 2.591 70.834 1.00 0.00 N
ATOM 85 H LYS 7 50.701 1.917 71.586 1.00 0.00 H
ATOM 86 CA LYS 7 49.863 3.758 71.052 1.00 0.00 C
ATOM 87 HA LYS 7 50.286 4.542 70.425 1.00 0.00 H
ATOM 88 CB LYS 7 48.400 3.386 70.684 1.00 0.00 C
ATOM 89 HB2 LYS 7 48.395 3.097 69.633 1.00 0.00 H
ATOM 90 HB3 LYS 7 48.055 2.484 71.189 1.00 0.00 H
ATOM 91 CG LYS 7 47.408 4.535 70.848 1.00 0.00 C
ATOM 92 HG2 LYS 7 47.253 4.637 71.922 1.00 0.00 H
ATOM 93 HG3 LYS 7 48.009 5.333 70.411 1.00 0.00 H
ATOM 94 CD LYS 7 46.077 4.218 70.172 1.00 0.00 C
ATOM 95 HD2 LYS 7 45.664 3.384 70.739 1.00 0.00 H
ATOM 96 HD3 LYS 7 45.384 5.054 70.266 1.00 0.00 H
ATOM 97 CE LYS 7 46.305 3.950 68.657 1.00 0.00 C
ATOM 98 HE2 LYS 7 46.839 4.841 68.327 1.00 0.00 H
ATOM 99 HE3 LYS 7 46.938 3.065 68.704 1.00 0.00 H
ATOM 100 NZ LYS 7 45.082 3.647 67.913 1.00 0.00 N
ATOM 101 HZ1 LYS 7 45.330 3.707 66.936 1.00 0.00 H
ATOM 102 HZ2 LYS 7 44.748 2.697 67.990 1.00 0.00 H
ATOM 103 HZ3 LYS 7 44.369 4.349 68.044 1.00 0.00 H
ATOM 104 C LYS 7 50.107 4.206 72.513 1.00 0.00 C
ATOM 105 O LYS 7 50.301 3.342 73.382 1.00 0.00 O
ATOM 106 N PHE 8 49.986 5.560 72.808 1.00 0.00 N
ATOM 107 H PHE 8 49.834 6.205 72.046 1.00 0.00 H
ATOM 108 CA PHE 8 49.890 6.142 74.196 1.00 0.00 C
ATOM 109 HA PHE 8 50.651 5.690 74.831 1.00 0.00 H
ATOM 110 CB PHE 8 50.082 7.614 74.121 1.00 0.00 C
ATOM 111 HB2 PHE 8 49.255 8.083 73.588 1.00 0.00 H
ATOM 112 HB3 PHE 8 49.918 8.053 75.106 1.00 0.00 H
ATOM 113 CG PHE 8 51.470 8.128 73.669 1.00 0.00 C
ATOM 114 CD1 PHE 8 51.510 9.236 72.761 1.00 0.00 C
ATOM 115 HD1 PHE 8 50.677 9.766 72.324 1.00 0.00 H
ATOM 116 CE1 PHE 8 52.728 9.765 72.455 1.00 0.00 C
ATOM 117 HE1 PHE 8 52.753 10.499 71.664 1.00 0.00 H
ATOM 118 CZ PHE 8 53.932 9.320 73.001 1.00 0.00 C
ATOM 119 HZ PHE 8 54.861 9.842 72.826 1.00 0.00 H
ATOM 120 CE2 PHE 8 53.970 8.190 73.840 1.00 0.00 C
ATOM 121 HE2 PHE 8 54.935 7.847 74.183 1.00 0.00 H
ATOM 122 CD2 PHE 8 52.691 7.655 74.214 1.00 0.00 C
ATOM 123 HD2 PHE 8 52.750 6.730 74.769 1.00 0.00 H
ATOM 124 C PHE 8 48.536 5.763 74.801 1.00 0.00 C
ATOM 125 O PHE 8 47.463 6.032 74.278 1.00 0.00 O
ATOM 126 N GLU 9 48.649 5.208 76.035 1.00 0.00 N
ATOM 127 H GLU 9 49.579 5.149 76.424 1.00 0.00 H
ATOM 128 CA GLU 9 47.528 5.063 77.016 1.00 0.00 C
ATOM 129 HA GLU 9 46.628 4.661 76.550 1.00 0.00 H
ATOM 130 CB GLU 9 47.995 4.142 78.112 1.00 0.00 C
ATOM 131 HB2 GLU 9 47.946 3.097 77.805 1.00 0.00 H
ATOM 132 HB3 GLU 9 49.026 4.399 78.354 1.00 0.00 H
ATOM 133 CG GLU 9 47.116 4.321 79.372 1.00 0.00 C
ATOM 134 HG2 GLU 9 46.850 5.349 79.619 1.00 0.00 H
ATOM 135 HG3 GLU 9 46.234 3.803 78.997 1.00 0.00 H
ATOM 136 CD GLU 9 47.711 3.569 80.485 1.00 0.00 C
ATOM 137 OE1 GLU 9 48.103 4.204 81.471 1.00 0.00 O
ATOM 138 OE2 GLU 9 47.738 2.326 80.441 1.00 0.00 O
ATOM 139 C GLU 9 47.240 6.472 77.538 1.00 0.00 C
ATOM 140 O GLU 9 46.067 6.918 77.549 1.00 0.00 O
ATOM 141 N ARG 10 48.225 7.310 77.913 1.00 0.00 N
ATOM 142 H ARG 10 49.155 6.923 77.831 1.00 0.00 H
ATOM 143 CA ARG 10 48.007 8.533 78.666 1.00 0.00 C
ATOM 144 HA ARG 10 47.027 8.923 78.391 1.00 0.00 H
ATOM 145 CB ARG 10 47.945 8.230 80.146 1.00 0.00 C
ATOM 146 HB2 ARG 10 47.756 9.152 80.695 1.00 0.00 H
ATOM 147 HB3 ARG 10 47.059 7.597 80.205 1.00 0.00 H
ATOM 148 CG ARG 10 49.248 7.534 80.630 1.00 0.00 C
ATOM 149 HG2 ARG 10 49.410 6.692 79.958 1.00 0.00 H
ATOM 150 HG3 ARG 10 50.020 8.278 80.433 1.00 0.00 H
ATOM 151 CD ARG 10 49.296 7.187 82.095 1.00 0.00 C
ATOM 152 HD2 ARG 10 49.034 8.115 82.602 1.00 0.00 H
ATOM 153 HD3 ARG 10 48.568 6.445 82.421 1.00 0.00 H
ATOM 154 NE ARG 10 50.693 6.916 82.379 1.00 0.00 N
ATOM 155 HE ARG 10 51.168 7.620 82.926 1.00 0.00 H
ATOM 156 CZ ARG 10 51.388 5.891 82.071 1.00 0.00 C
ATOM 157 NH1 ARG 10 50.854 4.963 81.359 1.00 0.00 N
ATOM 158 HH11 ARG 10 51.406 4.191 81.015 1.00 0.00 H
ATOM 159 HH12 ARG 10 49.844 4.923 81.347 1.00 0.00 H
ATOM 160 NH2 ARG 10 52.671 5.706 82.286 1.00 0.00 N
ATOM 161 HH21 ARG 10 53.080 4.856 81.924 1.00 0.00 H
ATOM 162 HH22 ARG 10 53.130 6.329 82.935 1.00 0.00 H
ATOM 163 C ARG 10 48.895 9.748 78.357 1.00 0.00 C
ATOM 164 O ARG 10 48.554 10.859 78.741 1.00 0.00 O
ATOM 165 N GLN 11 50.009 9.682 77.629 1.00 0.00 N
ATOM 166 H GLN 11 50.315 8.800 77.244 1.00 0.00 H
ATOM 167 CA GLN 11 51.045 10.792 77.517 1.00 0.00 C
ATOM 168 HA GLN 11 51.058 11.226 78.517 1.00 0.00 H
ATOM 169 CB GLN 11 52.506 10.329 77.308 1.00 0.00 C
ATOM 170 HB2 GLN 11 52.752 9.795 78.226 1.00 0.00 H
ATOM 171 HB3 GLN 11 52.617 9.579 76.525 1.00 0.00 H
ATOM 172 CG GLN 11 53.518 11.486 77.133 1.00 0.00 C
ATOM 173 HG2 GLN 11 53.447 11.862 76.113 1.00 0.00 H
ATOM 174 HG3 GLN 11 53.277 12.251 77.870 1.00 0.00 H
ATOM 175 CD GLN 11 54.968 11.078 77.412 1.00 0.00 C
ATOM 176 OE1 GLN 11 55.488 9.983 77.320 1.00 0.00 O
ATOM 177 NE2 GLN 11 55.683 12.027 77.862 1.00 0.00 N
ATOM 178 HE21 GLN 11 56.648 11.853 78.104 1.00 0.00 H
ATOM 179 HE22 GLN 11 55.402 12.996 77.903 1.00 0.00 H
ATOM 180 C GLN 11 50.587 11.790 76.401 1.00 0.00 C
ATOM 181 O GLN 11 50.668 11.494 75.199 1.00 0.00 O
ATOM 182 N HIE 12 50.226 13.011 76.885 1.00 0.00 N
ATOM 183 H HIE 12 49.918 12.954 77.845 1.00 0.00 H
ATOM 184 CA HIE 12 49.874 14.067 76.021 1.00 0.00 C
ATOM 185 HA HIE 12 49.076 13.735 75.357 1.00 0.00 H
ATOM 186 CB HIE 12 49.371 15.294 76.925 1.00 0.00 C
ATOM 187 HB2 HIE 12 50.149 15.590 77.630 1.00 0.00 H
ATOM 188 HB3 HIE 12 49.072 16.193 76.386 1.00 0.00 H
ATOM 189 CG HIE 12 48.170 14.956 77.853 1.00 0.00 C
ATOM 190 ND1 HIE 12 47.883 15.677 78.983 1.00 0.00 N
ATOM 191 CE1 HIE 12 46.777 15.117 79.556 1.00 0.00 C
ATOM 192 HE1 HIE 12 46.320 15.489 80.461 1.00 0.00 H
ATOM 193 NE2 HIE 12 46.437 14.056 78.826 1.00 0.00 N
ATOM 194 HE2 HIE 12 45.625 13.514 79.082 1.00 0.00 H
ATOM 195 CD2 HIE 12 47.276 13.888 77.751 1.00 0.00 C
ATOM 196 HD2 HIE 12 47.187 13.178 76.943 1.00 0.00 H
ATOM 197 C HIE 12 51.062 14.571 75.197 1.00 0.00 C
ATOM 198 O HIE 12 52.189 14.632 75.797 1.00 0.00 O
ATOM 199 N MET 13 50.837 14.906 73.931 1.00 0.00 N
ATOM 200 H MET 13 49.900 14.813 73.564 1.00 0.00 H
ATOM 201 CA MET 13 51.898 15.465 72.990 1.00 0.00 C
ATOM 202 HA MET 13 52.441 16.201 73.582 1.00 0.00 H
ATOM 203 CB MET 13 52.866 14.330 72.440 1.00 0.00 C
ATOM 204 HB2 MET 13 52.879 13.635 73.279 1.00 0.00 H
ATOM 205 HB3 MET 13 52.411 13.792 71.608 1.00 0.00 H
ATOM 206 CG MET 13 54.260 14.929 72.174 1.00 0.00 C
ATOM 207 HG2 MET 13 54.083 15.579 71.318 1.00 0.00 H
ATOM 208 HG3 MET 13 54.682 15.548 72.966 1.00 0.00 H
ATOM 209 SD MET 13 55.568 13.653 71.773 1.00 0.00 S
ATOM 210 CE MET 13 56.664 13.732 73.131 1.00 0.00 C
ATOM 211 HE1 MET 13 57.576 13.176 72.914 1.00 0.00 H
ATOM 212 HE2 MET 13 56.987 14.765 73.265 1.00 0.00 H
ATOM 213 HE3 MET 13 56.167 13.395 74.040 1.00 0.00 H
ATOM 214 C MET 13 51.362 16.166 71.766 1.00 0.00 C
ATOM 215 O MET 13 50.341 15.733 71.215 1.00 0.00 O
ATOM 216 N ASP 14 51.923 17.259 71.279 1.00 0.00 N
ATOM 217 H ASP 14 52.783 17.497 71.752 1.00 0.00 H
ATOM 218 CA ASP 14 51.624 17.861 69.992 1.00 0.00 C
ATOM 219 HA ASP 14 50.595 18.202 70.105 1.00 0.00 H
ATOM 220 CB ASP 14 52.391 19.221 69.726 1.00 0.00 C
ATOM 221 HB2 ASP 14 52.193 19.956 70.506 1.00 0.00 H
ATOM 222 HB3 ASP 14 53.432 19.037 69.460 1.00 0.00 H
ATOM 223 CG ASP 14 51.822 19.796 68.431 1.00 0.00 C
ATOM 224 OD1 ASP 14 52.557 19.875 67.436 1.00 0.00 O
ATOM 225 OD2 ASP 14 50.609 20.193 68.326 1.00 0.00 O
ATOM 226 C ASP 14 51.678 16.917 68.784 1.00 0.00 C
ATOM 227 O ASP 14 52.739 16.347 68.487 1.00 0.00 O
ATOM 228 N SER 15 50.632 16.897 67.939 1.00 0.00 N
ATOM 229 H SER 15 49.975 17.626 68.174 1.00 0.00 H
ATOM 230 CA SER 15 50.453 15.867 66.843 1.00 0.00 C
ATOM 231 HA SER 15 50.605 14.822 67.116 1.00 0.00 H
ATOM 232 CB SER 15 49.049 15.811 66.352 1.00 0.00 C
ATOM 233 HB2 SER 15 48.899 14.879 65.807 1.00 0.00 H
ATOM 234 HB3 SER 15 48.327 15.892 67.164 1.00 0.00 H
ATOM 235 OG SER 15 48.880 16.847 65.411 1.00 0.00 O
ATOM 236 HG SER 15 48.586 17.627 65.886 1.00 0.00 H
ATOM 237 C SER 15 51.423 16.080 65.712 1.00 0.00 C
ATOM 238 O SER 15 51.552 15.152 64.905 1.00 0.00 O
ATOM 239 N SER 16 52.080 17.220 65.605 1.00 0.00 N
ATOM 240 H SER 16 51.755 18.010 66.142 1.00 0.00 H
ATOM 241 CA SER 16 53.171 17.442 64.668 1.00 0.00 C
ATOM 242 HA SER 16 53.016 16.872 63.752 1.00 0.00 H
ATOM 243 CB SER 16 53.266 18.926 64.285 1.00 0.00 C
ATOM 244 HB2 SER 16 53.964 19.074 63.461 1.00 0.00 H
ATOM 245 HB3 SER 16 52.278 19.293 64.008 1.00 0.00 H
ATOM 246 OG SER 16 53.865 19.787 65.256 1.00 0.00 O
ATOM 247 HG SER 16 53.360 19.711 66.069 1.00 0.00 H
ATOM 248 C SER 16 54.436 16.905 65.208 1.00 0.00 C
ATOM 249 O SER 16 55.376 16.918 64.439 1.00 0.00 O
ATOM 250 N THR 17 54.572 16.477 66.482 1.00 0.00 N
ATOM 251 H THR 17 53.700 16.453 66.991 1.00 0.00 H
ATOM 252 CA THR 17 55.786 16.017 67.098 1.00 0.00 C
ATOM 253 HA THR 17 56.588 16.497 66.537 1.00 0.00 H
ATOM 254 CB THR 17 55.831 16.332 68.613 1.00 0.00 C
ATOM 255 HB THR 17 55.207 15.603 69.130 1.00 0.00 H
ATOM 256 CG2 THR 17 57.152 16.174 69.288 1.00 0.00 C
ATOM 257 HG21 THR 17 57.755 15.327 68.960 1.00 0.00 H
ATOM 258 HG22 THR 17 57.703 16.962 68.775 1.00 0.00 H
ATOM 259 HG23 THR 17 57.078 16.238 70.374 1.00 0.00 H
ATOM 260 OG1 THR 17 55.204 17.509 68.907 1.00 0.00 O
ATOM 261 HG1 THR 17 54.263 17.392 68.758 1.00 0.00 H
ATOM 262 C THR 17 56.078 14.472 66.913 1.00 0.00 C
ATOM 263 O THR 17 55.175 13.669 67.079 1.00 0.00 O
ATOM 264 N SER 18 57.279 14.084 66.555 1.00 0.00 N
ATOM 265 H SER 18 57.948 14.832 66.437 1.00 0.00 H
ATOM 266 CA SER 18 57.846 12.701 66.511 1.00 0.00 C
ATOM 267 HA SER 18 57.138 12.013 66.050 1.00 0.00 H
ATOM 268 CB SER 18 59.209 12.702 65.755 1.00 0.00 C
ATOM 269 HB2 SER 18 59.193 13.208 64.789 1.00 0.00 H
ATOM 270 HB3 SER 18 59.932 13.267 66.344 1.00 0.00 H
ATOM 271 OG SER 18 59.655 11.404 65.688 1.00 0.00 O
ATOM 272 HG SER 18 59.096 11.067 64.984 1.00 0.00 H
ATOM 273 C SER 18 58.159 12.190 67.924 1.00 0.00 C
ATOM 274 O SER 18 58.783 12.944 68.706 1.00 0.00 O
ATOM 275 N ALA 19 57.857 10.930 68.233 1.00 0.00 N
ATOM 276 H ALA 19 57.473 10.277 67.564 1.00 0.00 H
ATOM 277 CA ALA 19 58.185 10.232 69.506 1.00 0.00 C
ATOM 278 HA ALA 19 59.119 10.687 69.837 1.00 0.00 H
ATOM 279 CB ALA 19 57.194 10.632 70.551 1.00 0.00 C
ATOM 280 HB1 ALA 19 56.245 10.479 70.037 1.00 0.00 H
ATOM 281 HB2 ALA 19 57.419 10.137 71.496 1.00 0.00 H
ATOM 282 HB3 ALA 19 57.299 11.703 70.719 1.00 0.00 H
ATOM 283 C ALA 19 58.428 8.715 69.437 1.00 0.00 C
ATOM 284 O ALA 19 58.239 8.177 70.500 1.00 0.00 O
ATOM 285 N ALA 20 58.881 8.120 68.298 1.00 0.00 N
ATOM 286 H ALA 20 58.930 8.653 67.441 1.00 0.00 H
ATOM 287 CA ALA 20 59.247 6.702 68.259 1.00 0.00 C
ATOM 288 HA ALA 20 59.505 6.363 69.262 1.00 0.00 H
ATOM 289 CB ALA 20 58.044 5.807 67.905 1.00 0.00 C
ATOM 290 HB1 ALA 20 57.066 6.087 68.296 1.00 0.00 H
ATOM 291 HB2 ALA 20 58.062 5.652 66.826 1.00 0.00 H
ATOM 292 HB3 ALA 20 58.279 4.867 68.404 1.00 0.00 H
ATOM 293 C ALA 20 60.423 6.310 67.334 1.00 0.00 C
ATOM 294 O ALA 20 60.625 5.153 67.036 1.00 0.00 O
ATOM 295 N SER 21 61.177 7.277 66.719 1.00 0.00 N
ATOM 296 H SER 21 60.908 8.240 66.863 1.00 0.00 H
ATOM 297 CA SER 21 62.163 6.935 65.743 1.00 0.00 C
ATOM 298 HA SER 21 61.720 6.267 65.005 1.00 0.00 H
ATOM 299 CB SER 21 62.530 8.291 64.985 1.00 0.00 C
ATOM 300 HB2 SER 21 63.220 8.846 65.621 1.00 0.00 H
ATOM 301 HB3 SER 21 63.029 8.072 64.040 1.00 0.00 H
ATOM 302 OG SER 21 61.360 9.103 64.816 1.00 0.00 O
ATOM 303 HG SER 21 61.513 9.910 64.318 1.00 0.00 H
ATOM 304 C SER 21 63.424 6.349 66.408 1.00 0.00 C
ATOM 305 O SER 21 63.826 6.511 67.565 1.00 0.00 O
ATOM 306 N SER 22 64.271 5.826 65.565 1.00 0.00 N
ATOM 307 H SER 22 64.056 5.740 64.582 1.00 0.00 H
ATOM 308 CA SER 22 65.623 5.415 65.885 1.00 0.00 C
ATOM 309 HA SER 22 65.565 4.899 66.843 1.00 0.00 H
ATOM 310 CB SER 22 66.085 4.382 64.830 1.00 0.00 C
ATOM 311 HB2 SER 22 65.712 3.430 65.206 1.00 0.00 H
ATOM 312 HB3 SER 22 65.631 4.516 63.849 1.00 0.00 H
ATOM 313 OG SER 22 67.547 4.284 64.724 1.00 0.00 O
ATOM 314 HG SER 22 67.748 3.362 64.898 1.00 0.00 H
ATOM 315 C SER 22 66.562 6.544 66.105 1.00 0.00 C
ATOM 316 O SER 22 66.485 7.636 65.546 1.00 0.00 O
ATOM 317 N SER 23 67.426 6.388 67.125 1.00 0.00 N
ATOM 318 H SER 23 67.359 5.539 67.668 1.00 0.00 H
ATOM 319 CA SER 23 68.464 7.425 67.530 1.00 0.00 C
ATOM 320 HA SER 23 67.973 8.393 67.636 1.00 0.00 H
ATOM 321 CB SER 23 69.022 7.115 68.875 1.00 0.00 C
ATOM 322 HB2 SER 23 68.205 7.260 69.583 1.00 0.00 H
ATOM 323 HB3 SER 23 69.272 6.054 68.872 1.00 0.00 H
ATOM 324 OG SER 23 70.084 7.954 69.177 1.00 0.00 O
ATOM 325 HG SER 23 70.544 7.652 69.964 1.00 0.00 H
ATOM 326 C SER 23 69.625 7.546 66.506 1.00 0.00 C
ATOM 327 O SER 23 70.111 8.703 66.218 1.00 0.00 O
ATOM 328 N ASN 24 70.150 6.396 66.007 1.00 0.00 N
ATOM 329 H ASN 24 69.822 5.515 66.376 1.00 0.00 H
ATOM 330 CA ASN 24 71.126 6.325 64.878 1.00 0.00 C
ATOM 331 HA ASN 24 72.111 6.688 65.173 1.00 0.00 H
ATOM 332 CB ASN 24 71.371 4.850 64.603 1.00 0.00 C
ATOM 333 HB2 ASN 24 71.972 4.490 65.438 1.00 0.00 H
ATOM 334 HB3 ASN 24 70.390 4.375 64.575 1.00 0.00 H
ATOM 335 CG ASN 24 72.099 4.571 63.297 1.00 0.00 C
ATOM 336 OD1 ASN 24 71.536 4.079 62.375 1.00 0.00 O
ATOM 337 ND2 ASN 24 73.347 4.812 63.193 1.00 0.00 N
ATOM 338 HD21 ASN 24 73.833 4.605 62.332 1.00 0.00 H
ATOM 339 HD22 ASN 24 73.859 5.188 63.979 1.00 0.00 H
ATOM 340 C ASN 24 70.635 7.232 63.716 1.00 0.00 C
ATOM 341 O ASN 24 71.456 7.935 63.127 1.00 0.00 O
ATOM 342 N TYR 25 69.364 7.043 63.320 1.00 0.00 N
ATOM 343 H TYR 25 68.827 6.375 63.855 1.00 0.00 H
ATOM 344 CA TYR 25 68.781 7.774 62.256 1.00 0.00 C
ATOM 345 HA TYR 25 69.351 7.829 61.329 1.00 0.00 H
ATOM 346 CB TYR 25 67.303 7.254 62.005 1.00 0.00 C
ATOM 347 HB2 TYR 25 67.307 6.389 61.343 1.00 0.00 H
ATOM 348 HB3 TYR 25 66.912 7.121 63.014 1.00 0.00 H
ATOM 349 CG TYR 25 66.363 8.150 61.322 1.00 0.00 C
ATOM 350 CD1 TYR 25 66.208 8.131 59.899 1.00 0.00 C
ATOM 351 HD1 TYR 25 66.587 7.310 59.308 1.00 0.00 H
ATOM 352 CE1 TYR 25 65.431 9.061 59.196 1.00 0.00 C
ATOM 353 HE1 TYR 25 65.291 9.080 58.125 1.00 0.00 H
ATOM 354 CZ TYR 25 64.897 10.159 59.918 1.00 0.00 C
ATOM 355 OH TYR 25 64.212 11.106 59.283 1.00 0.00 O
ATOM 356 HH TYR 25 63.890 11.786 59.879 1.00 0.00 H
ATOM 357 CE2 TYR 25 64.950 10.135 61.303 1.00 0.00 C
ATOM 358 HE2 TYR 25 64.505 10.974 61.817 1.00 0.00 H
ATOM 359 CD2 TYR 25 65.565 9.132 62.077 1.00 0.00 C
ATOM 360 HD2 TYR 25 65.663 9.185 63.151 1.00 0.00 H
ATOM 361 C TYR 25 68.743 9.281 62.690 1.00 0.00 C
ATOM 362 O TYR 25 69.026 10.126 61.842 1.00 0.00 O
ATOM 363 N CYS 26 68.508 9.668 63.956 1.00 0.00 N
ATOM 364 H CYS 26 68.184 8.969 64.609 1.00 0.00 H
ATOM 365 CA CYS 26 68.501 11.078 64.402 1.00 0.00 C
ATOM 366 HA CYS 26 68.000 11.716 63.675 1.00 0.00 H
ATOM 367 CB CYS 26 67.666 11.268 65.746 1.00 0.00 C
ATOM 368 HB2 CYS 26 68.236 10.670 66.457 1.00 0.00 H
ATOM 369 HB3 CYS 26 67.715 12.300 66.094 1.00 0.00 H
ATOM 370 SG CYS 26 65.902 10.798 65.603 1.00 0.00 S
ATOM 371 HG CYS 26 65.645 10.490 66.877 1.00 0.00 H
ATOM 372 C CYS 26 69.895 11.725 64.484 1.00 0.00 C
ATOM 373 O CYS 26 70.102 12.880 64.129 1.00 0.00 O
ATOM 374 N ASN 27 70.913 10.936 64.959 1.00 0.00 N
ATOM 375 H ASN 27 70.704 9.982 65.213 1.00 0.00 H
ATOM 376 CA ASN 27 72.345 11.327 64.916 1.00 0.00 C
ATOM 377 HA ASN 27 72.368 12.293 65.419 1.00 0.00 H
ATOM 378 CB ASN 27 73.093 10.302 65.794 1.00 0.00 C
ATOM 379 HB2 ASN 27 72.883 9.265 65.533 1.00 0.00 H
ATOM 380 HB3 ASN 27 74.168 10.295 65.614 1.00 0.00 H
ATOM 381 CG ASN 27 72.946 10.495 67.259 1.00 0.00 C
ATOM 382 OD1 ASN 27 73.862 10.894 67.902 1.00 0.00 O
ATOM 383 ND2 ASN 27 71.816 10.323 67.762 1.00 0.00 N
ATOM 384 HD21 ASN 27 71.729 10.608 68.727 1.00 0.00 H
ATOM 385 HD22 ASN 27 71.218 9.589 67.409 1.00 0.00 H
ATOM 386 C ASN 27 72.779 11.456 63.481 1.00 0.00 C
ATOM 387 O ASN 27 73.495 12.447 63.267 1.00 0.00 O
ATOM 388 N GLN 28 72.301 10.609 62.538 1.00 0.00 N
ATOM 389 H GLN 28 71.625 9.914 62.824 1.00 0.00 H
ATOM 390 CA GLN 28 72.486 10.854 61.086 1.00 0.00 C
ATOM 391 HA GLN 28 73.550 10.981 60.885 1.00 0.00 H
ATOM 392 CB GLN 28 72.191 9.532 60.284 1.00 0.00 C
ATOM 393 HB2 GLN 28 72.906 8.749 60.539 1.00 0.00 H
ATOM 394 HB3 GLN 28 71.186 9.195 60.540 1.00 0.00 H
ATOM 395 CG GLN 28 72.118 9.671 58.706 1.00 0.00 C
ATOM 396 HG2 GLN 28 71.911 8.709 58.237 1.00 0.00 H
ATOM 397 HG3 GLN 28 71.224 10.269 58.527 1.00 0.00 H
ATOM 398 CD GLN 28 73.329 10.276 57.983 1.00 0.00 C
ATOM 399 OE1 GLN 28 74.399 10.472 58.600 1.00 0.00 O
ATOM 400 NE2 GLN 28 73.288 10.536 56.690 1.00 0.00 N
ATOM 401 HE21 GLN 28 74.089 10.796 56.133 1.00 0.00 H
ATOM 402 HE22 GLN 28 72.441 10.360 56.168 1.00 0.00 H
ATOM 403 C GLN 28 71.777 12.171 60.620 1.00 0.00 C
ATOM 404 O GLN 28 72.395 12.875 59.828 1.00 0.00 O
ATOM 405 N MET 29 70.588 12.477 61.088 1.00 0.00 N
ATOM 406 H MET 29 70.129 11.713 61.563 1.00 0.00 H
ATOM 407 CA MET 29 69.871 13.798 60.806 1.00 0.00 C
ATOM 408 HA MET 29 69.977 14.008 59.742 1.00 0.00 H
ATOM 409 CB MET 29 68.365 13.651 60.995 1.00 0.00 C
ATOM 410 HB2 MET 29 68.210 13.368 62.037 1.00 0.00 H
ATOM 411 HB3 MET 29 67.909 14.635 60.884 1.00 0.00 H
ATOM 412 CG MET 29 67.482 12.696 60.169 1.00 0.00 C
ATOM 413 HG2 MET 29 67.879 11.681 60.144 1.00 0.00 H
ATOM 414 HG3 MET 29 66.464 12.661 60.557 1.00 0.00 H
ATOM 415 SD MET 29 67.391 13.281 58.355 1.00 0.00 S
ATOM 416 CE MET 29 66.820 15.000 58.526 1.00 0.00 C
ATOM 417 HE1 MET 29 66.715 15.438 57.533 1.00 0.00 H
ATOM 418 HE2 MET 29 65.830 14.854 58.958 1.00 0.00 H
ATOM 419 HE3 MET 29 67.422 15.668 59.143 1.00 0.00 H
ATOM 420 C MET 29 70.544 14.992 61.503 1.00 0.00 C
ATOM 421 O MET 29 70.692 15.941 60.796 1.00 0.00 O
ATOM 422 N MET 30 71.080 14.842 62.665 1.00 0.00 N
ATOM 423 H MET 30 71.007 13.911 63.050 1.00 0.00 H
ATOM 424 CA MET 30 71.989 15.797 63.198 1.00 0.00 C
ATOM 425 HA MET 30 71.423 16.720 63.321 1.00 0.00 H
ATOM 426 CB MET 30 72.373 15.333 64.637 1.00 0.00 C
ATOM 427 HB2 MET 30 71.493 15.208 65.268 1.00 0.00 H
ATOM 428 HB3 MET 30 72.708 14.295 64.643 1.00 0.00 H
ATOM 429 CG MET 30 73.321 16.260 65.292 1.00 0.00 C
ATOM 430 HG2 MET 30 74.139 16.487 64.608 1.00 0.00 H
ATOM 431 HG3 MET 30 72.815 17.195 65.532 1.00 0.00 H
ATOM 432 SD MET 30 73.817 15.656 66.987 1.00 0.00 S
ATOM 433 CE MET 30 74.878 14.340 66.554 1.00 0.00 C
ATOM 434 HE1 MET 30 74.208 13.533 66.260 1.00 0.00 H
ATOM 435 HE2 MET 30 75.550 14.658 65.757 1.00 0.00 H
ATOM 436 HE3 MET 30 75.504 14.168 67.430 1.00 0.00 H
ATOM 437 C MET 30 73.141 15.973 62.226 1.00 0.00 C
ATOM 438 O MET 30 73.313 17.086 61.733 1.00 0.00 O
ATOM 439 N LYS 31 73.882 14.891 61.806 1.00 0.00 N
ATOM 440 H LYS 31 73.659 13.970 62.157 1.00 0.00 H
ATOM 441 CA LYS 31 75.043 14.972 60.867 1.00 0.00 C
ATOM 442 HA LYS 31 75.764 15.655 61.314 1.00 0.00 H
ATOM 443 CB LYS 31 75.687 13.560 60.800 1.00 0.00 C
ATOM 444 HB2 LYS 31 75.796 13.167 61.811 1.00 0.00 H
ATOM 445 HB3 LYS 31 74.959 12.958 60.256 1.00 0.00 H
ATOM 446 CG LYS 31 77.048 13.508 60.099 1.00 0.00 C
ATOM 447 HG2 LYS 31 77.022 14.041 59.149 1.00 0.00 H
ATOM 448 HG3 LYS 31 77.771 14.051 60.707 1.00 0.00 H
ATOM 449 CD LYS 31 77.511 12.092 59.857 1.00 0.00 C
ATOM 450 HD2 LYS 31 77.726 11.565 60.786 1.00 0.00 H
ATOM 451 HD3 LYS 31 76.714 11.540 59.357 1.00 0.00 H
ATOM 452 CE LYS 31 78.736 12.017 58.922 1.00 0.00 C
ATOM 453 HE2 LYS 31 78.725 11.072 58.379 1.00 0.00 H
ATOM 454 HE3 LYS 31 78.641 12.757 58.127 1.00 0.00 H
ATOM 455 NZ LYS 31 80.062 12.147 59.587 1.00 0.00 N
ATOM 456 HZ1 LYS 31 80.817 12.004 58.932 1.00 0.00 H
ATOM 457 HZ2 LYS 31 80.251 12.979 60.128 1.00 0.00 H
ATOM 458 HZ3 LYS 31 80.133 11.514 60.371 1.00 0.00 H
ATOM 459 C LYS 31 74.558 15.510 59.538 1.00 0.00 C
ATOM 460 O LYS 31 75.249 16.353 58.953 1.00 0.00 O
ATOM 461 N SER 32 73.398 15.288 59.020 1.00 0.00 N
ATOM 462 H SER 32 72.927 14.559 59.537 1.00 0.00 H
ATOM 463 CA SER 32 72.809 15.795 57.797 1.00 0.00 C
ATOM 464 HA SER 32 73.545 15.658 57.004 1.00 0.00 H
ATOM 465 CB SER 32 71.522 15.030 57.470 1.00 0.00 C
ATOM 466 HB2 SER 32 70.771 15.258 58.226 1.00 0.00 H
ATOM 467 HB3 SER 32 71.056 15.340 56.535 1.00 0.00 H
ATOM 468 OG SER 32 71.718 13.668 57.225 1.00 0.00 O
ATOM 469 HG SER 32 71.812 13.315 58.113 1.00 0.00 H
ATOM 470 C SER 32 72.459 17.318 57.870 1.00 0.00 C
ATOM 471 O SER 32 72.809 18.133 57.018 1.00 0.00 O
ATOM 472 N ARG 33 71.867 17.704 58.972 1.00 0.00 N
ATOM 473 H ARG 33 71.601 17.028 59.675 1.00 0.00 H
ATOM 474 CA ARG 33 71.713 19.124 59.295 1.00 0.00 C
ATOM 475 HA ARG 33 71.340 19.793 58.520 1.00 0.00 H
ATOM 476 CB ARG 33 70.658 19.269 60.404 1.00 0.00 C
ATOM 477 HB2 ARG 33 71.034 18.738 61.279 1.00 0.00 H
ATOM 478 HB3 ARG 33 70.690 20.333 60.636 1.00 0.00 H
ATOM 479 CG ARG 33 69.205 18.882 60.001 1.00 0.00 C
ATOM 480 HG2 ARG 33 69.161 19.653 59.231 1.00 0.00 H
ATOM 481 HG3 ARG 33 69.129 17.922 59.490 1.00 0.00 H
ATOM 482 CD ARG 33 68.225 19.027 61.155 1.00 0.00 C
ATOM 483 HD2 ARG 33 68.603 18.556 62.062 1.00 0.00 H
ATOM 484 HD3 ARG 33 68.047 20.073 61.401 1.00 0.00 H
ATOM 485 NE ARG 33 66.958 18.284 60.805 1.00 0.00 N
ATOM 486 HE ARG 33 66.889 17.438 61.352 1.00 0.00 H
ATOM 487 CZ ARG 33 65.858 18.593 60.099 1.00 0.00 C
ATOM 488 NH1 ARG 33 65.718 19.682 59.421 1.00 0.00 N
ATOM 489 HH11 ARG 33 64.892 19.728 58.842 1.00 0.00 H
ATOM 490 HH12 ARG 33 66.455 20.373 59.439 1.00 0.00 H
ATOM 491 NH2 ARG 33 64.856 17.780 60.048 1.00 0.00 N
ATOM 492 HH21 ARG 33 64.034 18.118 59.568 1.00 0.00 H
ATOM 493 HH22 ARG 33 64.965 16.897 60.526 1.00 0.00 H
ATOM 494 C ARG 33 73.057 19.867 59.681 1.00 0.00 C
ATOM 495 O ARG 33 73.092 21.101 59.644 1.00 0.00 O
ATOM 496 N ASN 34 74.078 19.076 60.026 1.00 0.00 N
ATOM 497 H ASN 34 73.949 18.077 59.954 1.00 0.00 H
ATOM 498 CA ASN 34 75.454 19.420 60.454 1.00 0.00 C
ATOM 499 HA ASN 34 75.849 18.461 60.789 1.00 0.00 H
ATOM 500 CB ASN 34 76.341 19.905 59.314 1.00 0.00 C
ATOM 501 HB2 ASN 34 76.237 19.226 58.468 1.00 0.00 H
ATOM 502 HB3 ASN 34 76.011 20.913 59.060 1.00 0.00 H
ATOM 503 CG ASN 34 77.818 19.981 59.655 1.00 0.00 C
ATOM 504 OD1 ASN 34 78.359 19.506 60.659 1.00 0.00 O
ATOM 505 ND2 ASN 34 78.548 20.569 58.784 1.00 0.00 N
ATOM 506 HD21 ASN 34 79.541 20.477 58.947 1.00 0.00 H
ATOM 507 HD22 ASN 34 78.153 20.950 57.936 1.00 0.00 H
ATOM 508 C ASN 34 75.488 20.252 61.798 1.00 0.00 C
ATOM 509 O ASN 34 76.118 21.293 61.797 1.00 0.00 O
ATOM 510 N LEU 35 74.685 19.854 62.810 1.00 0.00 N
ATOM 511 H LEU 35 74.064 19.061 62.723 1.00 0.00 H
ATOM 512 CA LEU 35 74.571 20.556 64.115 1.00 0.00 C
ATOM 513 HA LEU 35 74.448 21.609 63.864 1.00 0.00 H
ATOM 514 CB LEU 35 73.412 20.080 64.993 1.00 0.00 C
ATOM 515 HB2 LEU 35 72.519 20.276 64.400 1.00 0.00 H
ATOM 516 HB3 LEU 35 73.496 18.994 65.043 1.00 0.00 H
ATOM 517 CG LEU 35 73.189 20.668 66.376 1.00 0.00 C
ATOM 518 HG LEU 35 74.064 20.489 67.001 1.00 0.00 H
ATOM 519 CD1 LEU 35 73.007 22.163 66.303 1.00 0.00 C
ATOM 520 HD11 LEU 35 72.128 22.416 65.711 1.00 0.00 H
ATOM 521 HD12 LEU 35 73.005 22.646 67.280 1.00 0.00 H
ATOM 522 HD13 LEU 35 73.711 22.655 65.631 1.00 0.00 H
ATOM 523 CD2 LEU 35 72.006 19.982 67.076 1.00 0.00 C
ATOM 524 HD21 LEU 35 71.742 20.641 67.903 1.00 0.00 H
ATOM 525 HD22 LEU 35 71.130 19.942 66.428 1.00 0.00 H
ATOM 526 HD23 LEU 35 72.326 18.991 67.395 1.00 0.00 H
ATOM 527 C LEU 35 75.877 20.413 64.964 1.00 0.00 C
ATOM 528 O LEU 35 76.175 19.299 65.325 1.00 0.00 O
ATOM 529 N THR 36 76.537 21.580 65.205 1.00 0.00 N
ATOM 530 H THR 36 76.138 22.383 64.740 1.00 0.00 H
ATOM 531 CA THR 36 77.739 21.753 65.955 1.00 0.00 C
ATOM 532 HA THR 36 78.087 20.810 66.378 1.00 0.00 H
ATOM 533 CB THR 36 78.949 22.224 65.041 1.00 0.00 C
ATOM 534 HB THR 36 79.906 22.107 65.548 1.00 0.00 H
ATOM 535 CG2 THR 36 79.178 21.521 63.754 1.00 0.00 C
ATOM 536 HG21 THR 36 78.335 21.548 63.063 1.00 0.00 H
ATOM 537 HG22 THR 36 80.061 21.909 63.248 1.00 0.00 H
ATOM 538 HG23 THR 36 79.389 20.498 64.066 1.00 0.00 H
ATOM 539 OG1 THR 36 78.815 23.594 64.815 1.00 0.00 O
ATOM 540 HG1 THR 36 78.055 23.674 64.234 1.00 0.00 H
ATOM 541 C THR 36 77.756 22.755 67.154 1.00 0.00 C
ATOM 542 O THR 36 76.882 23.616 67.288 1.00 0.00 O
ATOM 543 N LYS 37 78.800 22.733 67.996 1.00 0.00 N
ATOM 544 H LYS 37 79.550 22.067 67.882 1.00 0.00 H
ATOM 545 CA LYS 37 78.934 23.651 69.135 1.00 0.00 C
ATOM 546 HA LYS 37 78.212 23.376 69.904 1.00 0.00 H
ATOM 547 CB LYS 37 80.285 23.650 69.796 1.00 0.00 C
ATOM 548 HB2 LYS 37 81.075 23.986 69.123 1.00 0.00 H
ATOM 549 HB3 LYS 37 80.259 24.402 70.584 1.00 0.00 H
ATOM 550 CG LYS 37 80.542 22.199 70.275 1.00 0.00 C
ATOM 551 HG2 LYS 37 79.699 22.029 70.944 1.00 0.00 H
ATOM 552 HG3 LYS 37 80.626 21.520 69.427 1.00 0.00 H
ATOM 553 CD LYS 37 81.866 22.097 71.061 1.00 0.00 C
ATOM 554 HD2 LYS 37 81.867 22.892 71.807 1.00 0.00 H
ATOM 555 HD3 LYS 37 81.857 21.102 71.507 1.00 0.00 H
ATOM 556 CE LYS 37 83.129 22.380 70.238 1.00 0.00 C
ATOM 557 HE2 LYS 37 83.358 21.544 69.578 1.00 0.00 H
ATOM 558 HE3 LYS 37 82.957 23.346 69.763 1.00 0.00 H
ATOM 559 NZ LYS 37 84.246 22.599 71.156 1.00 0.00 N
ATOM 560 HZ1 LYS 37 84.032 23.333 71.816 1.00 0.00 H
ATOM 561 HZ2 LYS 37 84.439 21.697 71.569 1.00 0.00 H
ATOM 562 HZ3 LYS 37 85.102 22.807 70.663 1.00 0.00 H
ATOM 563 C LYS 37 78.735 25.223 68.959 1.00 0.00 C
ATOM 564 O LYS 37 78.210 25.783 69.940 1.00 0.00 O
ATOM 565 N ASP 38 78.951 25.840 67.753 1.00 0.00 N
ATOM 566 H ASP 38 79.426 25.321 67.028 1.00 0.00 H
ATOM 567 CA ASP 38 78.595 27.230 67.450 1.00 0.00 C
ATOM 568 HA ASP 38 77.926 27.545 68.251 1.00 0.00 H
ATOM 569 CB ASP 38 79.819 28.181 67.585 1.00 0.00 C
ATOM 570 HB2 ASP 38 79.521 29.229 67.641 1.00 0.00 H
ATOM 571 HB3 ASP 38 80.200 28.167 68.606 1.00 0.00 H
ATOM 572 CG ASP 38 80.965 27.956 66.579 1.00 0.00 C
ATOM 573 OD1 ASP 38 80.813 26.950 65.864 1.00 0.00 O
ATOM 574 OD2 ASP 38 81.788 28.876 66.453 1.00 0.00 O
ATOM 575 C ASP 38 77.787 27.443 66.168 1.00 0.00 C
ATOM 576 O ASP 38 77.272 28.546 65.921 1.00 0.00 O
ATOM 577 N ARG 39 77.439 26.405 65.340 1.00 0.00 N
ATOM 578 H ARG 39 77.839 25.529 65.645 1.00 0.00 H
ATOM 579 CA ARG 39 76.818 26.590 64.036 1.00 0.00 C
ATOM 580 HA ARG 39 76.159 27.449 64.161 1.00 0.00 H
ATOM 581 CB ARG 39 77.918 27.014 63.051 1.00 0.00 C
ATOM 582 HB2 ARG 39 78.371 27.958 63.353 1.00 0.00 H
ATOM 583 HB3 ARG 39 78.658 26.213 63.030 1.00 0.00 H
ATOM 584 CG ARG 39 77.393 27.212 61.540 1.00 0.00 C
ATOM 585 HG2 ARG 39 77.248 26.228 61.093 1.00 0.00 H
ATOM 586 HG3 ARG 39 76.435 27.702 61.714 1.00 0.00 H
ATOM 587 CD ARG 39 78.250 28.027 60.543 1.00 0.00 C
ATOM 588 HD2 ARG 39 78.759 28.733 61.199 1.00 0.00 H
ATOM 589 HD3 ARG 39 79.000 27.317 60.193 1.00 0.00 H
ATOM 590 NE ARG 39 77.453 28.713 59.535 1.00 0.00 N
ATOM 591 HE ARG 39 77.204 28.162 58.726 1.00 0.00 H
ATOM 592 CZ ARG 39 77.360 30.058 59.368 1.00 0.00 C
ATOM 593 NH1 ARG 39 77.863 30.937 60.164 1.00 0.00 N
ATOM 594 HH11 ARG 39 78.042 31.829 59.727 1.00 0.00 H
ATOM 595 HH12 ARG 39 78.498 30.634 60.889 1.00 0.00 H
ATOM 596 NH2 ARG 39 76.534 30.619 58.479 1.00 0.00 N
ATOM 597 HH21 ARG 39 76.335 31.603 58.594 1.00 0.00 H
ATOM 598 HH22 ARG 39 76.061 30.019 57.818 1.00 0.00 H
ATOM 599 C ARG 39 75.992 25.330 63.542 1.00 0.00 C
ATOM 600 O ARG 39 76.341 24.239 63.856 1.00 0.00 O
ATOM 601 N CYS 40 74.962 25.505 62.692 1.00 0.00 N
ATOM 602 H CYS 40 74.881 26.455 62.358 1.00 0.00 H
ATOM 603 CA CYS 40 74.121 24.472 62.025 1.00 0.00 C
ATOM 604 HA CYS 40 74.811 23.633 61.931 1.00 0.00 H
ATOM 605 CB CYS 40 73.003 24.128 63.009 1.00 0.00 C
ATOM 606 HB2 CYS 40 73.549 23.847 63.910 1.00 0.00 H
ATOM 607 HB3 CYS 40 72.386 25.019 63.125 1.00 0.00 H
ATOM 608 SG CYS 40 71.930 22.834 62.339 1.00 0.00 S
ATOM 609 HG CYS 40 70.846 23.605 62.213 1.00 0.00 H
ATOM 610 C CYS 40 73.682 25.043 60.636 1.00 0.00 C
ATOM 611 O CYS 40 73.728 26.265 60.483 1.00 0.00 O
ATOM 612 N LYS 41 73.325 24.217 59.611 1.00 0.00 N
ATOM 613 H LYS 41 73.229 23.224 59.767 1.00 0.00 H
ATOM 614 CA LYS 41 72.577 24.759 58.471 1.00 0.00 C
ATOM 615 HA LYS 41 73.276 25.415 57.952 1.00 0.00 H
ATOM 616 CB LYS 41 72.092 23.572 57.593 1.00 0.00 C
ATOM 617 HB2 LYS 41 71.512 22.831 58.144 1.00 0.00 H
ATOM 618 HB3 LYS 41 71.295 23.932 56.943 1.00 0.00 H
ATOM 619 CG LYS 41 73.182 22.823 56.783 1.00 0.00 C
ATOM 620 HG2 LYS 41 73.616 23.485 56.034 1.00 0.00 H
ATOM 621 HG3 LYS 41 73.958 22.462 57.458 1.00 0.00 H
ATOM 622 CD LYS 41 72.676 21.606 56.056 1.00 0.00 C
ATOM 623 HD2 LYS 41 72.389 20.890 56.827 1.00 0.00 H
ATOM 624 HD3 LYS 41 71.827 21.845 55.416 1.00 0.00 H
ATOM 625 CE LYS 41 73.820 21.035 55.207 1.00 0.00 C
ATOM 626 HE2 LYS 41 74.065 21.625 54.324 1.00 0.00 H
ATOM 627 HE3 LYS 41 74.728 20.952 55.804 1.00 0.00 H
ATOM 628 NZ LYS 41 73.512 19.667 54.808 1.00 0.00 N
ATOM 629 HZ1 LYS 41 72.536 19.480 54.630 1.00 0.00 H
ATOM 630 HZ2 LYS 41 74.062 19.367 54.015 1.00 0.00 H
ATOM 631 HZ3 LYS 41 73.908 19.014 55.469 1.00 0.00 H
ATOM 632 C LYS 41 71.315 25.591 58.782 1.00 0.00 C
ATOM 633 O LYS 41 70.747 25.486 59.883 1.00 0.00 O
ATOM 634 N PRO 42 70.943 26.512 57.886 1.00 0.00 N
ATOM 635 CD PRO 42 71.433 26.806 56.505 1.00 0.00 C
ATOM 636 HD2 PRO 42 71.645 25.924 55.901 1.00 0.00 H
ATOM 637 HD3 PRO 42 72.409 27.283 56.596 1.00 0.00 H
ATOM 638 CG PRO 42 70.389 27.544 55.809 1.00 0.00 C
ATOM 639 HG2 PRO 42 69.557 26.886 55.560 1.00 0.00 H
ATOM 640 HG3 PRO 42 70.769 28.176 55.007 1.00 0.00 H
ATOM 641 CB PRO 42 69.813 28.472 56.888 1.00 0.00 C
ATOM 642 HB2 PRO 42 68.770 28.780 56.810 1.00 0.00 H
ATOM 643 HB3 PRO 42 70.369 29.403 56.996 1.00 0.00 H
ATOM 644 CA PRO 42 69.949 27.573 58.179 1.00 0.00 C
ATOM 645 HA PRO 42 70.355 28.232 58.946 1.00 0.00 H
ATOM 646 C PRO 42 68.579 27.054 58.665 1.00 0.00 C
ATOM 647 O PRO 42 68.179 25.944 58.302 1.00 0.00 O
ATOM 648 N VAL 43 67.841 27.844 59.462 1.00 0.00 N
ATOM 649 H VAL 43 68.331 28.642 59.841 1.00 0.00 H
ATOM 650 CA VAL 43 66.432 27.639 59.923 1.00 0.00 C
ATOM 651 HA VAL 43 66.196 28.419 60.646 1.00 0.00 H
ATOM 652 CB VAL 43 65.440 27.901 58.811 1.00 0.00 C
ATOM 653 HB VAL 43 64.472 27.999 59.303 1.00 0.00 H
ATOM 654 CG1 VAL 43 65.684 29.262 58.120 1.00 0.00 C
ATOM 655 HG11 VAL 43 64.861 29.457 57.433 1.00 0.00 H
ATOM 656 HG12 VAL 43 65.696 30.006 58.917 1.00 0.00 H
ATOM 657 HG13 VAL 43 66.610 29.208 57.547 1.00 0.00 H
ATOM 658 CG2 VAL 43 65.397 26.873 57.672 1.00 0.00 C
ATOM 659 HG21 VAL 43 65.438 25.848 58.041 1.00 0.00 H
ATOM 660 HG22 VAL 43 64.542 27.074 57.027 1.00 0.00 H
ATOM 661 HG23 VAL 43 66.354 26.994 57.164 1.00 0.00 H
ATOM 662 C VAL 43 66.064 26.371 60.729 1.00 0.00 C
ATOM 663 O VAL 43 65.005 26.357 61.349 1.00 0.00 O
ATOM 664 N ASN 44 66.982 25.442 60.880 1.00 0.00 N
ATOM 665 H ASN 44 67.665 25.414 60.136 1.00 0.00 H
ATOM 666 CA ASN 44 66.868 24.279 61.808 1.00 0.00 C
ATOM 667 HA ASN 44 65.991 23.710 61.497 1.00 0.00 H
ATOM 668 CB ASN 44 68.158 23.345 61.552 1.00 0.00 C
ATOM 669 HB2 ASN 44 69.023 23.993 61.689 1.00 0.00 H
ATOM 670 HB3 ASN 44 68.181 22.490 62.228 1.00 0.00 H
ATOM 671 CG ASN 44 68.076 22.816 60.123 1.00 0.00 C
ATOM 672 OD1 ASN 44 67.132 22.124 59.789 1.00 0.00 O
ATOM 673 ND2 ASN 44 69.052 23.202 59.287 1.00 0.00 N
ATOM 674 HD21 ASN 44 69.067 22.830 58.348 1.00 0.00 H
ATOM 675 HD22 ASN 44 69.822 23.781 59.588 1.00 0.00 H
ATOM 676 C ASN 44 66.503 24.687 63.250 1.00 0.00 C
ATOM 677 O ASN 44 67.015 25.612 63.901 1.00 0.00 O
ATOM 678 N THR 45 65.598 23.904 63.901 1.00 0.00 N
ATOM 679 H THR 45 65.308 23.135 63.313 1.00 0.00 H
ATOM 680 CA THR 45 64.910 24.115 65.122 1.00 0.00 C
ATOM 681 HA THR 45 64.755 25.191 65.197 1.00 0.00 H
ATOM 682 CB THR 45 63.535 23.518 65.074 1.00 0.00 C
ATOM 683 HB THR 45 63.014 23.946 64.217 1.00 0.00 H
ATOM 684 CG2 THR 45 63.596 22.035 65.054 1.00 0.00 C
ATOM 685 HG21 THR 45 63.914 21.702 66.042 1.00 0.00 H
ATOM 686 HG22 THR 45 62.579 21.674 64.905 1.00 0.00 H
ATOM 687 HG23 THR 45 64.325 21.673 64.329 1.00 0.00 H
ATOM 688 OG1 THR 45 62.833 23.882 66.229 1.00 0.00 O
ATOM 689 HG1 THR 45 62.754 24.838 66.261 1.00 0.00 H
ATOM 690 C THR 45 65.795 23.766 66.306 1.00 0.00 C
ATOM 691 O THR 45 66.698 22.899 66.174 1.00 0.00 O
ATOM 692 N PHE 46 65.570 24.370 67.465 1.00 0.00 N
ATOM 693 H PHE 46 64.676 24.811 67.625 1.00 0.00 H
ATOM 694 CA PHE 46 66.395 24.193 68.722 1.00 0.00 C
ATOM 695 HA PHE 46 67.422 24.109 68.366 1.00 0.00 H
ATOM 696 CB PHE 46 66.370 25.492 69.524 1.00 0.00 C
ATOM 697 HB2 PHE 46 65.346 25.671 69.851 1.00 0.00 H
ATOM 698 HB3 PHE 46 66.956 25.327 70.428 1.00 0.00 H
ATOM 699 CG PHE 46 66.805 26.694 68.742 1.00 0.00 C
ATOM 700 CD1 PHE 46 65.979 27.466 67.902 1.00 0.00 C
ATOM 701 HD1 PHE 46 64.986 27.110 67.672 1.00 0.00 H
ATOM 702 CE1 PHE 46 66.462 28.678 67.341 1.00 0.00 C
ATOM 703 HE1 PHE 46 65.816 29.298 66.738 1.00 0.00 H
ATOM 704 CZ PHE 46 67.754 29.123 67.612 1.00 0.00 C
ATOM 705 HZ PHE 46 68.047 30.066 67.176 1.00 0.00 H
ATOM 706 CE2 PHE 46 68.630 28.312 68.353 1.00 0.00 C
ATOM 707 HE2 PHE 46 69.644 28.566 68.621 1.00 0.00 H
ATOM 708 CD2 PHE 46 68.112 27.112 68.959 1.00 0.00 C
ATOM 709 HD2 PHE 46 68.757 26.573 69.636 1.00 0.00 H
ATOM 710 C PHE 46 66.182 22.934 69.485 1.00 0.00 C
ATOM 711 O PHE 46 66.343 22.829 70.667 1.00 0.00 O
ATOM 712 N VAL 47 65.872 21.874 68.758 1.00 0.00 N
ATOM 713 H VAL 47 65.961 21.996 67.760 1.00 0.00 H
ATOM 714 CA VAL 47 65.139 20.704 69.279 1.00 0.00 C
ATOM 715 HA VAL 47 65.352 20.682 70.347 1.00 0.00 H
ATOM 716 CB VAL 47 63.612 20.841 68.994 1.00 0.00 C
ATOM 717 HB VAL 47 63.445 20.826 67.917 1.00 0.00 H
ATOM 718 CG1 VAL 47 62.822 19.611 69.577 1.00 0.00 C
ATOM 719 HG11 VAL 47 63.129 19.370 70.595 1.00 0.00 H
ATOM 720 HG12 VAL 47 61.747 19.787 69.537 1.00 0.00 H
ATOM 721 HG13 VAL 47 63.016 18.721 68.979 1.00 0.00 H
ATOM 722 CG2 VAL 47 63.053 22.231 69.608 1.00 0.00 C
ATOM 723 HG21 VAL 47 61.971 22.200 69.475 1.00 0.00 H
ATOM 724 HG22 VAL 47 63.330 22.278 70.661 1.00 0.00 H
ATOM 725 HG23 VAL 47 63.462 23.001 68.954 1.00 0.00 H
ATOM 726 C VAL 47 65.666 19.410 68.611 1.00 0.00 C
ATOM 727 O VAL 47 65.894 19.361 67.427 1.00 0.00 O
ATOM 728 N HIE 48 65.774 18.361 69.410 1.00 0.00 N
ATOM 729 H HIE 48 65.486 18.472 70.372 1.00 0.00 H
ATOM 730 CA HIE 48 66.227 17.089 68.919 1.00 0.00 C
ATOM 731 HA HIE 48 67.273 17.144 68.617 1.00 0.00 H
ATOM 732 CB HIE 48 66.274 16.095 70.102 1.00 0.00 C
ATOM 733 HB2 HIE 48 65.383 16.112 70.730 1.00 0.00 H
ATOM 734 HB3 HIE 48 66.315 15.077 69.716 1.00 0.00 H
ATOM 735 CG HIE 48 67.460 16.275 70.937 1.00 0.00 C
ATOM 736 ND1 HIE 48 67.846 17.432 71.687 1.00 0.00 N
ATOM 737 CE1 HIE 48 69.066 17.165 72.212 1.00 0.00 C
ATOM 738 HE1 HIE 48 69.563 17.794 72.935 1.00 0.00 H
ATOM 739 NE2 HIE 48 69.550 16.001 71.803 1.00 0.00 N
ATOM 740 HE2 HIE 48 70.365 15.556 72.201 1.00 0.00 H
ATOM 741 CD2 HIE 48 68.532 15.397 71.058 1.00 0.00 C
ATOM 742 HD2 HIE 48 68.646 14.478 70.503 1.00 0.00 H
ATOM 743 C HIE 48 65.254 16.513 67.849 1.00 0.00 C
ATOM 744 O HIE 48 64.061 16.800 67.875 1.00 0.00 O
ATOM 745 N GLU 49 65.799 15.641 66.963 1.00 0.00 N
ATOM 746 H GLU 49 66.780 15.423 67.068 1.00 0.00 H
ATOM 747 CA GLU 49 65.177 15.109 65.750 1.00 0.00 C
ATOM 748 HA GLU 49 64.824 15.935 65.132 1.00 0.00 H
ATOM 749 CB GLU 49 66.153 14.318 64.844 1.00 0.00 C
ATOM 750 HB2 GLU 49 67.115 14.832 64.835 1.00 0.00 H
ATOM 751 HB3 GLU 49 66.271 13.318 65.262 1.00 0.00 H
ATOM 752 CG GLU 49 65.515 14.131 63.428 1.00 0.00 C
ATOM 753 HG2 GLU 49 66.036 13.333 62.898 1.00 0.00 H
ATOM 754 HG3 GLU 49 64.468 13.907 63.631 1.00 0.00 H
ATOM 755 CD GLU 49 65.518 15.342 62.533 1.00 0.00 C
ATOM 756 OE1 GLU 49 66.454 16.158 62.697 1.00 0.00 O
ATOM 757 OE2 GLU 49 64.693 15.464 61.616 1.00 0.00 O
ATOM 758 C GLU 49 63.958 14.260 66.155 1.00 0.00 C
ATOM 759 O GLU 49 62.942 14.224 65.447 1.00 0.00 O
ATOM 760 N SER 50 63.941 13.652 67.313 1.00 0.00 N
ATOM 761 H SER 50 64.763 13.821 67.875 1.00 0.00 H
ATOM 762 CA SER 50 62.736 12.931 67.851 1.00 0.00 C
ATOM 763 HA SER 50 61.784 13.396 67.595 1.00 0.00 H
ATOM 764 CB SER 50 62.739 11.465 67.345 1.00 0.00 C
ATOM 765 HB2 SER 50 62.841 11.555 66.264 1.00 0.00 H
ATOM 766 HB3 SER 50 63.600 10.992 67.819 1.00 0.00 H
ATOM 767 OG SER 50 61.558 10.740 67.771 1.00 0.00 O
ATOM 768 HG SER 50 60.826 10.922 67.178 1.00 0.00 H
ATOM 769 C SER 50 62.907 12.971 69.427 1.00 0.00 C
ATOM 770 O SER 50 64.033 13.080 69.983 1.00 0.00 O
ATOM 771 N LEU 51 61.790 12.828 70.168 1.00 0.00 N
ATOM 772 H LEU 51 60.945 12.840 69.615 1.00 0.00 H
ATOM 773 CA LEU 51 61.668 12.879 71.569 1.00 0.00 C
ATOM 774 HA LEU 51 62.644 13.238 71.896 1.00 0.00 H
ATOM 775 CB LEU 51 60.643 13.988 71.909 1.00 0.00 C
ATOM 776 HB2 LEU 51 59.644 13.756 71.540 1.00 0.00 H
ATOM 777 HB3 LEU 51 60.563 14.097 72.990 1.00 0.00 H
ATOM 778 CG LEU 51 60.931 15.395 71.441 1.00 0.00 C
ATOM 779 HG LEU 51 61.088 15.376 70.363 1.00 0.00 H
ATOM 780 CD1 LEU 51 59.747 16.390 71.696 1.00 0.00 C
ATOM 781 HD11 LEU 51 59.856 17.323 71.143 1.00 0.00 H
ATOM 782 HD12 LEU 51 58.866 15.835 71.374 1.00 0.00 H
ATOM 783 HD13 LEU 51 59.690 16.709 72.737 1.00 0.00 H
ATOM 784 CD2 LEU 51 62.151 16.079 71.955 1.00 0.00 C
ATOM 785 HD21 LEU 51 62.482 16.971 71.422 1.00 0.00 H
ATOM 786 HD22 LEU 51 62.074 16.329 73.013 1.00 0.00 H
ATOM 787 HD23 LEU 51 62.994 15.388 71.950 1.00 0.00 H
ATOM 788 C LEU 51 61.478 11.446 72.243 1.00 0.00 C
ATOM 789 O LEU 51 61.004 11.309 73.324 1.00 0.00 O
ATOM 790 N ALA 52 61.820 10.377 71.485 1.00 0.00 N
ATOM 791 H ALA 52 62.363 10.568 70.655 1.00 0.00 H
ATOM 792 CA ALA 52 61.652 8.968 71.864 1.00 0.00 C
ATOM 793 HA ALA 52 60.579 8.786 71.927 1.00 0.00 H
ATOM 794 CB ALA 52 62.218 8.195 70.659 1.00 0.00 C
ATOM 795 HB1 ALA 52 61.924 8.573 69.680 1.00 0.00 H
ATOM 796 HB2 ALA 52 63.296 8.057 70.739 1.00 0.00 H
ATOM 797 HB3 ALA 52 61.877 7.162 70.732 1.00 0.00 H
ATOM 798 C ALA 52 62.249 8.445 73.147 1.00 0.00 C
ATOM 799 O ALA 52 61.767 7.391 73.505 1.00 0.00 O
ATOM 800 N ASP 53 63.067 9.216 73.906 1.00 0.00 N
ATOM 801 H ASP 53 63.319 10.146 73.605 1.00 0.00 H
ATOM 802 CA ASP 53 63.558 8.763 75.207 1.00 0.00 C
ATOM 803 HA ASP 53 63.811 7.716 75.036 1.00 0.00 H
ATOM 804 CB ASP 53 64.776 9.662 75.578 1.00 0.00 C
ATOM 805 HB2 ASP 53 65.502 9.720 74.767 1.00 0.00 H
ATOM 806 HB3 ASP 53 64.456 10.671 75.841 1.00 0.00 H
ATOM 807 CG ASP 53 65.618 9.111 76.762 1.00 0.00 C
ATOM 808 OD1 ASP 53 66.033 9.933 77.575 1.00 0.00 O
ATOM 809 OD2 ASP 53 65.670 7.860 76.901 1.00 0.00 O
ATOM 810 C ASP 53 62.441 8.704 76.227 1.00 0.00 C
ATOM 811 O ASP 53 62.606 8.122 77.284 1.00 0.00 O
ATOM 812 N VAL 54 61.191 9.236 75.882 1.00 0.00 N
ATOM 813 H VAL 54 61.058 9.658 74.974 1.00 0.00 H
ATOM 814 CA VAL 54 59.976 8.985 76.624 1.00 0.00 C
ATOM 815 HA VAL 54 60.132 9.400 77.621 1.00 0.00 H
ATOM 816 CB VAL 54 58.718 9.623 76.095 1.00 0.00 C
ATOM 817 HB VAL 54 57.865 9.240 76.655 1.00 0.00 H
ATOM 818 CG1 VAL 54 58.832 11.136 76.243 1.00 0.00 C
ATOM 819 HG11 VAL 54 59.739 11.467 75.738 1.00 0.00 H
ATOM 820 HG12 VAL 54 57.950 11.606 75.807 1.00 0.00 H
ATOM 821 HG13 VAL 54 58.869 11.258 77.326 1.00 0.00 H
ATOM 822 CG2 VAL 54 58.424 9.398 74.631 1.00 0.00 C
ATOM 823 HG21 VAL 54 58.215 8.338 74.484 1.00 0.00 H
ATOM 824 HG22 VAL 54 57.592 10.054 74.373 1.00 0.00 H
ATOM 825 HG23 VAL 54 59.295 9.596 74.007 1.00 0.00 H
ATOM 826 C VAL 54 59.728 7.527 76.823 1.00 0.00 C
ATOM 827 O VAL 54 59.269 7.162 77.901 1.00 0.00 O
ATOM 828 N GLN 55 59.978 6.686 75.808 1.00 0.00 N
ATOM 829 H GLN 55 60.391 7.189 75.035 1.00 0.00 H
ATOM 830 CA GLN 55 59.552 5.273 75.634 1.00 0.00 C
ATOM 831 HA GLN 55 58.510 5.258 75.953 1.00 0.00 H
ATOM 832 CB GLN 55 59.679 4.997 74.114 1.00 0.00 C
ATOM 833 HB2 GLN 55 60.725 5.065 73.817 1.00 0.00 H
ATOM 834 HB3 GLN 55 59.303 3.980 74.001 1.00 0.00 H
ATOM 835 CG GLN 55 59.009 5.906 73.100 1.00 0.00 C
ATOM 836 HG2 GLN 55 59.294 6.937 73.308 1.00 0.00 H
ATOM 837 HG3 GLN 55 59.274 5.649 72.074 1.00 0.00 H
ATOM 838 CD GLN 55 57.444 5.820 73.160 1.00 0.00 C
ATOM 839 OE1 GLN 55 56.900 5.109 73.962 1.00 0.00 O
ATOM 840 NE2 GLN 55 56.757 6.611 72.386 1.00 0.00 N
ATOM 841 HE21 GLN 55 55.748 6.626 72.399 1.00 0.00 H
ATOM 842 HE22 GLN 55 57.183 7.331 71.819 1.00 0.00 H
ATOM 843 C GLN 55 60.257 4.322 76.446 1.00 0.00 C
ATOM 844 O GLN 55 59.744 3.287 76.848 1.00 0.00 O
ATOM 845 N ALA 56 61.518 4.633 76.746 1.00 0.00 N
ATOM 846 H ALA 56 61.953 5.419 76.284 1.00 0.00 H
ATOM 847 CA ALA 56 62.301 3.780 77.586 1.00 0.00 C
ATOM 848 HA ALA 56 62.042 2.769 77.273 1.00 0.00 H
ATOM 849 CB ALA 56 63.820 3.848 77.140 1.00 0.00 C
ATOM 850 HB1 ALA 56 63.673 3.550 76.102 1.00 0.00 H
ATOM 851 HB2 ALA 56 64.135 4.890 77.186 1.00 0.00 H
ATOM 852 HB3 ALA 56 64.347 3.099 77.732 1.00 0.00 H
ATOM 853 C ALA 56 62.131 4.008 79.095 1.00 0.00 C
ATOM 854 O ALA 56 62.623 3.168 79.862 1.00 0.00 O
ATOM 855 N VAL 57 61.442 4.991 79.588 1.00 0.00 N
ATOM 856 H VAL 57 60.876 5.546 78.962 1.00 0.00 H
ATOM 857 CA VAL 57 61.079 5.109 81.016 1.00 0.00 C
ATOM 858 HA VAL 57 61.979 5.196 81.624 1.00 0.00 H
ATOM 859 CB VAL 57 60.378 6.433 81.311 1.00 0.00 C
ATOM 860 HB VAL 57 59.498 6.397 80.668 1.00 0.00 H
ATOM 861 CG1 VAL 57 59.921 6.580 82.754 1.00 0.00 C
ATOM 862 HG11 VAL 57 59.296 7.464 82.877 1.00 0.00 H
ATOM 863 HG12 VAL 57 59.234 5.755 82.944 1.00 0.00 H
ATOM 864 HG13 VAL 57 60.734 6.676 83.475 1.00 0.00 H
ATOM 865 CG2 VAL 57 61.217 7.675 80.882 1.00 0.00 C
ATOM 866 HG21 VAL 57 62.161 7.851 81.399 1.00 0.00 H
ATOM 867 HG22 VAL 57 61.398 7.614 79.809 1.00 0.00 H
ATOM 868 HG23 VAL 57 60.570 8.536 81.047 1.00 0.00 H
ATOM 869 C VAL 57 60.204 3.889 81.487 1.00 0.00 C
ATOM 870 O VAL 57 59.093 3.693 80.970 1.00 0.00 O
ATOM 871 N CYS 58 60.580 3.219 82.550 1.00 0.00 N
ATOM 872 H CYS 58 61.513 3.488 82.826 1.00 0.00 H
ATOM 873 CA CYS 58 59.873 2.280 83.393 1.00 0.00 C
ATOM 874 HA CYS 58 59.461 1.422 82.862 1.00 0.00 H
ATOM 875 CB CYS 58 60.710 1.701 84.533 1.00 0.00 C
ATOM 876 HB2 CYS 58 61.288 2.450 85.075 1.00 0.00 H
ATOM 877 HB3 CYS 58 60.022 1.209 85.221 1.00 0.00 H
ATOM 878 SG CYS 58 61.845 0.556 83.837 1.00 0.00 S
ATOM 879 HG CYS 58 62.945 1.291 84.017 1.00 0.00 H
ATOM 880 C CYS 58 58.615 2.976 84.054 1.00 0.00 C
ATOM 881 O CYS 58 58.636 3.404 85.190 1.00 0.00 O
ATOM 882 N SER 59 57.553 3.210 83.256 1.00 0.00 N
ATOM 883 H SER 59 57.791 3.220 82.275 1.00 0.00 H
ATOM 884 CA SER 59 56.210 3.635 83.735 1.00 0.00 C
ATOM 885 HA SER 59 56.291 4.616 84.202 1.00 0.00 H
ATOM 886 CB SER 59 55.270 3.620 82.497 1.00 0.00 C
ATOM 887 HB2 SER 59 55.376 2.630 82.054 1.00 0.00 H
ATOM 888 HB3 SER 59 54.240 3.855 82.763 1.00 0.00 H
ATOM 889 OG SER 59 55.697 4.661 81.653 1.00 0.00 O
ATOM 890 HG SER 59 55.378 4.477 80.767 1.00 0.00 H
ATOM 891 C SER 59 55.632 2.765 84.849 1.00 0.00 C
ATOM 892 O SER 59 55.809 1.569 84.794 1.00 0.00 O
ATOM 893 N GLN 60 54.917 3.337 85.797 1.00 0.00 N
ATOM 894 H GLN 60 54.951 4.347 85.781 1.00 0.00 H
ATOM 895 CA GLN 60 54.097 2.700 86.780 1.00 0.00 C
ATOM 896 HA GLN 60 54.014 1.636 86.557 1.00 0.00 H
ATOM 897 CB GLN 60 54.871 2.775 88.139 1.00 0.00 C
ATOM 898 HB2 GLN 60 54.855 3.840 88.369 1.00 0.00 H
ATOM 899 HB3 GLN 60 54.328 2.284 88.947 1.00 0.00 H
ATOM 900 CG GLN 60 56.359 2.336 88.090 1.00 0.00 C
ATOM 901 HG2 GLN 60 56.946 3.073 87.543 1.00 0.00 H
ATOM 902 HG3 GLN 60 56.809 2.364 89.082 1.00 0.00 H
ATOM 903 CD GLN 60 56.608 0.949 87.528 1.00 0.00 C
ATOM 904 OE1 GLN 60 55.725 0.118 87.399 1.00 0.00 O
ATOM 905 NE2 GLN 60 57.809 0.523 87.212 1.00 0.00 N
ATOM 906 HE21 GLN 60 57.918 -0.350 86.717 1.00 0.00 H
ATOM 907 HE22 GLN 60 58.580 1.170 87.294 1.00 0.00 H
ATOM 908 C GLN 60 52.703 3.334 86.915 1.00 0.00 C
ATOM 909 O GLN 60 52.205 4.041 86.055 1.00 0.00 O
ATOM 910 N LYS 61 51.956 2.989 88.000 1.00 0.00 N
ATOM 911 H LYS 61 52.429 2.324 88.596 1.00 0.00 H
ATOM 912 CA LYS 61 50.797 3.733 88.516 1.00 0.00 C
ATOM 913 HA LYS 61 50.245 4.212 87.707 1.00 0.00 H
ATOM 914 CB LYS 61 49.841 2.749 89.204 1.00 0.00 C
ATOM 915 HB2 LYS 61 50.325 2.235 90.034 1.00 0.00 H
ATOM 916 HB3 LYS 61 49.072 3.395 89.626 1.00 0.00 H
ATOM 917 CG LYS 61 49.266 1.798 88.214 1.00 0.00 C
ATOM 918 HG2 LYS 61 48.853 2.396 87.401 1.00 0.00 H
ATOM 919 HG3 LYS 61 50.055 1.149 87.835 1.00 0.00 H
ATOM 920 CD LYS 61 48.136 1.066 88.854 1.00 0.00 C
ATOM 921 HD2 LYS 61 48.486 0.556 89.752 1.00 0.00 H
ATOM 922 HD3 LYS 61 47.344 1.706 89.242 1.00 0.00 H
ATOM 923 CE LYS 61 47.441 0.008 87.923 1.00 0.00 C
ATOM 924 HE2 LYS 61 47.126 0.435 86.972 1.00 0.00 H
ATOM 925 HE3 LYS 61 48.070 -0.742 87.443 1.00 0.00 H
ATOM 926 NZ LYS 61 46.238 -0.673 88.483 1.00 0.00 N
ATOM 927 HZ1 LYS 61 45.691 -0.078 89.089 1.00 0.00 H
ATOM 928 HZ2 LYS 61 45.671 -0.994 87.712 1.00 0.00 H
ATOM 929 HZ3 LYS 61 46.431 -1.549 88.947 1.00 0.00 H
ATOM 930 C LYS 61 51.225 4.814 89.462 1.00 0.00 C
ATOM 931 O LYS 61 52.081 4.506 90.359 1.00 0.00 O
ATOM 932 N ASN 62 50.800 6.094 89.253 1.00 0.00 N
ATOM 933 H ASN 62 50.126 6.280 88.524 1.00 0.00 H
ATOM 934 CA ASN 62 51.085 7.128 90.181 1.00 0.00 C
ATOM 935 HA ASN 62 52.060 6.945 90.633 1.00 0.00 H
ATOM 936 CB ASN 62 50.957 8.461 89.443 1.00 0.00 C
ATOM 937 HB2 ASN 62 49.917 8.571 89.134 1.00 0.00 H
ATOM 938 HB3 ASN 62 51.185 9.164 90.245 1.00 0.00 H
ATOM 939 CG ASN 62 51.931 8.507 88.319 1.00 0.00 C
ATOM 940 OD1 ASN 62 51.615 9.068 87.258 1.00 0.00 O
ATOM 941 ND2 ASN 62 53.078 7.860 88.363 1.00 0.00 N
ATOM 942 HD21 ASN 62 53.634 7.842 87.520 1.00 0.00 H
ATOM 943 HD22 ASN 62 53.312 7.237 89.123 1.00 0.00 H
ATOM 944 C ASN 62 50.123 7.052 91.350 1.00 0.00 C
ATOM 945 O ASN 62 49.147 6.334 91.353 1.00 0.00 O
ATOM 946 N VAL 63 50.422 7.752 92.451 1.00 0.00 N
ATOM 947 H VAL 63 51.372 8.094 92.465 1.00 0.00 H
ATOM 948 CA VAL 63 49.581 7.877 93.679 1.00 0.00 C
ATOM 949 HA VAL 63 48.576 7.759 93.272 1.00 0.00 H
ATOM 950 CB VAL 63 49.875 6.858 94.842 1.00 0.00 C
ATOM 951 HB VAL 63 50.884 7.096 95.178 1.00 0.00 H
ATOM 952 CG1 VAL 63 48.852 6.902 95.976 1.00 0.00 C
ATOM 953 HG11 VAL 63 48.847 7.840 96.531 1.00 0.00 H
ATOM 954 HG12 VAL 63 47.827 6.773 95.629 1.00 0.00 H
ATOM 955 HG13 VAL 63 48.929 6.060 96.663 1.00 0.00 H
ATOM 956 CG2 VAL 63 49.836 5.354 94.296 1.00 0.00 C
ATOM 957 HG21 VAL 63 50.382 5.205 93.365 1.00 0.00 H
ATOM 958 HG22 VAL 63 50.292 4.783 95.105 1.00 0.00 H
ATOM 959 HG23 VAL 63 48.855 4.940 94.062 1.00 0.00 H
ATOM 960 C VAL 63 49.752 9.321 94.247 1.00 0.00 C
ATOM 961 O VAL 63 50.873 9.807 94.249 1.00 0.00 O
ATOM 962 N ALA 64 48.654 9.962 94.682 1.00 0.00 N
ATOM 963 H ALA 64 47.781 9.458 94.747 1.00 0.00 H
ATOM 964 CA ALA 64 48.581 11.273 95.322 1.00 0.00 C
ATOM 965 HA ALA 64 49.234 11.936 94.755 1.00 0.00 H
ATOM 966 CB ALA 64 47.099 11.727 95.172 1.00 0.00 C
ATOM 967 HB1 ALA 64 47.023 12.759 95.516 1.00 0.00 H
ATOM 968 HB2 ALA 64 46.683 11.593 94.173 1.00 0.00 H
ATOM 969 HB3 ALA 64 46.612 11.129 95.943 1.00 0.00 H
ATOM 970 C ALA 64 49.028 11.302 96.826 1.00 0.00 C
ATOM 971 O ALA 64 48.716 10.363 97.575 1.00 0.00 O
ATOM 972 N CYS 65 49.685 12.392 97.240 1.00 0.00 N
ATOM 973 H CYS 65 49.903 13.105 96.558 1.00 0.00 H
ATOM 974 CA CYS 65 50.460 12.492 98.465 1.00 0.00 C
ATOM 975 HA CYS 65 51.135 11.658 98.656 1.00 0.00 H
ATOM 976 CB CYS 65 51.255 13.706 98.344 1.00 0.00 C
ATOM 977 HB2 CYS 65 50.676 14.616 98.193 1.00 0.00 H
ATOM 978 HB3 CYS 65 51.739 13.950 99.289 1.00 0.00 H
ATOM 979 SG CYS 65 52.635 13.302 97.124 1.00 0.00 S
ATOM 980 HG CYS 65 52.051 13.685 95.985 1.00 0.00 H
ATOM 981 C CYS 65 49.516 12.568 99.686 1.00 0.00 C
ATOM 982 O CYS 65 48.308 12.863 99.557 1.00 0.00 O
ATOM 983 N LYS 66 50.106 12.357 100.826 1.00 0.00 N
ATOM 984 H LYS 66 51.111 12.294 100.746 1.00 0.00 H
ATOM 985 CA LYS 66 49.365 12.040 102.041 1.00 0.00 C
ATOM 986 HA LYS 66 48.345 12.424 102.006 1.00 0.00 H
ATOM 987 CB LYS 66 49.093 10.525 101.973 1.00 0.00 C
ATOM 988 HB2 LYS 66 48.416 10.202 102.764 1.00 0.00 H
ATOM 989 HB3 LYS 66 48.647 10.251 101.017 1.00 0.00 H
ATOM 990 CG LYS 66 50.417 9.756 102.179 1.00 0.00 C
ATOM 991 HG2 LYS 66 50.995 9.875 101.263 1.00 0.00 H
ATOM 992 HG3 LYS 66 50.987 10.193 102.999 1.00 0.00 H
ATOM 993 CD LYS 66 50.296 8.254 102.370 1.00 0.00 C
ATOM 994 HD2 LYS 66 49.681 7.801 101.593 1.00 0.00 H
ATOM 995 HD3 LYS 66 51.279 7.806 102.224 1.00 0.00 H
ATOM 996 CE LYS 66 49.724 7.657 103.685 1.00 0.00 C
ATOM 997 HE2 LYS 66 48.780 8.139 103.939 1.00 0.00 H
ATOM 998 HE3 LYS 66 49.653 6.584 103.508 1.00 0.00 H
ATOM 999 NZ LYS 66 50.695 7.771 104.768 1.00 0.00 N
ATOM 1000 HZ1 LYS 66 50.808 8.766 104.900 1.00 0.00 H
ATOM 1001 HZ2 LYS 66 50.286 7.428 105.626 1.00 0.00 H
ATOM 1002 HZ3 LYS 66 51.557 7.317 104.500 1.00 0.00 H
ATOM 1003 C LYS 66 50.008 12.466 103.310 1.00 0.00 C
ATOM 1004 O LYS 66 51.227 12.755 103.372 1.00 0.00 O
ATOM 1005 N ASN 67 49.237 12.582 104.366 1.00 0.00 N
ATOM 1006 H ASN 67 48.240 12.699 104.258 1.00 0.00 H
ATOM 1007 CA ASN 67 49.732 12.684 105.809 1.00 0.00 C
ATOM 1008 HA ASN 67 50.483 13.471 105.880 1.00 0.00 H
ATOM 1009 CB ASN 67 48.503 13.023 106.725 1.00 0.00 C
ATOM 1010 HB2 ASN 67 48.835 13.093 107.761 1.00 0.00 H
ATOM 1011 HB3 ASN 67 48.239 14.020 106.374 1.00 0.00 H
ATOM 1012 CG ASN 67 47.314 12.130 106.702 1.00 0.00 C
ATOM 1013 OD1 ASN 67 47.381 10.907 106.735 1.00 0.00 O
ATOM 1014 ND2 ASN 67 46.147 12.708 106.579 1.00 0.00 N
ATOM 1015 HD21 ASN 67 45.373 12.092 106.375 1.00 0.00 H
ATOM 1016 HD22 ASN 67 46.017 13.708 106.531 1.00 0.00 H
ATOM 1017 C ASN 67 50.324 11.376 106.348 1.00 0.00 C
ATOM 1018 O ASN 67 50.093 10.294 105.840 1.00 0.00 O
ATOM 1019 N GLY 68 51.123 11.513 107.425 1.00 0.00 N
ATOM 1020 H GLY 68 51.283 12.444 107.783 1.00 0.00 H
ATOM 1021 CA GLY 68 51.547 10.355 108.287 1.00 0.00 C
ATOM 1022 HA2 GLY 68 50.765 9.619 108.480 1.00 0.00 H
ATOM 1023 HA3 GLY 68 52.285 9.803 107.705 1.00 0.00 H
ATOM 1024 C GLY 68 52.198 10.749 109.630 1.00 0.00 C
ATOM 1025 O GLY 68 52.825 11.792 109.808 1.00 0.00 O
ATOM 1026 N GLN 69 52.089 9.822 110.623 1.00 0.00 N
ATOM 1027 H GLN 69 51.612 8.968 110.371 1.00 0.00 H
ATOM 1028 CA GLN 69 52.862 9.953 111.907 1.00 0.00 C
ATOM 1029 HA GLN 69 52.683 10.950 112.309 1.00 0.00 H
ATOM 1030 CB GLN 69 52.639 8.857 112.925 1.00 0.00 C
ATOM 1031 HB2 GLN 69 53.183 7.989 112.552 1.00 0.00 H
ATOM 1032 HB3 GLN 69 53.017 9.131 113.909 1.00 0.00 H
ATOM 1033 CG GLN 69 51.116 8.658 113.136 1.00 0.00 C
ATOM 1034 HG2 GLN 69 50.751 9.579 113.592 1.00 0.00 H
ATOM 1035 HG3 GLN 69 50.642 8.433 112.181 1.00 0.00 H
ATOM 1036 CD GLN 69 50.812 7.537 114.067 1.00 0.00 C
ATOM 1037 OE1 GLN 69 51.427 6.490 113.944 1.00 0.00 O
ATOM 1038 NE2 GLN 69 49.715 7.570 114.783 1.00 0.00 N
ATOM 1039 HE21 GLN 69 49.418 6.776 115.332 1.00 0.00 H
ATOM 1040 HE22 GLN 69 49.188 8.432 114.795 1.00 0.00 H
ATOM 1041 C GLN 69 54.331 10.053 111.682 1.00 0.00 C
ATOM 1042 O GLN 69 54.865 9.648 110.624 1.00 0.00 O
ATOM 1043 N THR 70 55.157 10.535 112.661 1.00 0.00 N
ATOM 1044 H THR 70 54.795 10.675 113.594 1.00 0.00 H
ATOM 1045 CA THR 70 56.554 10.946 112.486 1.00 0.00 C
ATOM 1046 HA THR 70 56.572 11.619 111.628 1.00 0.00 H
ATOM 1047 CB THR 70 57.072 11.684 113.689 1.00 0.00 C
ATOM 1048 HB THR 70 58.119 11.913 113.489 1.00 0.00 H
ATOM 1049 CG2 THR 70 56.390 12.972 113.982 1.00 0.00 C
ATOM 1050 HG21 THR 70 56.220 13.555 113.077 1.00 0.00 H
ATOM 1051 HG22 THR 70 55.480 12.780 114.551 1.00 0.00 H
ATOM 1052 HG23 THR 70 56.938 13.653 114.632 1.00 0.00 H
ATOM 1053 OG1 THR 70 57.004 10.815 114.770 1.00 0.00 O
ATOM 1054 HG1 THR 70 57.846 10.373 114.900 1.00 0.00 H
ATOM 1055 C THR 70 57.568 9.836 112.074 1.00 0.00 C
ATOM 1056 O THR 70 58.542 10.148 111.357 1.00 0.00 O
ATOM 1057 N ASN 71 57.226 8.570 112.306 1.00 0.00 N
ATOM 1058 H ASN 71 56.311 8.420 112.705 1.00 0.00 H
ATOM 1059 CA ASN 71 57.924 7.360 111.780 1.00 0.00 C
ATOM 1060 HA ASN 71 58.975 7.650 111.773 1.00 0.00 H
ATOM 1061 CB ASN 71 57.772 6.273 112.844 1.00 0.00 C
ATOM 1062 HB2 ASN 71 58.239 5.388 112.412 1.00 0.00 H
ATOM 1063 HB3 ASN 71 58.326 6.505 113.753 1.00 0.00 H
ATOM 1064 CG ASN 71 56.337 6.006 113.235 1.00 0.00 C
ATOM 1065 OD1 ASN 71 55.434 5.992 112.354 1.00 0.00 O
ATOM 1066 ND2 ASN 71 56.079 5.810 114.463 1.00 0.00 N
ATOM 1067 HD21 ASN 71 55.126 5.586 114.711 1.00 0.00 H
ATOM 1068 HD22 ASN 71 56.806 5.953 115.150 1.00 0.00 H
ATOM 1069 C ASN 71 57.730 6.947 110.295 1.00 0.00 C
ATOM 1070 O ASN 71 58.445 6.153 109.757 1.00 0.00 O
ATOM 1071 N CYS 72 56.717 7.505 109.608 1.00 0.00 N
ATOM 1072 H CYS 72 56.157 8.240 110.016 1.00 0.00 H
ATOM 1073 CA CYS 72 56.331 7.250 108.179 1.00 0.00 C
ATOM 1074 HA CYS 72 56.538 6.190 108.036 1.00 0.00 H
ATOM 1075 CB CYS 72 54.794 7.474 108.009 1.00 0.00 C
ATOM 1076 HB2 CYS 72 54.567 8.537 108.084 1.00 0.00 H
ATOM 1077 HB3 CYS 72 54.470 7.205 107.004 1.00 0.00 H
ATOM 1078 SG CYS 72 53.820 6.527 109.219 1.00 0.00 S
ATOM 1079 HG CYS 72 54.203 7.221 110.294 1.00 0.00 H
ATOM 1080 C CYS 72 57.170 8.003 107.125 1.00 0.00 C
ATOM 1081 O CYS 72 56.650 8.067 106.044 1.00 0.00 O
ATOM 1082 N TYR 73 58.395 8.480 107.380 1.00 0.00 N
ATOM 1083 H TYR 73 58.865 8.386 108.269 1.00 0.00 H
ATOM 1084 CA TYR 73 59.144 9.397 106.553 1.00 0.00 C
ATOM 1085 HA TYR 73 58.679 9.493 105.572 1.00 0.00 H
ATOM 1086 CB TYR 73 59.196 10.830 107.016 1.00 0.00 C
ATOM 1087 HB2 TYR 73 59.556 10.898 108.043 1.00 0.00 H
ATOM 1088 HB3 TYR 73 59.746 11.390 106.260 1.00 0.00 H
ATOM 1089 CG TYR 73 57.813 11.528 107.057 1.00 0.00 C
ATOM 1090 CD1 TYR 73 57.336 12.419 106.060 1.00 0.00 C
ATOM 1091 HD1 TYR 73 57.938 12.528 105.170 1.00 0.00 H
ATOM 1092 CE1 TYR 73 56.140 13.155 106.232 1.00 0.00 C
ATOM 1093 HE1 TYR 73 55.854 13.828 105.438 1.00 0.00 H
ATOM 1094 CZ TYR 73 55.460 12.985 107.436 1.00 0.00 C
ATOM 1095 OH TYR 73 54.359 13.747 107.576 1.00 0.00 O
ATOM 1096 HH TYR 73 53.872 13.520 108.371 1.00 0.00 H
ATOM 1097 CE2 TYR 73 55.859 12.017 108.426 1.00 0.00 C
ATOM 1098 HE2 TYR 73 55.225 11.810 109.276 1.00 0.00 H
ATOM 1099 CD2 TYR 73 57.075 11.332 108.306 1.00 0.00 C
ATOM 1100 HD2 TYR 73 57.409 10.633 109.058 1.00 0.00 H
ATOM 1101 C TYR 73 60.613 8.853 106.349 1.00 0.00 C
ATOM 1102 O TYR 73 61.340 8.590 107.370 1.00 0.00 O
ATOM 1103 N GLN 74 61.064 8.957 105.162 1.00 0.00 N
ATOM 1104 H GLN 74 60.407 9.270 104.462 1.00 0.00 H
ATOM 1105 CA GLN 74 62.454 8.834 104.796 1.00 0.00 C
ATOM 1106 HA GLN 74 62.893 8.181 105.551 1.00 0.00 H
ATOM 1107 CB GLN 74 62.583 8.085 103.434 1.00 0.00 C
ATOM 1108 HB2 GLN 74 63.627 8.122 103.122 1.00 0.00 H
ATOM 1109 HB3 GLN 74 62.198 7.074 103.571 1.00 0.00 H
ATOM 1110 CG GLN 74 61.682 8.684 102.339 1.00 0.00 C
ATOM 1111 HG2 GLN 74 60.663 8.417 102.617 1.00 0.00 H
ATOM 1112 HG3 GLN 74 61.803 9.767 102.378 1.00 0.00 H
ATOM 1113 CD GLN 74 61.987 8.145 100.974 1.00 0.00 C
ATOM 1114 OE1 GLN 74 62.967 7.405 100.778 1.00 0.00 O
ATOM 1115 NE2 GLN 74 61.240 8.574 99.961 1.00 0.00 N
ATOM 1116 HE21 GLN 74 61.436 8.099 99.092 1.00 0.00 H
ATOM 1117 HE22 GLN 74 60.429 9.167 100.064 1.00 0.00 H
ATOM 1118 C GLN 74 63.191 10.192 104.804 1.00 0.00 C
ATOM 1119 O GLN 74 62.576 11.193 104.525 1.00 0.00 O
ATOM 1120 N SER 75 64.499 10.183 104.844 1.00 0.00 N
ATOM 1121 H SER 75 64.886 9.251 104.796 1.00 0.00 H
ATOM 1122 CA SER 75 65.503 11.309 104.571 1.00 0.00 C
ATOM 1123 HA SER 75 65.272 12.076 105.310 1.00 0.00 H
ATOM 1124 CB SER 75 66.949 10.885 104.927 1.00 0.00 C
ATOM 1125 HB2 SER 75 66.896 10.576 105.971 1.00 0.00 H
ATOM 1126 HB3 SER 75 67.243 10.086 104.247 1.00 0.00 H
ATOM 1127 OG SER 75 67.874 11.898 104.754 1.00 0.00 O
ATOM 1128 HG SER 75 68.659 11.560 104.315 1.00 0.00 H
ATOM 1129 C SER 75 65.346 11.905 103.106 1.00 0.00 C
ATOM 1130 O SER 75 64.868 11.267 102.156 1.00 0.00 O
ATOM 1131 N TYR 76 65.588 13.182 102.913 1.00 0.00 N
ATOM 1132 H TYR 76 65.892 13.799 103.653 1.00 0.00 H
ATOM 1133 CA TYR 76 65.624 13.816 101.594 1.00 0.00 C
ATOM 1134 HA TYR 76 64.825 13.420 100.968 1.00 0.00 H
ATOM 1135 CB TYR 76 65.601 15.330 101.798 1.00 0.00 C
ATOM 1136 HB2 TYR 76 66.480 15.606 102.379 1.00 0.00 H
ATOM 1137 HB3 TYR 76 65.730 15.852 100.850 1.00 0.00 H
ATOM 1138 CG TYR 76 64.452 15.941 102.630 1.00 0.00 C
ATOM 1139 CD1 TYR 76 63.108 15.597 102.328 1.00 0.00 C
ATOM 1140 HD1 TYR 76 62.895 14.861 101.566 1.00 0.00 H
ATOM 1141 CE1 TYR 76 62.009 16.105 103.016 1.00 0.00 C
ATOM 1142 HE1 TYR 76 61.023 15.735 102.775 1.00 0.00 H
ATOM 1143 CZ TYR 76 62.307 17.113 103.985 1.00 0.00 C
ATOM 1144 OH TYR 76 61.307 17.711 104.618 1.00 0.00 O
ATOM 1145 HH TYR 76 60.419 17.365 104.503 1.00 0.00 H
ATOM 1146 CE2 TYR 76 63.602 17.575 104.218 1.00 0.00 C
ATOM 1147 HE2 TYR 76 63.676 18.344 104.973 1.00 0.00 H
ATOM 1148 CD2 TYR 76 64.725 16.915 103.630 1.00 0.00 C
ATOM 1149 HD2 TYR 76 65.722 17.281 103.829 1.00 0.00 H
ATOM 1150 C TYR 76 66.939 13.497 100.891 1.00 0.00 C
ATOM 1151 O TYR 76 67.998 13.139 101.462 1.00 0.00 O
ATOM 1152 N SER 77 66.821 13.538 99.579 1.00 0.00 N
ATOM 1153 H SER 77 65.890 13.745 99.247 1.00 0.00 H
ATOM 1154 CA SER 77 67.892 13.413 98.569 1.00 0.00 C
ATOM 1155 HA SER 77 68.809 13.800 99.013 1.00 0.00 H
ATOM 1156 CB SER 77 68.109 11.929 98.317 1.00 0.00 C
ATOM 1157 HB2 SER 77 68.363 11.426 99.249 1.00 0.00 H
ATOM 1158 HB3 SER 77 67.251 11.516 97.787 1.00 0.00 H
ATOM 1159 OG SER 77 69.327 11.716 97.616 1.00 0.00 O
ATOM 1160 HG SER 77 70.082 12.137 98.033 1.00 0.00 H
ATOM 1161 C SER 77 67.671 14.340 97.441 1.00 0.00 C
ATOM 1162 O SER 77 67.277 13.912 96.326 1.00 0.00 O
ATOM 1163 N THR 78 67.822 15.566 97.641 1.00 0.00 N
ATOM 1164 H THR 78 68.274 15.834 98.503 1.00 0.00 H
ATOM 1165 CA THR 78 67.433 16.562 96.635 1.00 0.00 C
ATOM 1166 HA THR 78 66.451 16.275 96.259 1.00 0.00 H
ATOM 1167 CB THR 78 67.288 17.968 97.326 1.00 0.00 C
ATOM 1168 HB THR 78 67.092 18.690 96.534 1.00 0.00 H
ATOM 1169 CG2 THR 78 66.085 18.112 98.264 1.00 0.00 C
ATOM 1170 HG21 THR 78 65.214 17.590 97.868 1.00 0.00 H
ATOM 1171 HG22 THR 78 66.394 17.550 99.145 1.00 0.00 H
ATOM 1172 HG23 THR 78 65.910 19.171 98.456 1.00 0.00 H
ATOM 1173 OG1 THR 78 68.467 18.328 97.971 1.00 0.00 O
ATOM 1174 HG1 THR 78 68.651 19.230 97.699 1.00 0.00 H
ATOM 1175 C THR 78 68.374 16.762 95.436 1.00 0.00 C
ATOM 1176 O THR 78 68.036 17.460 94.496 1.00 0.00 O
ATOM 1177 N MET 79 69.471 16.067 95.481 1.00 0.00 N
ATOM 1178 H MET 79 69.664 15.572 96.341 1.00 0.00 H
ATOM 1179 CA MET 79 70.387 15.922 94.339 1.00 0.00 C
ATOM 1180 HA MET 79 70.570 16.929 93.963 1.00 0.00 H
ATOM 1181 CB MET 79 71.705 15.328 94.813 1.00 0.00 C
ATOM 1182 HB2 MET 79 72.351 15.332 93.935 1.00 0.00 H
ATOM 1183 HB3 MET 79 72.143 16.033 95.520 1.00 0.00 H
ATOM 1184 CG MET 79 71.585 13.897 95.359 1.00 0.00 C
ATOM 1185 HG2 MET 79 70.985 13.993 96.264 1.00 0.00 H
ATOM 1186 HG3 MET 79 70.996 13.269 94.691 1.00 0.00 H
ATOM 1187 SD MET 79 73.015 12.977 95.885 1.00 0.00 S
ATOM 1188 CE MET 79 73.947 12.707 94.362 1.00 0.00 C
ATOM 1189 HE1 MET 79 73.290 12.533 93.509 1.00 0.00 H
ATOM 1190 HE2 MET 79 74.257 13.731 94.151 1.00 0.00 H
ATOM 1191 HE3 MET 79 74.827 12.066 94.421 1.00 0.00 H
ATOM 1192 C MET 79 69.739 15.205 93.220 1.00 0.00 C
ATOM 1193 O MET 79 68.756 14.499 93.403 1.00 0.00 O
ATOM 1194 N SER 80 70.161 15.472 92.006 1.00 0.00 N
ATOM 1195 H SER 80 71.071 15.911 92.018 1.00 0.00 H
ATOM 1196 CA SER 80 69.633 14.959 90.811 1.00 0.00 C
ATOM 1197 HA SER 80 68.551 15.085 90.846 1.00 0.00 H
ATOM 1198 CB SER 80 70.159 15.742 89.579 1.00 0.00 C
ATOM 1199 HB2 SER 80 71.195 15.449 89.409 1.00 0.00 H
ATOM 1200 HB3 SER 80 69.535 15.423 88.744 1.00 0.00 H
ATOM 1201 OG SER 80 70.180 17.187 89.808 1.00 0.00 O
ATOM 1202 HG SER 80 69.326 17.518 89.522 1.00 0.00 H
ATOM 1203 C SER 80 70.014 13.488 90.611 1.00 0.00 C
ATOM 1204 O SER 80 71.234 13.262 90.754 1.00 0.00 O
ATOM 1205 N ILE 81 69.083 12.510 90.336 1.00 0.00 N
ATOM 1206 H ILE 81 68.110 12.705 90.148 1.00 0.00 H
ATOM 1207 CA ILE 81 69.478 11.160 89.907 1.00 0.00 C
ATOM 1208 HA ILE 81 70.095 10.700 90.679 1.00 0.00 H
ATOM 1209 CB ILE 81 68.247 10.197 89.860 1.00 0.00 C
ATOM 1210 HB ILE 81 67.691 10.446 88.956 1.00 0.00 H
ATOM 1211 CG2 ILE 81 68.672 8.658 89.607 1.00 0.00 C
ATOM 1212 HG21 ILE 81 69.345 8.281 90.377 1.00 0.00 H
ATOM 1213 HG22 ILE 81 67.816 7.984 89.611 1.00 0.00 H
ATOM 1214 HG23 ILE 81 69.117 8.543 88.618 1.00 0.00 H
ATOM 1215 CG1 ILE 81 67.298 10.183 91.086 1.00 0.00 C
ATOM 1216 HG12 ILE 81 66.775 11.139 91.058 1.00 0.00 H
ATOM 1217 HG13 ILE 81 66.622 9.329 91.036 1.00 0.00 H
ATOM 1218 CD1 ILE 81 68.099 10.075 92.385 1.00 0.00 C
ATOM 1219 HD11 ILE 81 68.747 9.199 92.336 1.00 0.00 H
ATOM 1220 HD12 ILE 81 68.722 10.967 92.430 1.00 0.00 H
ATOM 1221 HD13 ILE 81 67.372 9.966 93.190 1.00 0.00 H
ATOM 1222 C ILE 81 70.343 11.246 88.628 1.00 0.00 C
ATOM 1223 O ILE 81 71.276 10.548 88.392 1.00 0.00 O
ATOM 1224 N THR 82 70.018 12.294 87.815 1.00 0.00 N
ATOM 1225 H THR 82 69.172 12.801 88.031 1.00 0.00 H
ATOM 1226 CA THR 82 70.742 12.895 86.617 1.00 0.00 C
ATOM 1227 HA THR 82 71.822 12.980 86.732 1.00 0.00 H
ATOM 1228 CB THR 82 70.366 12.075 85.398 1.00 0.00 C
ATOM 1229 HB THR 82 69.283 12.026 85.280 1.00 0.00 H
ATOM 1230 CG2 THR 82 70.809 12.662 84.017 1.00 0.00 C
ATOM 1231 HG21 THR 82 70.832 11.818 83.328 1.00 0.00 H
ATOM 1232 HG22 THR 82 70.124 13.410 83.618 1.00 0.00 H
ATOM 1233 HG23 THR 82 71.772 13.147 84.177 1.00 0.00 H
ATOM 1234 OG1 THR 82 70.842 10.732 85.547 1.00 0.00 O
ATOM 1235 HG1 THR 82 70.419 10.468 86.368 1.00 0.00 H
ATOM 1236 C THR 82 70.323 14.330 86.324 1.00 0.00 C
ATOM 1237 O THR 82 69.168 14.555 85.940 1.00 0.00 O
ATOM 1238 N ASP 83 71.214 15.254 86.507 1.00 0.00 N
ATOM 1239 H ASP 83 72.084 15.010 86.958 1.00 0.00 H
ATOM 1240 CA ASP 83 70.984 16.737 86.296 1.00 0.00 C
ATOM 1241 HA ASP 83 70.025 16.967 86.760 1.00 0.00 H
ATOM 1242 CB ASP 83 72.037 17.468 87.014 1.00 0.00 C
ATOM 1243 HB2 ASP 83 72.128 17.150 88.052 1.00 0.00 H
ATOM 1244 HB3 ASP 83 72.964 17.160 86.531 1.00 0.00 H
ATOM 1245 CG ASP 83 71.981 18.997 86.950 1.00 0.00 C
ATOM 1246 OD1 ASP 83 73.053 19.664 86.816 1.00 0.00 O
ATOM 1247 OD2 ASP 83 70.887 19.576 87.081 1.00 0.00 O
ATOM 1248 C ASP 83 70.925 17.101 84.786 1.00 0.00 C
ATOM 1249 O ASP 83 71.575 16.404 84.045 1.00 0.00 O
ATOM 1250 N CYS 84 70.239 18.192 84.374 1.00 0.00 N
ATOM 1251 H CYS 84 69.904 18.837 85.074 1.00 0.00 H
ATOM 1252 CA CYS 84 69.623 18.241 82.988 1.00 0.00 C
ATOM 1253 HA CYS 84 70.312 17.842 82.243 1.00 0.00 H
ATOM 1254 CB CYS 84 68.237 17.495 82.913 1.00 0.00 C
ATOM 1255 HB2 CYS 84 67.704 17.543 83.863 1.00 0.00 H
ATOM 1256 HB3 CYS 84 67.582 17.968 82.182 1.00 0.00 H
ATOM 1257 SG CYS 84 68.592 15.778 82.573 1.00 0.00 S
ATOM 1258 HG CYS 84 69.245 15.473 83.697 1.00 0.00 H
ATOM 1259 C CYS 84 69.435 19.719 82.637 1.00 0.00 C
ATOM 1260 O CYS 84 69.091 20.594 83.488 1.00 0.00 O
ATOM 1261 N ARG 85 69.660 19.976 81.371 1.00 0.00 N
ATOM 1262 H ARG 85 69.958 19.215 80.777 1.00 0.00 H
ATOM 1263 CA ARG 85 69.442 21.349 80.756 1.00 0.00 C
ATOM 1264 HA ARG 85 69.064 21.996 81.548 1.00 0.00 H
ATOM 1265 CB ARG 85 70.751 21.921 80.163 1.00 0.00 C
ATOM 1266 HB2 ARG 85 71.062 21.308 79.317 1.00 0.00 H
ATOM 1267 HB3 ARG 85 70.671 22.971 79.884 1.00 0.00 H
ATOM 1268 CG ARG 85 71.918 21.880 81.059 1.00 0.00 C
ATOM 1269 HG2 ARG 85 71.900 20.953 81.632 1.00 0.00 H
ATOM 1270 HG3 ARG 85 72.806 21.986 80.436 1.00 0.00 H
ATOM 1271 CD ARG 85 71.906 23.069 82.115 1.00 0.00 C
ATOM 1272 HD2 ARG 85 72.267 23.982 81.643 1.00 0.00 H
ATOM 1273 HD3 ARG 85 70.875 23.219 82.437 1.00 0.00 H
ATOM 1274 NE ARG 85 72.742 22.807 83.293 1.00 0.00 N
ATOM 1275 HE ARG 85 73.596 23.346 83.312 1.00 0.00 H
ATOM 1276 CZ ARG 85 72.534 22.134 84.427 1.00 0.00 C
ATOM 1277 NH1 ARG 85 71.387 21.614 84.799 1.00 0.00 N
ATOM 1278 HH11 ARG 85 70.547 21.742 84.253 1.00 0.00 H
ATOM 1279 HH12 ARG 85 71.317 21.329 85.765 1.00 0.00 H
ATOM 1280 NH2 ARG 85 73.568 21.896 85.183 1.00 0.00 N
ATOM 1281 HH21 ARG 85 74.393 22.460 85.040 1.00 0.00 H
ATOM 1282 HH22 ARG 85 73.539 21.230 85.941 1.00 0.00 H
ATOM 1283 C ARG 85 68.338 21.270 79.717 1.00 0.00 C
ATOM 1284 O ARG 85 68.283 20.327 78.919 1.00 0.00 O
ATOM 1285 N GLU 86 67.561 22.349 79.663 1.00 0.00 N
ATOM 1286 H GLU 86 67.528 22.975 80.454 1.00 0.00 H
ATOM 1287 CA GLU 86 66.444 22.605 78.761 1.00 0.00 C
ATOM 1288 HA GLU 86 65.864 21.682 78.768 1.00 0.00 H
ATOM 1289 CB GLU 86 65.537 23.752 79.207 1.00 0.00 C
ATOM 1290 HB2 GLU 86 66.201 24.616 79.191 1.00 0.00 H
ATOM 1291 HB3 GLU 86 64.679 23.956 78.566 1.00 0.00 H
ATOM 1292 CG GLU 86 64.993 23.646 80.610 1.00 0.00 C
ATOM 1293 HG2 GLU 86 64.549 22.651 80.628 1.00 0.00 H
ATOM 1294 HG3 GLU 86 65.775 23.755 81.362 1.00 0.00 H
ATOM 1295 CD GLU 86 64.108 24.827 81.056 1.00 0.00 C
ATOM 1296 OE1 GLU 86 63.445 25.477 80.228 1.00 0.00 O
ATOM 1297 OE2 GLU 86 64.045 25.076 82.289 1.00 0.00 O
ATOM 1298 C GLU 86 66.923 22.915 77.350 1.00 0.00 C
ATOM 1299 O GLU 86 67.916 23.606 77.243 1.00 0.00 O
ATOM 1300 N THR 87 66.281 22.561 76.232 1.00 0.00 N
ATOM 1301 H THR 87 65.567 21.848 76.259 1.00 0.00 H
ATOM 1302 CA THR 87 66.573 23.064 74.898 1.00 0.00 C
ATOM 1303 HA THR 87 67.174 23.956 75.075 1.00 0.00 H
ATOM 1304 CB THR 87 67.453 22.126 74.100 1.00 0.00 C
ATOM 1305 HB THR 87 68.314 21.858 74.713 1.00 0.00 H
ATOM 1306 CG2 THR 87 66.876 20.780 73.651 1.00 0.00 C
ATOM 1307 HG21 THR 87 67.668 20.283 73.091 1.00 0.00 H
ATOM 1308 HG22 THR 87 66.592 20.195 74.527 1.00 0.00 H
ATOM 1309 HG23 THR 87 65.928 20.863 73.120 1.00 0.00 H
ATOM 1310 OG1 THR 87 68.028 22.833 73.009 1.00 0.00 O
ATOM 1311 HG1 THR 87 67.386 22.657 72.317 1.00 0.00 H
ATOM 1312 C THR 87 65.326 23.418 74.036 1.00 0.00 C
ATOM 1313 O THR 87 64.306 22.789 74.225 1.00 0.00 O
ATOM 1314 N GLY 88 65.421 24.534 73.271 1.00 0.00 N
ATOM 1315 H GLY 88 66.376 24.843 73.161 1.00 0.00 H
ATOM 1316 CA GLY 88 64.345 25.055 72.497 1.00 0.00 C
ATOM 1317 HA2 GLY 88 64.695 25.729 71.715 1.00 0.00 H
ATOM 1318 HA3 GLY 88 63.771 24.272 72.001 1.00 0.00 H
ATOM 1319 C GLY 88 63.421 25.973 73.338 1.00 0.00 C
ATOM 1320 O GLY 88 63.763 26.372 74.439 1.00 0.00 O
ATOM 1321 N SER 89 62.186 26.202 72.961 1.00 0.00 N
ATOM 1322 H SER 89 61.903 25.633 72.176 1.00 0.00 H
ATOM 1323 CA SER 89 61.180 26.897 73.673 1.00 0.00 C
ATOM 1324 HA SER 89 61.611 27.861 73.946 1.00 0.00 H
ATOM 1325 CB SER 89 60.055 27.359 72.755 1.00 0.00 C
ATOM 1326 HB2 SER 89 60.475 27.728 71.819 1.00 0.00 H
ATOM 1327 HB3 SER 89 59.401 26.533 72.476 1.00 0.00 H
ATOM 1328 OG SER 89 59.233 28.347 73.304 1.00 0.00 O
ATOM 1329 HG SER 89 59.733 29.167 73.285 1.00 0.00 H
ATOM 1330 C SER 89 60.689 26.193 75.031 1.00 0.00 C
ATOM 1331 O SER 89 60.567 24.965 75.082 1.00 0.00 O
ATOM 1332 N SER 90 60.471 26.956 76.093 1.00 0.00 N
ATOM 1333 H SER 90 60.620 27.939 75.911 1.00 0.00 H
ATOM 1334 CA SER 90 60.492 26.530 77.510 1.00 0.00 C
ATOM 1335 HA SER 90 61.073 25.619 77.368 1.00 0.00 H
ATOM 1336 CB SER 90 61.177 27.332 78.582 1.00 0.00 C
ATOM 1337 HB2 SER 90 62.158 27.646 78.226 1.00 0.00 H
ATOM 1338 HB3 SER 90 60.687 28.287 78.769 1.00 0.00 H
ATOM 1339 OG SER 90 61.261 26.649 79.846 1.00 0.00 O
ATOM 1340 HG SER 90 62.159 26.313 79.807 1.00 0.00 H
ATOM 1341 C SER 90 59.120 26.014 77.828 1.00 0.00 C
ATOM 1342 O SER 90 58.060 26.518 77.506 1.00 0.00 O
ATOM 1343 N LYS 91 59.167 24.976 78.651 1.00 0.00 N
ATOM 1344 H LYS 91 60.129 24.735 78.841 1.00 0.00 H
ATOM 1345 CA LYS 91 58.050 24.331 79.354 1.00 0.00 C
ATOM 1346 HA LYS 91 58.466 23.480 79.893 1.00 0.00 H
ATOM 1347 CB LYS 91 57.449 25.385 80.383 1.00 0.00 C
ATOM 1348 HB2 LYS 91 57.226 26.220 79.719 1.00 0.00 H
ATOM 1349 HB3 LYS 91 56.638 24.856 80.884 1.00 0.00 H
ATOM 1350 CG LYS 91 58.446 25.841 81.467 1.00 0.00 C
ATOM 1351 HG2 LYS 91 59.054 26.691 81.158 1.00 0.00 H
ATOM 1352 HG3 LYS 91 57.862 26.292 82.268 1.00 0.00 H
ATOM 1353 CD LYS 91 59.229 24.711 82.143 1.00 0.00 C
ATOM 1354 HD2 LYS 91 58.555 24.045 82.681 1.00 0.00 H
ATOM 1355 HD3 LYS 91 59.740 24.058 81.434 1.00 0.00 H
ATOM 1356 CE LYS 91 60.251 25.300 83.151 1.00 0.00 C
ATOM 1357 HE2 LYS 91 59.627 25.954 83.762 1.00 0.00 H
ATOM 1358 HE3 LYS 91 60.712 24.593 83.841 1.00 0.00 H
ATOM 1359 NZ LYS 91 61.285 26.117 82.535 1.00 0.00 N
ATOM 1360 HZ1 LYS 91 61.435 26.884 83.175 1.00 0.00 H
ATOM 1361 HZ2 LYS 91 62.183 25.688 82.367 1.00 0.00 H
ATOM 1362 HZ3 LYS 91 60.967 26.522 81.666 1.00 0.00 H
ATOM 1363 C LYS 91 56.987 23.720 78.437 1.00 0.00 C
ATOM 1364 O LYS 91 56.844 24.038 77.270 1.00 0.00 O
ATOM 1365 N TYR 92 56.132 22.859 79.019 1.00 0.00 N
ATOM 1366 H TYR 92 56.356 22.499 79.936 1.00 0.00 H
ATOM 1367 CA TYR 92 55.008 22.175 78.305 1.00 0.00 C
ATOM 1368 HA TYR 92 55.387 21.471 77.564 1.00 0.00 H
ATOM 1369 CB TYR 92 54.102 21.411 79.266 1.00 0.00 C
ATOM 1370 HB2 TYR 92 54.725 20.672 79.770 1.00 0.00 H
ATOM 1371 HB3 TYR 92 53.704 22.144 79.967 1.00 0.00 H
ATOM 1372 CG TYR 92 52.868 20.706 78.705 1.00 0.00 C
ATOM 1373 CD1 TYR 92 53.034 19.309 78.599 1.00 0.00 C
ATOM 1374 HD1 TYR 92 53.891 18.827 79.047 1.00 0.00 H
ATOM 1375 CE1 TYR 92 52.038 18.610 77.914 1.00 0.00 C
ATOM 1376 HE1 TYR 92 52.166 17.548 77.764 1.00 0.00 H
ATOM 1377 CZ TYR 92 50.980 19.318 77.280 1.00 0.00 C
ATOM 1378 OH TYR 92 50.136 18.646 76.423 1.00 0.00 O
ATOM 1379 HH TYR 92 50.648 18.474 75.629 1.00 0.00 H
ATOM 1380 CE2 TYR 92 50.798 20.732 77.403 1.00 0.00 C
ATOM 1381 HE2 TYR 92 49.992 21.211 76.866 1.00 0.00 H
ATOM 1382 CD2 TYR 92 51.764 21.393 78.212 1.00 0.00 C
ATOM 1383 HD2 TYR 92 51.728 22.472 78.207 1.00 0.00 H
ATOM 1384 C TYR 92 54.185 23.219 77.445 1.00 0.00 C
ATOM 1385 O TYR 92 53.821 24.256 77.948 1.00 0.00 O
ATOM 1386 N PRO 93 53.952 22.994 76.106 1.00 0.00 N
ATOM 1387 CD PRO 93 53.436 24.066 75.352 1.00 0.00 C
ATOM 1388 HD2 PRO 93 54.162 24.878 75.401 1.00 0.00 H
ATOM 1389 HD3 PRO 93 52.500 24.457 75.750 1.00 0.00 H
ATOM 1390 CG PRO 93 53.197 23.495 73.954 1.00 0.00 C
ATOM 1391 HG2 PRO 93 54.046 23.557 73.272 1.00 0.00 H
ATOM 1392 HG3 PRO 93 52.327 23.903 73.440 1.00 0.00 H
ATOM 1393 CB PRO 93 52.973 22.029 74.229 1.00 0.00 C
ATOM 1394 HB2 PRO 93 53.152 21.366 73.383 1.00 0.00 H
ATOM 1395 HB3 PRO 93 51.937 21.970 74.564 1.00 0.00 H
ATOM 1396 CA PRO 93 53.918 21.717 75.419 1.00 0.00 C
ATOM 1397 HA PRO 93 53.420 20.979 76.048 1.00 0.00 H
ATOM 1398 C PRO 93 55.300 21.168 74.970 1.00 0.00 C
ATOM 1399 O PRO 93 55.430 19.954 74.689 1.00 0.00 O
ATOM 1400 N ASN 94 56.349 21.913 75.202 1.00 0.00 N
ATOM 1401 H ASN 94 56.293 22.722 75.803 1.00 0.00 H
ATOM 1402 CA ASN 94 57.728 21.563 74.846 1.00 0.00 C
ATOM 1403 HA ASN 94 57.665 20.876 74.003 1.00 0.00 H
ATOM 1404 CB ASN 94 58.628 22.868 74.504 1.00 0.00 C
ATOM 1405 HB2 ASN 94 58.859 23.408 75.422 1.00 0.00 H
ATOM 1406 HB3 ASN 94 59.539 22.447 74.080 1.00 0.00 H
ATOM 1407 CG ASN 94 58.005 23.950 73.612 1.00 0.00 C
ATOM 1408 OD1 ASN 94 58.160 23.959 72.360 1.00 0.00 O
ATOM 1409 ND2 ASN 94 57.285 24.851 74.247 1.00 0.00 N
ATOM 1410 HD21 ASN 94 56.776 25.543 73.717 1.00 0.00 H
ATOM 1411 HD22 ASN 94 57.327 24.913 75.255 1.00 0.00 H
ATOM 1412 C ASN 94 58.348 20.706 75.991 1.00 0.00 C
ATOM 1413 O ASN 94 58.092 21.093 77.155 1.00 0.00 O
ATOM 1414 N CYS 95 59.147 19.684 75.678 1.00 0.00 N
ATOM 1415 H CYS 95 59.178 19.398 74.709 1.00 0.00 H
ATOM 1416 CA CYS 95 59.814 18.911 76.731 1.00 0.00 C
ATOM 1417 HA CYS 95 59.853 19.622 77.557 1.00 0.00 H
ATOM 1418 CB CYS 95 58.966 17.694 77.021 1.00 0.00 C
ATOM 1419 HB2 CYS 95 59.297 17.217 77.943 1.00 0.00 H
ATOM 1420 HB3 CYS 95 57.907 17.953 77.028 1.00 0.00 H
ATOM 1421 SG CYS 95 59.118 16.390 75.793 1.00 0.00 S
ATOM 1422 HG CYS 95 60.248 15.884 76.296 1.00 0.00 H
ATOM 1423 C CYS 95 61.305 18.545 76.566 1.00 0.00 C
ATOM 1424 O CYS 95 61.760 17.719 77.321 1.00 0.00 O
ATOM 1425 N ALA 96 61.933 19.007 75.426 1.00 0.00 N
ATOM 1426 H ALA 96 61.325 19.387 74.715 1.00 0.00 H
ATOM 1427 CA ALA 96 63.275 18.691 75.087 1.00 0.00 C
ATOM 1428 HA ALA 96 63.280 17.601 75.087 1.00 0.00 H
ATOM 1429 CB ALA 96 63.577 19.210 73.634 1.00 0.00 C
ATOM 1430 HB1 ALA 96 63.415 20.284 73.539 1.00 0.00 H
ATOM 1431 HB2 ALA 96 64.628 19.154 73.350 1.00 0.00 H
ATOM 1432 HB3 ALA 96 62.899 18.655 72.986 1.00 0.00 H
ATOM 1433 C ALA 96 64.417 19.155 76.035 1.00 0.00 C
ATOM 1434 O ALA 96 64.465 20.247 76.617 1.00 0.00 O
ATOM 1435 N TYR 97 65.389 18.262 76.266 1.00 0.00 N
ATOM 1436 H TYR 97 65.257 17.369 75.814 1.00 0.00 H
ATOM 1437 CA TYR 97 66.494 18.427 77.141 1.00 0.00 C
ATOM 1438 HA TYR 97 66.626 19.496 77.306 1.00 0.00 H
ATOM 1439 CB TYR 97 66.264 17.699 78.457 1.00 0.00 C
ATOM 1440 HB2 TYR 97 66.845 18.115 79.280 1.00 0.00 H
ATOM 1441 HB3 TYR 97 65.258 17.944 78.798 1.00 0.00 H
ATOM 1442 CG TYR 97 66.502 16.196 78.492 1.00 0.00 C
ATOM 1443 CD1 TYR 97 67.462 15.626 79.374 1.00 0.00 C
ATOM 1444 HD1 TYR 97 67.991 16.222 80.103 1.00 0.00 H
ATOM 1445 CE1 TYR 97 67.714 14.195 79.509 1.00 0.00 C
ATOM 1446 HE1 TYR 97 68.520 13.792 80.104 1.00 0.00 H
ATOM 1447 CZ TYR 97 66.912 13.364 78.639 1.00 0.00 C
ATOM 1448 OH TYR 97 67.113 12.025 78.752 1.00 0.00 O
ATOM 1449 HH TYR 97 66.573 11.473 78.182 1.00 0.00 H
ATOM 1450 CE2 TYR 97 66.060 13.888 77.674 1.00 0.00 C
ATOM 1451 HE2 TYR 97 65.526 13.221 77.013 1.00 0.00 H
ATOM 1452 CD2 TYR 97 65.816 15.315 77.589 1.00 0.00 C
ATOM 1453 HD2 TYR 97 65.062 15.696 76.916 1.00 0.00 H
ATOM 1454 C TYR 97 67.835 17.963 76.628 1.00 0.00 C
ATOM 1455 O TYR 97 67.906 17.410 75.524 1.00 0.00 O
ATOM 1456 N LYS 98 68.928 18.150 77.351 1.00 0.00 N
ATOM 1457 H LYS 98 68.751 18.656 78.207 1.00 0.00 H
ATOM 1458 CA LYS 98 70.190 17.466 77.156 1.00 0.00 C
ATOM 1459 HA LYS 98 70.059 16.446 76.795 1.00 0.00 H
ATOM 1460 CB LYS 98 70.889 18.412 76.111 1.00 0.00 C
ATOM 1461 HB2 LYS 98 71.896 18.062 75.885 1.00 0.00 H
ATOM 1462 HB3 LYS 98 70.407 18.439 75.134 1.00 0.00 H
ATOM 1463 CG LYS 98 71.224 19.883 76.584 1.00 0.00 C
ATOM 1464 HG2 LYS 98 70.213 20.290 76.620 1.00 0.00 H
ATOM 1465 HG3 LYS 98 71.888 19.991 77.442 1.00 0.00 H
ATOM 1466 CD LYS 98 71.964 20.733 75.548 1.00 0.00 C
ATOM 1467 HD2 LYS 98 72.945 20.260 75.507 1.00 0.00 H
ATOM 1468 HD3 LYS 98 71.518 20.832 74.558 1.00 0.00 H
ATOM 1469 CE LYS 98 72.109 22.158 76.314 1.00 0.00 C
ATOM 1470 HE2 LYS 98 71.143 22.613 76.531 1.00 0.00 H
ATOM 1471 HE3 LYS 98 72.513 21.880 77.287 1.00 0.00 H
ATOM 1472 NZ LYS 98 73.056 23.080 75.500 1.00 0.00 N
ATOM 1473 HZ1 LYS 98 72.910 24.037 75.790 1.00 0.00 H
ATOM 1474 HZ2 LYS 98 74.045 22.931 75.641 1.00 0.00 H
ATOM 1475 HZ3 LYS 98 72.913 23.000 74.503 1.00 0.00 H
ATOM 1476 C LYS 98 71.007 17.406 78.462 1.00 0.00 C
ATOM 1477 O LYS 98 70.714 18.095 79.467 1.00 0.00 O
ATOM 1478 N THR 99 71.968 16.489 78.558 1.00 0.00 N
ATOM 1479 H THR 99 72.036 15.826 77.798 1.00 0.00 H
ATOM 1480 CA THR 99 72.699 16.247 79.862 1.00 0.00 C
ATOM 1481 HA THR 99 72.691 17.184 80.419 1.00 0.00 H
ATOM 1482 CB THR 99 71.905 15.312 80.760 1.00 0.00 C
ATOM 1483 HB THR 99 71.003 15.859 81.033 1.00 0.00 H
ATOM 1484 CG2 THR 99 71.534 13.963 80.144 1.00 0.00 C
ATOM 1485 HG21 THR 99 70.719 14.166 79.449 1.00 0.00 H
ATOM 1486 HG22 THR 99 72.428 13.469 79.764 1.00 0.00 H
ATOM 1487 HG23 THR 99 71.099 13.322 80.911 1.00 0.00 H
ATOM 1488 OG1 THR 99 72.680 15.045 81.936 1.00 0.00 O
ATOM 1489 HG1 THR 99 72.347 15.713 82.541 1.00 0.00 H
ATOM 1490 C THR 99 74.179 15.860 79.648 1.00 0.00 C
ATOM 1491 O THR 99 74.499 15.013 78.792 1.00 0.00 O
ATOM 1492 N THR 100 75.140 16.359 80.395 1.00 0.00 N
ATOM 1493 H THR 100 74.789 16.945 81.139 1.00 0.00 H
ATOM 1494 CA THR 100 76.568 16.148 80.297 1.00 0.00 C
ATOM 1495 HA THR 100 76.646 15.240 79.700 1.00 0.00 H
ATOM 1496 CB THR 100 77.340 17.260 79.452 1.00 0.00 C
ATOM 1497 HB THR 100 77.205 18.274 79.828 1.00 0.00 H
ATOM 1498 CG2 THR 100 78.840 16.961 79.419 1.00 0.00 C
ATOM 1499 HG21 THR 100 79.105 15.904 79.396 1.00 0.00 H
ATOM 1500 HG22 THR 100 79.271 17.468 78.556 1.00 0.00 H
ATOM 1501 HG23 THR 100 79.349 17.387 80.284 1.00 0.00 H
ATOM 1502 OG1 THR 100 76.814 17.270 78.115 1.00 0.00 O
ATOM 1503 HG1 THR 100 75.861 17.380 78.133 1.00 0.00 H
ATOM 1504 C THR 100 77.188 16.062 81.738 1.00 0.00 C
ATOM 1505 O THR 100 77.031 16.947 82.543 1.00 0.00 O
ATOM 1506 N GLN 101 77.861 14.959 82.102 1.00 0.00 N
ATOM 1507 H GLN 101 78.015 14.228 81.423 1.00 0.00 H
ATOM 1508 CA GLN 101 78.513 14.745 83.377 1.00 0.00 C
ATOM 1509 HA GLN 101 77.951 15.131 84.228 1.00 0.00 H
ATOM 1510 CB GLN 101 78.505 13.214 83.692 1.00 0.00 C
ATOM 1511 HB2 GLN 101 77.466 12.893 83.763 1.00 0.00 H
ATOM 1512 HB3 GLN 101 78.945 12.639 82.877 1.00 0.00 H
ATOM 1513 CG GLN 101 79.103 13.016 85.087 1.00 0.00 C
ATOM 1514 HG2 GLN 101 80.043 13.568 85.083 1.00 0.00 H
ATOM 1515 HG3 GLN 101 78.435 13.447 85.833 1.00 0.00 H
ATOM 1516 CD GLN 101 79.327 11.508 85.409 1.00 0.00 C
ATOM 1517 OE1 GLN 101 78.552 10.630 85.001 1.00 0.00 O
ATOM 1518 NE2 GLN 101 80.341 11.125 86.090 1.00 0.00 N
ATOM 1519 HE21 GLN 101 80.533 10.153 86.288 1.00 0.00 H
ATOM 1520 HE22 GLN 101 80.863 11.873 86.523 1.00 0.00 H
ATOM 1521 C GLN 101 79.943 15.476 83.428 1.00 0.00 C
ATOM 1522 O GLN 101 81.006 14.886 83.207 1.00 0.00 O
ATOM 1523 N ALA 102 79.905 16.795 83.826 1.00 0.00 N
ATOM 1524 H ALA 102 79.023 17.144 84.173 1.00 0.00 H
ATOM 1525 CA ALA 102 81.095 17.666 83.857 1.00 0.00 C
ATOM 1526 HA ALA 102 81.714 17.412 82.996 1.00 0.00 H
ATOM 1527 CB ALA 102 80.608 19.139 83.652 1.00 0.00 C
ATOM 1528 HB1 ALA 102 79.964 19.444 84.477 1.00 0.00 H
ATOM 1529 HB2 ALA 102 81.377 19.867 83.396 1.00 0.00 H
ATOM 1530 HB3 ALA 102 80.014 19.146 82.738 1.00 0.00 H
ATOM 1531 C ALA 102 82.005 17.372 85.173 1.00 0.00 C
ATOM 1532 O ALA 102 83.079 17.923 85.213 1.00 0.00 O
ATOM 1533 N ASN 103 81.653 16.513 86.140 1.00 0.00 N
ATOM 1534 H ASN 103 80.774 16.025 86.046 1.00 0.00 H
ATOM 1535 CA ASN 103 82.382 16.357 87.410 1.00 0.00 C
ATOM 1536 HA ASN 103 81.686 15.870 88.093 1.00 0.00 H
ATOM 1537 CB ASN 103 83.629 15.422 87.156 1.00 0.00 C
ATOM 1538 HB2 ASN 103 84.395 15.919 86.560 1.00 0.00 H
ATOM 1539 HB3 ASN 103 84.120 15.164 88.094 1.00 0.00 H
ATOM 1540 CG ASN 103 83.429 14.069 86.479 1.00 0.00 C
ATOM 1541 OD1 ASN 103 82.373 13.509 86.359 1.00 0.00 O
ATOM 1542 ND2 ASN 103 84.543 13.522 85.989 1.00 0.00 N
ATOM 1543 HD21 ASN 103 84.469 12.811 85.275 1.00 0.00 H
ATOM 1544 HD22 ASN 103 85.372 14.098 86.003 1.00 0.00 H
ATOM 1545 C ASN 103 82.644 17.687 88.129 1.00 0.00 C
ATOM 1546 O ASN 103 83.785 18.070 88.113 1.00 0.00 O
ATOM 1547 N LYS 104 81.674 18.435 88.739 1.00 0.00 N
ATOM 1548 H LYS 104 80.753 18.023 88.709 1.00 0.00 H
ATOM 1549 CA LYS 104 81.821 19.787 89.295 1.00 0.00 C
ATOM 1550 HA LYS 104 82.833 20.170 89.162 1.00 0.00 H
ATOM 1551 CB LYS 104 80.882 20.682 88.431 1.00 0.00 C
ATOM 1552 HB2 LYS 104 79.799 20.567 88.467 1.00 0.00 H
ATOM 1553 HB3 LYS 104 81.058 21.682 88.826 1.00 0.00 H
ATOM 1554 CG LYS 104 81.224 20.717 86.922 1.00 0.00 C
ATOM 1555 HG2 LYS 104 82.298 20.864 86.810 1.00 0.00 H
ATOM 1556 HG3 LYS 104 81.034 19.784 86.392 1.00 0.00 H
ATOM 1557 CD LYS 104 80.502 21.854 86.196 1.00 0.00 C
ATOM 1558 HD2 LYS 104 80.634 21.737 85.121 1.00 0.00 H
ATOM 1559 HD3 LYS 104 79.434 21.754 86.386 1.00 0.00 H
ATOM 1560 CE LYS 104 81.022 23.241 86.679 1.00 0.00 C
ATOM 1561 HE2 LYS 104 80.722 23.267 87.726 1.00 0.00 H
ATOM 1562 HE3 LYS 104 82.106 23.321 86.593 1.00 0.00 H
ATOM 1563 NZ LYS 104 80.295 24.381 86.123 1.00 0.00 N
ATOM 1564 HZ1 LYS 104 79.296 24.237 86.098 1.00 0.00 H
ATOM 1565 HZ2 LYS 104 80.400 25.152 86.767 1.00 0.00 H
ATOM 1566 HZ3 LYS 104 80.630 24.571 85.189 1.00 0.00 H
ATOM 1567 C LYS 104 81.467 19.858 90.830 1.00 0.00 C
ATOM 1568 O LYS 104 80.899 18.945 91.326 1.00 0.00 O
ATOM 1569 N HIE 105 81.930 20.913 91.477 1.00 0.00 N
ATOM 1570 H HIE 105 82.433 21.511 90.838 1.00 0.00 H
ATOM 1571 CA HIE 105 81.822 21.251 92.898 1.00 0.00 C
ATOM 1572 HA HIE 105 82.286 20.470 93.501 1.00 0.00 H
ATOM 1573 CB HIE 105 82.377 22.702 93.168 1.00 0.00 C
ATOM 1574 HB2 HIE 105 83.421 22.807 92.871 1.00 0.00 H
ATOM 1575 HB3 HIE 105 81.824 23.416 92.557 1.00 0.00 H
ATOM 1576 CG HIE 105 82.324 22.897 94.680 1.00 0.00 C
ATOM 1577 ND1 HIE 105 81.399 23.762 95.206 1.00 0.00 N
ATOM 1578 CE1 HIE 105 81.520 23.571 96.523 1.00 0.00 C
ATOM 1579 HE1 HIE 105 80.912 24.107 97.237 1.00 0.00 H
ATOM 1580 NE2 HIE 105 82.391 22.602 96.880 1.00 0.00 N
ATOM 1581 HE2 HIE 105 82.607 22.235 97.796 1.00 0.00 H
ATOM 1582 CD2 HIE 105 82.938 22.173 95.639 1.00 0.00 C
ATOM 1583 HD2 HIE 105 83.651 21.365 95.566 1.00 0.00 H
ATOM 1584 C HIE 105 80.322 21.185 93.331 1.00 0.00 C
ATOM 1585 O HIE 105 79.386 21.532 92.611 1.00 0.00 O
ATOM 1586 N ILE 106 80.066 20.744 94.573 1.00 0.00 N
ATOM 1587 H ILE 106 80.881 20.639 95.160 1.00 0.00 H
ATOM 1588 CA ILE 106 78.774 20.726 95.312 1.00 0.00 C
ATOM 1589 HA ILE 106 78.111 21.410 94.782 1.00 0.00 H
ATOM 1590 CB ILE 106 78.301 19.220 95.300 1.00 0.00 C
ATOM 1591 HB ILE 106 79.211 18.620 95.278 1.00 0.00 H
ATOM 1592 CG2 ILE 106 77.369 18.886 96.534 1.00 0.00 C
ATOM 1593 HG21 ILE 106 78.040 18.904 97.393 1.00 0.00 H
ATOM 1594 HG22 ILE 106 76.503 19.539 96.638 1.00 0.00 H
ATOM 1595 HG23 ILE 106 77.144 17.820 96.483 1.00 0.00 H
ATOM 1596 CG1 ILE 106 77.451 18.915 94.075 1.00 0.00 C
ATOM 1597 HG12 ILE 106 76.443 19.307 94.207 1.00 0.00 H
ATOM 1598 HG13 ILE 106 77.987 19.379 93.246 1.00 0.00 H
ATOM 1599 CD1 ILE 106 77.444 17.426 93.655 1.00 0.00 C
ATOM 1600 HD11 ILE 106 76.773 16.862 94.303 1.00 0.00 H
ATOM 1601 HD12 ILE 106 77.220 17.373 92.590 1.00 0.00 H
ATOM 1602 HD13 ILE 106 78.445 17.007 93.756 1.00 0.00 H
ATOM 1603 C ILE 106 78.921 21.113 96.844 1.00 0.00 C
ATOM 1604 O ILE 106 79.868 20.634 97.499 1.00 0.00 O
ATOM 1605 N ILE 107 77.909 21.793 97.418 1.00 0.00 N
ATOM 1606 H ILE 107 77.055 21.931 96.897 1.00 0.00 H
ATOM 1607 CA ILE 107 77.797 21.981 98.857 1.00 0.00 C
ATOM 1608 HA ILE 107 78.714 21.637 99.335 1.00 0.00 H
ATOM 1609 CB ILE 107 77.695 23.455 99.350 1.00 0.00 C
ATOM 1610 HB ILE 107 78.698 23.825 99.140 1.00 0.00 H
ATOM 1611 CG2 ILE 107 76.727 24.309 98.519 1.00 0.00 C
ATOM 1612 HG21 ILE 107 77.095 25.334 98.566 1.00 0.00 H
ATOM 1613 HG22 ILE 107 76.730 24.029 97.465 1.00 0.00 H
ATOM 1614 HG23 ILE 107 75.753 24.135 98.976 1.00 0.00 H
ATOM 1615 CG1 ILE 107 77.443 23.675 100.787 1.00 0.00 C
ATOM 1616 HG12 ILE 107 76.467 23.279 101.067 1.00 0.00 H
ATOM 1617 HG13 ILE 107 78.189 23.158 101.390 1.00 0.00 H
ATOM 1618 CD1 ILE 107 77.606 25.096 101.332 1.00 0.00 C
ATOM 1619 HD11 ILE 107 76.807 25.706 100.911 1.00 0.00 H
ATOM 1620 HD12 ILE 107 77.450 25.057 102.410 1.00 0.00 H
ATOM 1621 HD13 ILE 107 78.618 25.452 101.137 1.00 0.00 H
ATOM 1622 C ILE 107 76.701 21.170 99.386 1.00 0.00 C
ATOM 1623 O ILE 107 75.559 21.240 98.930 1.00 0.00 O
ATOM 1624 N VAL 108 76.874 20.491 100.541 1.00 0.00 N
ATOM 1625 H VAL 108 77.848 20.351 100.769 1.00 0.00 H
ATOM 1626 CA VAL 108 75.818 19.783 101.292 1.00 0.00 C
ATOM 1627 HA VAL 108 74.865 20.238 101.024 1.00 0.00 H
ATOM 1628 CB VAL 108 75.745 18.339 100.873 1.00 0.00 C
ATOM 1629 HB VAL 108 75.643 18.302 99.788 1.00 0.00 H
ATOM 1630 CG1 VAL 108 77.020 17.612 101.169 1.00 0.00 C
ATOM 1631 HG11 VAL 108 77.077 17.193 102.173 1.00 0.00 H
ATOM 1632 HG12 VAL 108 76.935 16.716 100.555 1.00 0.00 H
ATOM 1633 HG13 VAL 108 77.924 18.182 100.954 1.00 0.00 H
ATOM 1634 CG2 VAL 108 74.623 17.479 101.486 1.00 0.00 C
ATOM 1635 HG21 VAL 108 73.716 18.009 101.196 1.00 0.00 H
ATOM 1636 HG22 VAL 108 74.567 16.447 101.137 1.00 0.00 H
ATOM 1637 HG23 VAL 108 74.606 17.430 102.575 1.00 0.00 H
ATOM 1638 C VAL 108 75.995 20.092 102.754 1.00 0.00 C
ATOM 1639 O VAL 108 77.060 20.199 103.299 1.00 0.00 O
ATOM 1640 N ALA 109 74.853 20.203 103.453 1.00 0.00 N
ATOM 1641 H ALA 109 73.984 20.098 102.950 1.00 0.00 H
ATOM 1642 CA ALA 109 74.658 20.401 104.804 1.00 0.00 C
ATOM 1643 HA ALA 109 75.572 20.233 105.374 1.00 0.00 H
ATOM 1644 CB ALA 109 74.174 21.803 104.977 1.00 0.00 C
ATOM 1645 HB1 ALA 109 73.945 21.887 106.039 1.00 0.00 H
ATOM 1646 HB2 ALA 109 74.991 22.517 104.869 1.00 0.00 H
ATOM 1647 HB3 ALA 109 73.302 21.990 104.351 1.00 0.00 H
ATOM 1648 C ALA 109 73.626 19.400 105.356 1.00 0.00 C
ATOM 1649 O ALA 109 72.531 19.259 104.729 1.00 0.00 O
ATOM 1650 N CYS 110 73.898 18.746 106.470 1.00 0.00 N
ATOM 1651 H CYS 110 74.696 18.991 107.038 1.00 0.00 H
ATOM 1652 CA CYS 110 73.031 17.794 107.169 1.00 0.00 C
ATOM 1653 HA CYS 110 72.000 17.954 106.853 1.00 0.00 H
ATOM 1654 CB CYS 110 73.411 16.302 106.923 1.00 0.00 C
ATOM 1655 HB2 CYS 110 74.385 16.094 107.366 1.00 0.00 H
ATOM 1656 HB3 CYS 110 72.707 15.599 107.369 1.00 0.00 H
ATOM 1657 SG CYS 110 73.462 15.918 105.175 1.00 0.00 S
ATOM 1658 HG CYS 110 74.771 15.909 104.908 1.00 0.00 H
ATOM 1659 C CYS 110 72.915 18.128 108.668 1.00 0.00 C
ATOM 1660 O CYS 110 73.886 18.501 109.291 1.00 0.00 O
ATOM 1661 N GLU 111 71.747 17.924 109.257 1.00 0.00 N
ATOM 1662 H GLU 111 70.975 17.533 108.736 1.00 0.00 H
ATOM 1663 CA GLU 111 71.391 18.101 110.658 1.00 0.00 C
ATOM 1664 HA GLU 111 72.276 18.102 111.294 1.00 0.00 H
ATOM 1665 CB GLU 111 70.897 19.566 110.762 1.00 0.00 C
ATOM 1666 HB2 GLU 111 71.600 20.157 110.176 1.00 0.00 H
ATOM 1667 HB3 GLU 111 70.005 19.530 110.136 1.00 0.00 H
ATOM 1668 CG GLU 111 70.726 20.155 112.180 1.00 0.00 C
ATOM 1669 HG2 GLU 111 70.480 21.215 112.122 1.00 0.00 H
ATOM 1670 HG3 GLU 111 69.881 19.692 112.689 1.00 0.00 H
ATOM 1671 CD GLU 111 71.969 19.992 113.040 1.00 0.00 C
ATOM 1672 OE1 GLU 111 72.816 20.891 113.218 1.00 0.00 O
ATOM 1673 OE2 GLU 111 72.036 18.831 113.611 1.00 0.00 O
ATOM 1674 C GLU 111 70.390 17.032 111.195 1.00 0.00 C
ATOM 1675 O GLU 111 69.695 16.319 110.425 1.00 0.00 O
ATOM 1676 N GLY 112 70.349 16.869 112.528 1.00 0.00 N
ATOM 1677 H GLY 112 71.079 17.335 113.050 1.00 0.00 H
ATOM 1678 CA GLY 112 69.416 16.034 113.214 1.00 0.00 C
ATOM 1679 HA2 GLY 112 69.183 16.558 114.141 1.00 0.00 H
ATOM 1680 HA3 GLY 112 68.507 15.912 112.625 1.00 0.00 H
ATOM 1681 C GLY 112 69.948 14.638 113.537 1.00 0.00 C
ATOM 1682 O GLY 112 71.160 14.410 113.645 1.00 0.00 O
ATOM 1683 N ASN 113 69.049 13.683 113.767 1.00 0.00 N
ATOM 1684 H ASN 113 68.073 13.934 113.829 1.00 0.00 H
ATOM 1685 CA ASN 113 69.398 12.484 114.463 1.00 0.00 C
ATOM 1686 HA ASN 113 70.376 12.252 114.041 1.00 0.00 H
ATOM 1687 CB ASN 113 69.560 12.748 115.968 1.00 0.00 C
ATOM 1688 HB2 ASN 113 70.370 13.462 116.118 1.00 0.00 H
ATOM 1689 HB3 ASN 113 68.673 13.163 116.446 1.00 0.00 H
ATOM 1690 CG ASN 113 69.919 11.468 116.754 1.00 0.00 C
ATOM 1691 OD1 ASN 113 70.816 10.739 116.283 1.00 0.00 O
ATOM 1692 ND2 ASN 113 69.230 11.199 117.846 1.00 0.00 N
ATOM 1693 HD21 ASN 113 69.355 10.315 118.320 1.00 0.00 H
ATOM 1694 HD22 ASN 113 68.692 11.897 118.340 1.00 0.00 H
ATOM 1695 C ASN 113 68.453 11.301 114.069 1.00 0.00 C
ATOM 1696 O ASN 113 67.520 11.072 114.840 1.00 0.00 O
ATOM 1697 N PRO 114 68.755 10.538 113.008 1.00 0.00 N
ATOM 1698 CD PRO 114 68.102 9.237 112.788 1.00 0.00 C
ATOM 1699 HD2 PRO 114 67.174 9.367 112.231 1.00 0.00 H
ATOM 1700 HD3 PRO 114 67.793 8.865 113.764 1.00 0.00 H
ATOM 1701 CG PRO 114 69.133 8.469 112.000 1.00 0.00 C
ATOM 1702 HG2 PRO 114 68.680 7.755 111.312 1.00 0.00 H
ATOM 1703 HG3 PRO 114 69.741 7.859 112.668 1.00 0.00 H
ATOM 1704 CB PRO 114 69.948 9.457 111.224 1.00 0.00 C
ATOM 1705 HB2 PRO 114 69.607 9.626 110.202 1.00 0.00 H
ATOM 1706 HB3 PRO 114 70.939 9.024 111.087 1.00 0.00 H
ATOM 1707 CA PRO 114 69.933 10.674 112.152 1.00 0.00 C
ATOM 1708 HA PRO 114 70.832 10.640 112.766 1.00 0.00 H
ATOM 1709 C PRO 114 69.950 11.930 111.293 1.00 0.00 C
ATOM 1710 O PRO 114 68.928 12.601 111.080 1.00 0.00 O
ATOM 1711 N TYR 115 71.169 12.272 110.772 1.00 0.00 N
ATOM 1712 H TYR 115 71.974 11.684 110.934 1.00 0.00 H
ATOM 1713 CA TYR 115 71.293 13.493 109.987 1.00 0.00 C
ATOM 1714 HA TYR 115 70.849 14.247 110.637 1.00 0.00 H
ATOM 1715 CB TYR 115 72.755 13.819 109.668 1.00 0.00 C
ATOM 1716 HB2 TYR 115 73.249 13.101 109.012 1.00 0.00 H
ATOM 1717 HB3 TYR 115 72.620 14.835 109.297 1.00 0.00 H
ATOM 1718 CG TYR 115 73.688 13.934 110.926 1.00 0.00 C
ATOM 1719 CD1 TYR 115 73.838 15.137 111.574 1.00 0.00 C
ATOM 1720 HD1 TYR 115 73.217 15.955 111.238 1.00 0.00 H
ATOM 1721 CE1 TYR 115 74.795 15.287 112.627 1.00 0.00 C
ATOM 1722 HE1 TYR 115 74.845 16.141 113.286 1.00 0.00 H
ATOM 1723 CZ TYR 115 75.684 14.242 112.916 1.00 0.00 C
ATOM 1724 OH TYR 115 76.816 14.437 113.753 1.00 0.00 O
ATOM 1725 HH TYR 115 77.235 13.638 114.081 1.00 0.00 H
ATOM 1726 CE2 TYR 115 75.611 13.076 112.167 1.00 0.00 C
ATOM 1727 HE2 TYR 115 76.352 12.293 112.233 1.00 0.00 H
ATOM 1728 CD2 TYR 115 74.581 12.877 111.224 1.00 0.00 C
ATOM 1729 HD2 TYR 115 74.511 11.958 110.662 1.00 0.00 H
ATOM 1730 C TYR 115 70.506 13.411 108.724 1.00 0.00 C
ATOM 1731 O TYR 115 70.572 12.490 107.947 1.00 0.00 O
ATOM 1732 N VAL 116 69.699 14.390 108.428 1.00 0.00 N
ATOM 1733 H VAL 116 69.559 15.042 109.187 1.00 0.00 H
ATOM 1734 CA VAL 116 68.940 14.605 107.167 1.00 0.00 C
ATOM 1735 HA VAL 116 69.028 13.678 106.601 1.00 0.00 H
ATOM 1736 CB VAL 116 67.401 14.821 107.410 1.00 0.00 C
ATOM 1737 HB VAL 116 67.441 15.631 108.138 1.00 0.00 H
ATOM 1738 CG1 VAL 116 66.613 15.121 106.200 1.00 0.00 C
ATOM 1739 HG11 VAL 116 65.572 15.336 106.441 1.00 0.00 H
ATOM 1740 HG12 VAL 116 67.004 16.016 105.718 1.00 0.00 H
ATOM 1741 HG13 VAL 116 66.520 14.206 105.614 1.00 0.00 H
ATOM 1742 CG2 VAL 116 66.681 13.682 108.166 1.00 0.00 C
ATOM 1743 HG21 VAL 116 66.770 12.814 107.513 1.00 0.00 H
ATOM 1744 HG22 VAL 116 67.200 13.432 109.091 1.00 0.00 H
ATOM 1745 HG23 VAL 116 65.616 13.870 108.305 1.00 0.00 H
ATOM 1746 C VAL 116 69.560 15.759 106.407 1.00 0.00 C
ATOM 1747 O VAL 116 70.036 16.660 107.098 1.00 0.00 O
ATOM 1748 N PRO 117 69.667 15.750 105.054 1.00 0.00 N
ATOM 1749 CD PRO 117 69.403 14.697 104.126 1.00 0.00 C
ATOM 1750 HD2 PRO 117 68.371 14.732 103.779 1.00 0.00 H
ATOM 1751 HD3 PRO 117 69.603 13.662 104.405 1.00 0.00 H
ATOM 1752 CG PRO 117 70.298 15.054 102.943 1.00 0.00 C
ATOM 1753 HG2 PRO 117 69.864 14.695 102.010 1.00 0.00 H
ATOM 1754 HG3 PRO 117 71.315 14.711 103.132 1.00 0.00 H
ATOM 1755 CB PRO 117 70.339 16.558 102.955 1.00 0.00 C
ATOM 1756 HB2 PRO 117 69.449 16.791 102.371 1.00 0.00 H
ATOM 1757 HB3 PRO 117 71.203 16.968 102.433 1.00 0.00 H
ATOM 1758 CA PRO 117 70.149 16.973 104.401 1.00 0.00 C
ATOM 1759 HA PRO 117 71.112 17.155 104.877 1.00 0.00 H
ATOM 1760 C PRO 117 69.189 18.193 104.556 1.00 0.00 C
ATOM 1761 O PRO 117 67.970 18.087 104.380 1.00 0.00 O
ATOM 1762 N VAL 118 69.763 19.311 104.897 1.00 0.00 N
ATOM 1763 H VAL 118 70.772 19.294 104.938 1.00 0.00 H
ATOM 1764 CA VAL 118 69.070 20.621 105.230 1.00 0.00 C
ATOM 1765 HA VAL 118 67.997 20.490 105.371 1.00 0.00 H
ATOM 1766 CB VAL 118 69.493 21.198 106.618 1.00 0.00 C
ATOM 1767 HB VAL 118 68.825 22.033 106.828 1.00 0.00 H
ATOM 1768 CG1 VAL 118 69.274 20.188 107.692 1.00 0.00 C
ATOM 1769 HG11 VAL 118 69.270 20.682 108.664 1.00 0.00 H
ATOM 1770 HG12 VAL 118 68.270 19.775 107.599 1.00 0.00 H
ATOM 1771 HG13 VAL 118 70.065 19.438 107.679 1.00 0.00 H
ATOM 1772 CG2 VAL 118 70.972 21.591 106.718 1.00 0.00 C
ATOM 1773 HG21 VAL 118 71.224 22.453 106.100 1.00 0.00 H
ATOM 1774 HG22 VAL 118 71.273 21.877 107.725 1.00 0.00 H
ATOM 1775 HG23 VAL 118 71.593 20.713 106.541 1.00 0.00 H
ATOM 1776 C VAL 118 69.301 21.668 104.133 1.00 0.00 C
ATOM 1777 O VAL 118 68.523 22.650 103.944 1.00 0.00 O
ATOM 1778 N HIE 119 70.376 21.518 103.352 1.00 0.00 N
ATOM 1779 H HIE 119 71.004 20.761 103.581 1.00 0.00 H
ATOM 1780 CA HIE 119 70.762 22.349 102.201 1.00 0.00 C
ATOM 1781 HA HIE 119 69.827 22.684 101.754 1.00 0.00 H
ATOM 1782 CB HIE 119 71.468 23.646 102.706 1.00 0.00 C
ATOM 1783 HB2 HIE 119 70.772 24.175 103.358 1.00 0.00 H
ATOM 1784 HB3 HIE 119 72.370 23.341 103.236 1.00 0.00 H
ATOM 1785 CG HIE 119 71.838 24.761 101.733 1.00 0.00 C
ATOM 1786 ND1 HIE 119 70.894 25.676 101.191 1.00 0.00 N
ATOM 1787 CE1 HIE 119 71.682 26.492 100.440 1.00 0.00 C
ATOM 1788 HE1 HIE 119 71.224 27.322 99.923 1.00 0.00 H
ATOM 1789 NE2 HIE 119 72.996 26.204 100.428 1.00 0.00 N
ATOM 1790 HE2 HIE 119 73.762 26.738 100.046 1.00 0.00 H
ATOM 1791 CD2 HIE 119 73.105 25.098 101.290 1.00 0.00 C
ATOM 1792 HD2 HIE 119 74.005 24.585 101.596 1.00 0.00 H
ATOM 1793 C HIE 119 71.571 21.570 101.189 1.00 0.00 C
ATOM 1794 O HIE 119 72.616 20.979 101.516 1.00 0.00 O
ATOM 1795 N PHE 120 71.325 21.722 99.904 1.00 0.00 N
ATOM 1796 H PHE 120 70.516 22.288 99.689 1.00 0.00 H
ATOM 1797 CA PHE 120 72.237 21.366 98.761 1.00 0.00 C
ATOM 1798 HA PHE 120 73.201 21.289 99.264 1.00 0.00 H
ATOM 1799 CB PHE 120 71.852 19.934 98.315 1.00 0.00 C
ATOM 1800 HB2 PHE 120 71.660 19.268 99.156 1.00 0.00 H
ATOM 1801 HB3 PHE 120 70.829 19.927 97.937 1.00 0.00 H
ATOM 1802 CG PHE 120 72.768 19.252 97.293 1.00 0.00 C
ATOM 1803 CD1 PHE 120 72.420 19.492 95.932 1.00 0.00 C
ATOM 1804 HD1 PHE 120 71.704 20.280 95.749 1.00 0.00 H
ATOM 1805 CE1 PHE 120 73.137 18.820 94.916 1.00 0.00 C
ATOM 1806 HE1 PHE 120 72.878 19.001 93.884 1.00 0.00 H
ATOM 1807 CZ PHE 120 74.122 17.912 95.249 1.00 0.00 C
ATOM 1808 HZ PHE 120 74.612 17.307 94.501 1.00 0.00 H
ATOM 1809 CE2 PHE 120 74.381 17.578 96.607 1.00 0.00 C
ATOM 1810 HE2 PHE 120 75.100 16.794 96.795 1.00 0.00 H
ATOM 1811 CD2 PHE 120 73.666 18.220 97.656 1.00 0.00 C
ATOM 1812 HD2 PHE 120 73.830 17.924 98.681 1.00 0.00 H
ATOM 1813 C PHE 120 72.260 22.460 97.719 1.00 0.00 C
ATOM 1814 O PHE 120 71.229 22.916 97.212 1.00 0.00 O
ATOM 1815 N ASP 121 73.459 22.756 97.228 1.00 0.00 N
ATOM 1816 H ASP 121 74.269 22.282 97.602 1.00 0.00 H
ATOM 1817 CA ASP 121 73.687 23.506 95.984 1.00 0.00 C
ATOM 1818 HA ASP 121 72.794 23.402 95.368 1.00 0.00 H
ATOM 1819 CB ASP 121 73.627 25.022 96.259 1.00 0.00 C
ATOM 1820 HB2 ASP 121 72.711 25.140 96.838 1.00 0.00 H
ATOM 1821 HB3 ASP 121 74.368 25.377 96.975 1.00 0.00 H
ATOM 1822 CG ASP 121 73.433 25.902 95.032 1.00 0.00 C
ATOM 1823 OD1 ASP 121 73.069 25.421 93.926 1.00 0.00 O
ATOM 1824 OD2 ASP 121 73.520 27.152 95.185 1.00 0.00 O
ATOM 1825 C ASP 121 74.937 23.020 95.117 1.00 0.00 C
ATOM 1826 O ASP 121 75.874 22.511 95.678 1.00 0.00 O
ATOM 1827 N ALA 122 74.832 23.059 93.784 1.00 0.00 N
ATOM 1828 H ALA 122 73.992 23.485 93.419 1.00 0.00 H
ATOM 1829 CA ALA 122 75.683 22.329 92.819 1.00 0.00 C
ATOM 1830 HA ALA 122 76.673 22.082 93.204 1.00 0.00 H
ATOM 1831 CB ALA 122 74.910 21.037 92.450 1.00 0.00 C
ATOM 1832 HB1 ALA 122 75.415 20.452 91.681 1.00 0.00 H
ATOM 1833 HB2 ALA 122 74.700 20.548 93.402 1.00 0.00 H
ATOM 1834 HB3 ALA 122 73.897 21.262 92.118 1.00 0.00 H
ATOM 1835 C ALA 122 76.012 23.116 91.539 1.00 0.00 C
ATOM 1836 O ALA 122 75.115 23.880 91.080 1.00 0.00 O
ATOM 1837 N SER 123 77.196 22.989 91.034 1.00 0.00 N
ATOM 1838 H SER 123 77.822 22.319 91.458 1.00 0.00 H
ATOM 1839 CA SER 123 77.602 23.809 89.967 1.00 0.00 C
ATOM 1840 HA SER 123 77.230 24.809 90.191 1.00 0.00 H
ATOM 1841 CB SER 123 79.129 23.801 89.921 1.00 0.00 C
ATOM 1842 HB2 SER 123 79.414 23.923 90.966 1.00 0.00 H
ATOM 1843 HB3 SER 123 79.572 22.884 89.534 1.00 0.00 H
ATOM 1844 OG SER 123 79.518 24.859 89.155 1.00 0.00 O
ATOM 1845 HG SER 123 79.266 25.689 89.565 1.00 0.00 H
ATOM 1846 C SER 123 77.005 23.426 88.557 1.00 0.00 C
ATOM 1847 O SER 123 76.936 22.249 88.171 1.00 0.00 O
ATOM 1848 N VAL 124 76.435 24.431 87.824 1.00 0.00 N
ATOM 1849 H VAL 124 76.666 25.375 88.097 1.00 0.00 H
ATOM 1850 CA VAL 124 75.673 24.356 86.566 1.00 0.00 C
ATOM 1851 HA VAL 124 74.991 23.514 86.690 1.00 0.00 H
ATOM 1852 CB VAL 124 74.787 25.565 86.351 1.00 0.00 C
ATOM 1853 HB VAL 124 75.395 26.470 86.373 1.00 0.00 H
ATOM 1854 CG1 VAL 124 73.785 25.477 85.190 1.00 0.00 C
ATOM 1855 HG11 VAL 124 74.335 25.355 84.257 1.00 0.00 H
ATOM 1856 HG12 VAL 124 73.212 24.554 85.280 1.00 0.00 H
ATOM 1857 HG13 VAL 124 73.048 26.278 85.124 1.00 0.00 H
ATOM 1858 CG2 VAL 124 73.788 25.692 87.557 1.00 0.00 C
ATOM 1859 HG21 VAL 124 73.183 26.598 87.536 1.00 0.00 H
ATOM 1860 HG22 VAL 124 73.179 24.788 87.579 1.00 0.00 H
ATOM 1861 HG23 VAL 124 74.376 25.811 88.467 1.00 0.00 H
ATOM 1862 C VAL 124 76.555 23.914 85.326 1.00 0.00 C
ATOM 1863 O VAL 124 76.103 22.960 84.679 1.00 0.00 O
ATOM 1864 OXT VAL 124 77.737 24.347 85.174 1.00 0.00 O
TER 1865 VAL 124
END

## Sheet: Cluster2
ATOM 1 N LYS 1 -41.893 91.848 81.741 1.00 0.00 N
ATOM 2 H1 LYS 1 -42.560 91.674 81.003 1.00 0.00 H
ATOM 3 H2 LYS 1 -41.852 92.827 81.985 1.00 0.00 H
ATOM 4 H3 LYS 1 -42.230 91.317 82.531 1.00 0.00 H
ATOM 5 CA LYS 1 -40.579 91.266 81.422 1.00 0.00 C
ATOM 6 HA LYS 1 -40.204 91.822 80.563 1.00 0.00 H
ATOM 7 CB LYS 1 -39.693 91.211 82.599 1.00 0.00 C
ATOM 8 HB2 LYS 1 -40.320 90.662 83.301 1.00 0.00 H
ATOM 9 HB3 LYS 1 -38.792 90.693 82.271 1.00 0.00 H
ATOM 10 CG LYS 1 -39.173 92.515 83.224 1.00 0.00 C
ATOM 11 HG2 LYS 1 -38.301 92.795 82.632 1.00 0.00 H
ATOM 12 HG3 LYS 1 -39.979 93.240 83.334 1.00 0.00 H
ATOM 13 CD LYS 1 -38.713 92.201 84.657 1.00 0.00 C
ATOM 14 HD2 LYS 1 -39.576 91.970 85.281 1.00 0.00 H
ATOM 15 HD3 LYS 1 -38.009 91.372 84.578 1.00 0.00 H
ATOM 16 CE LYS 1 -37.939 93.385 85.155 1.00 0.00 C
ATOM 17 HE2 LYS 1 -37.179 93.645 84.419 1.00 0.00 H
ATOM 18 HE3 LYS 1 -38.580 94.264 85.216 1.00 0.00 H
ATOM 19 NZ LYS 1 -37.364 92.921 86.464 1.00 0.00 N
ATOM 20 HZ1 LYS 1 -36.485 92.510 86.183 1.00 0.00 H
ATOM 21 HZ2 LYS 1 -37.115 93.704 87.052 1.00 0.00 H
ATOM 22 HZ3 LYS 1 -38.007 92.348 86.992 1.00 0.00 H
ATOM 23 C LYS 1 -40.834 89.847 80.882 1.00 0.00 C
ATOM 24 O LYS 1 -41.901 89.338 81.117 1.00 0.00 O
ATOM 25 N GLU 2 -39.850 89.246 80.203 1.00 0.00 N
ATOM 26 H GLU 2 -39.021 89.713 79.867 1.00 0.00 H
ATOM 27 CA GLU 2 -40.021 87.835 79.826 1.00 0.00 C
ATOM 28 HA GLU 2 -41.099 87.671 79.818 1.00 0.00 H
ATOM 29 CB GLU 2 -39.528 87.734 78.308 1.00 0.00 C
ATOM 30 HB2 GLU 2 -40.079 88.420 77.666 1.00 0.00 H
ATOM 31 HB3 GLU 2 -38.477 88.018 78.353 1.00 0.00 H
ATOM 32 CG GLU 2 -39.471 86.360 77.640 1.00 0.00 C
ATOM 33 HG2 GLU 2 -38.769 86.362 76.806 1.00 0.00 H
ATOM 34 HG3 GLU 2 -39.090 85.660 78.384 1.00 0.00 H
ATOM 35 CD GLU 2 -40.956 85.867 77.267 1.00 0.00 C
ATOM 36 OE1 GLU 2 -41.243 85.445 76.092 1.00 0.00 O
ATOM 37 OE2 GLU 2 -41.672 85.582 78.242 1.00 0.00 O
ATOM 38 C GLU 2 -39.535 86.782 80.837 1.00 0.00 C
ATOM 39 O GLU 2 -38.456 86.936 81.482 1.00 0.00 O
ATOM 40 N THR 3 -40.178 85.594 80.863 1.00 0.00 N
ATOM 41 H THR 3 -40.949 85.394 80.241 1.00 0.00 H
ATOM 42 CA THR 3 -39.827 84.456 81.662 1.00 0.00 C
ATOM 43 HA THR 3 -38.749 84.519 81.812 1.00 0.00 H
ATOM 44 CB THR 3 -40.613 84.716 82.989 1.00 0.00 C
ATOM 45 HB THR 3 -40.377 85.706 83.380 1.00 0.00 H
ATOM 46 CG2 THR 3 -42.155 84.568 82.976 1.00 0.00 C
ATOM 47 HG21 THR 3 -42.533 85.306 82.268 1.00 0.00 H
ATOM 48 HG22 THR 3 -42.514 83.555 82.795 1.00 0.00 H
ATOM 49 HG23 THR 3 -42.613 84.867 83.919 1.00 0.00 H
ATOM 50 OG1 THR 3 -40.139 83.670 83.868 1.00 0.00 O
ATOM 51 HG1 THR 3 -40.128 83.940 84.789 1.00 0.00 H
ATOM 52 C THR 3 -40.198 83.097 81.025 1.00 0.00 C
ATOM 53 O THR 3 -41.123 82.992 80.170 1.00 0.00 O
ATOM 54 N ALA 4 -39.549 82.062 81.476 1.00 0.00 N
ATOM 55 H ALA 4 -38.896 82.164 82.240 1.00 0.00 H
ATOM 56 CA ALA 4 -39.768 80.712 80.998 1.00 0.00 C
ATOM 57 HA ALA 4 -40.062 80.749 79.949 1.00 0.00 H
ATOM 58 CB ALA 4 -38.389 79.883 80.941 1.00 0.00 C
ATOM 59 HB1 ALA 4 -37.650 80.442 80.366 1.00 0.00 H
ATOM 60 HB2 ALA 4 -38.007 79.894 81.962 1.00 0.00 H
ATOM 61 HB3 ALA 4 -38.434 78.914 80.445 1.00 0.00 H
ATOM 62 C ALA 4 -40.848 79.959 81.848 1.00 0.00 C
ATOM 63 O ALA 4 -41.065 78.796 81.695 1.00 0.00 O
ATOM 64 N ALA 5 -41.607 80.744 82.683 1.00 0.00 N
ATOM 65 H ALA 5 -41.366 81.698 82.910 1.00 0.00 H
ATOM 66 CA ALA 5 -42.623 80.075 83.531 1.00 0.00 C
ATOM 67 HA ALA 5 -42.084 79.259 84.013 1.00 0.00 H
ATOM 68 CB ALA 5 -43.001 80.908 84.765 1.00 0.00 C
ATOM 69 HB1 ALA 5 -42.167 81.413 85.253 1.00 0.00 H
ATOM 70 HB2 ALA 5 -43.800 81.571 84.434 1.00 0.00 H
ATOM 71 HB3 ALA 5 -43.391 80.270 85.559 1.00 0.00 H
ATOM 72 C ALA 5 -43.800 79.506 82.808 1.00 0.00 C
ATOM 73 O ALA 5 -44.489 80.193 82.123 1.00 0.00 O
ATOM 74 N ALA 6 -44.201 78.231 83.056 1.00 0.00 N
ATOM 75 H ALA 6 -43.570 77.673 83.614 1.00 0.00 H
ATOM 76 CA ALA 6 -45.478 77.599 82.591 1.00 0.00 C
ATOM 77 HA ALA 6 -45.430 76.536 82.826 1.00 0.00 H
ATOM 78 CB ALA 6 -46.663 78.085 83.485 1.00 0.00 C
ATOM 79 HB1 ALA 6 -46.953 79.077 83.138 1.00 0.00 H
ATOM 80 HB2 ALA 6 -47.549 77.482 83.287 1.00 0.00 H
ATOM 81 HB3 ALA 6 -46.570 78.138 84.569 1.00 0.00 H
ATOM 82 C ALA 6 -45.747 77.732 81.038 1.00 0.00 C
ATOM 83 O ALA 6 -46.886 77.908 80.581 1.00 0.00 O
ATOM 84 N LYS 7 -44.743 77.563 80.187 1.00 0.00 N
ATOM 85 H LYS 7 -43.797 77.523 80.539 1.00 0.00 H
ATOM 86 CA LYS 7 -44.876 77.671 78.737 1.00 0.00 C
ATOM 87 HA LYS 7 -45.764 78.256 78.498 1.00 0.00 H
ATOM 88 CB LYS 7 -43.621 78.400 78.198 1.00 0.00 C
ATOM 89 HB2 LYS 7 -42.661 78.021 78.549 1.00 0.00 H
ATOM 90 HB3 LYS 7 -43.618 78.216 77.123 1.00 0.00 H
ATOM 91 CG LYS 7 -43.631 79.866 78.382 1.00 0.00 C
ATOM 92 HG2 LYS 7 -44.619 80.263 78.146 1.00 0.00 H
ATOM 93 HG3 LYS 7 -43.637 80.195 79.421 1.00 0.00 H
ATOM 94 CD LYS 7 -42.566 80.640 77.630 1.00 0.00 C
ATOM 95 HD2 LYS 7 -41.625 80.438 78.141 1.00 0.00 H
ATOM 96 HD3 LYS 7 -42.534 80.395 76.569 1.00 0.00 H
ATOM 97 CE LYS 7 -42.987 82.092 77.772 1.00 0.00 C
ATOM 98 HE2 LYS 7 -43.953 82.193 77.277 1.00 0.00 H
ATOM 99 HE3 LYS 7 -43.069 82.314 78.835 1.00 0.00 H
ATOM 100 NZ LYS 7 -41.777 82.802 77.364 1.00 0.00 N
ATOM 101 HZ1 LYS 7 -41.627 82.771 76.365 1.00 0.00 H
ATOM 102 HZ2 LYS 7 -41.787 83.740 77.739 1.00 0.00 H
ATOM 103 HZ3 LYS 7 -40.875 82.507 77.709 1.00 0.00 H
ATOM 104 C LYS 7 -45.092 76.260 78.085 1.00 0.00 C
ATOM 105 O LYS 7 -44.282 75.396 78.279 1.00 0.00 O
ATOM 106 N PHE 8 -46.207 76.039 77.284 1.00 0.00 N
ATOM 107 H PHE 8 -46.801 76.819 77.042 1.00 0.00 H
ATOM 108 CA PHE 8 -46.429 74.770 76.525 1.00 0.00 C
ATOM 109 HA PHE 8 -45.612 74.137 76.870 1.00 0.00 H
ATOM 110 CB PHE 8 -47.729 74.096 77.018 1.00 0.00 C
ATOM 111 HB2 PHE 8 -48.587 74.574 76.546 1.00 0.00 H
ATOM 112 HB3 PHE 8 -47.681 73.056 76.695 1.00 0.00 H
ATOM 113 CG PHE 8 -47.829 73.985 78.505 1.00 0.00 C
ATOM 114 CD1 PHE 8 -48.352 75.068 79.237 1.00 0.00 C
ATOM 115 HD1 PHE 8 -48.781 75.968 78.823 1.00 0.00 H
ATOM 116 CE1 PHE 8 -48.360 74.940 80.637 1.00 0.00 C
ATOM 117 HE1 PHE 8 -48.833 75.766 81.147 1.00 0.00 H
ATOM 118 CZ PHE 8 -47.826 73.828 81.253 1.00 0.00 C
ATOM 119 HZ PHE 8 -47.758 73.878 82.329 1.00 0.00 H
ATOM 120 CE2 PHE 8 -47.395 72.721 80.556 1.00 0.00 C
ATOM 121 HE2 PHE 8 -47.074 71.821 81.058 1.00 0.00 H
ATOM 122 CD2 PHE 8 -47.332 72.842 79.164 1.00 0.00 C
ATOM 123 HD2 PHE 8 -46.934 72.043 78.556 1.00 0.00 H
ATOM 124 C PHE 8 -46.418 75.001 75.074 1.00 0.00 C
ATOM 125 O PHE 8 -46.697 74.037 74.388 1.00 0.00 O
ATOM 126 N GLU 9 -46.112 76.217 74.572 1.00 0.00 N
ATOM 127 H GLU 9 -46.092 76.948 75.270 1.00 0.00 H
ATOM 128 CA GLU 9 -46.148 76.704 73.132 1.00 0.00 C
ATOM 129 HA GLU 9 -46.653 75.931 72.552 1.00 0.00 H
ATOM 130 CB GLU 9 -47.001 77.910 73.000 1.00 0.00 C
ATOM 131 HB2 GLU 9 -46.459 78.738 73.457 1.00 0.00 H
ATOM 132 HB3 GLU 9 -47.145 78.174 71.952 1.00 0.00 H
ATOM 133 CG GLU 9 -48.362 77.808 73.666 1.00 0.00 C
ATOM 134 HG2 GLU 9 -49.002 78.615 73.309 1.00 0.00 H
ATOM 135 HG3 GLU 9 -48.737 76.821 73.393 1.00 0.00 H
ATOM 136 CD GLU 9 -48.398 77.890 75.198 1.00 0.00 C
ATOM 137 OE1 GLU 9 -49.465 77.589 75.751 1.00 0.00 O
ATOM 138 OE2 GLU 9 -47.398 78.252 75.797 1.00 0.00 O
ATOM 139 C GLU 9 -44.704 77.010 72.662 1.00 0.00 C
ATOM 140 O GLU 9 -43.816 77.300 73.497 1.00 0.00 O
ATOM 141 N ARG 10 -44.448 76.795 71.360 1.00 0.00 N
ATOM 142 H ARG 10 -45.214 76.415 70.824 1.00 0.00 H
ATOM 143 CA ARG 10 -43.242 77.204 70.614 1.00 0.00 C
ATOM 144 HA ARG 10 -42.280 76.965 71.068 1.00 0.00 H
ATOM 145 CB ARG 10 -43.280 76.555 69.216 1.00 0.00 C
ATOM 146 HB2 ARG 10 -44.209 76.680 68.660 1.00 0.00 H
ATOM 147 HB3 ARG 10 -42.558 77.048 68.565 1.00 0.00 H
ATOM 148 CG ARG 10 -42.748 75.093 69.282 1.00 0.00 C
ATOM 149 HG2 ARG 10 -41.716 75.153 69.628 1.00 0.00 H
ATOM 150 HG3 ARG 10 -43.348 74.455 69.931 1.00 0.00 H
ATOM 151 CD ARG 10 -42.881 74.293 67.931 1.00 0.00 C
ATOM 152 HD2 ARG 10 -42.313 74.796 67.148 1.00 0.00 H
ATOM 153 HD3 ARG 10 -42.414 73.320 68.083 1.00 0.00 H
ATOM 154 NE ARG 10 -44.288 74.126 67.514 1.00 0.00 N
ATOM 155 HE ARG 10 -44.872 73.382 67.869 1.00 0.00 H
ATOM 156 CZ ARG 10 -44.997 74.891 66.677 1.00 0.00 C
ATOM 157 NH1 ARG 10 -44.518 75.875 66.018 1.00 0.00 N
ATOM 158 HH11 ARG 10 -45.141 76.398 65.420 1.00 0.00 H
ATOM 159 HH12 ARG 10 -43.529 76.016 65.864 1.00 0.00 H
ATOM 160 NH2 ARG 10 -46.230 74.556 66.625 1.00 0.00 N
ATOM 161 HH21 ARG 10 -46.905 75.093 66.100 1.00 0.00 H
ATOM 162 HH22 ARG 10 -46.455 73.881 67.343 1.00 0.00 H
ATOM 163 C ARG 10 -43.209 78.710 70.407 1.00 0.00 C
ATOM 164 O ARG 10 -44.219 79.331 70.064 1.00 0.00 O
ATOM 165 N GLN 11 -42.040 79.267 70.511 1.00 0.00 N
ATOM 166 H GLN 11 -41.276 78.659 70.769 1.00 0.00 H
ATOM 167 CA GLN 11 -41.695 80.703 70.577 1.00 0.00 C
ATOM 168 HA GLN 11 -42.529 81.345 70.294 1.00 0.00 H
ATOM 169 CB GLN 11 -41.461 80.966 72.021 1.00 0.00 C
ATOM 170 HB2 GLN 11 -42.338 80.664 72.593 1.00 0.00 H
ATOM 171 HB3 GLN 11 -40.619 80.372 72.376 1.00 0.00 H
ATOM 172 CG GLN 11 -41.240 82.452 72.237 1.00 0.00 C
ATOM 173 HG2 GLN 11 -40.173 82.577 72.054 1.00 0.00 H
ATOM 174 HG3 GLN 11 -41.712 83.023 71.437 1.00 0.00 H
ATOM 175 CD GLN 11 -41.527 82.968 73.646 1.00 0.00 C
ATOM 176 OE1 GLN 11 -41.695 82.254 74.607 1.00 0.00 O
ATOM 177 NE2 GLN 11 -41.470 84.271 73.750 1.00 0.00 N
ATOM 178 HE21 GLN 11 -41.495 84.691 74.668 1.00 0.00 H
ATOM 179 HE22 GLN 11 -41.189 84.879 72.994 1.00 0.00 H
ATOM 180 C GLN 11 -40.480 81.019 69.632 1.00 0.00 C
ATOM 181 O GLN 11 -40.086 82.144 69.420 1.00 0.00 O
ATOM 182 N HIE 12 -39.926 79.909 69.003 1.00 0.00 N
ATOM 183 H HIE 12 -40.328 79.002 69.193 1.00 0.00 H
ATOM 184 CA HIE 12 -38.977 80.057 67.884 1.00 0.00 C
ATOM 185 HA HIE 12 -38.382 80.965 67.976 1.00 0.00 H
ATOM 186 CB HIE 12 -38.010 78.922 67.941 1.00 0.00 C
ATOM 187 HB2 HIE 12 -37.268 79.150 67.176 1.00 0.00 H
ATOM 188 HB3 HIE 12 -37.508 78.948 68.908 1.00 0.00 H
ATOM 189 CG HIE 12 -38.696 77.577 67.751 1.00 0.00 C
ATOM 190 ND1 HIE 12 -39.398 76.832 68.690 1.00 0.00 N
ATOM 191 CE1 HIE 12 -39.572 75.625 68.138 1.00 0.00 C
ATOM 192 HE1 HIE 12 -39.964 74.742 68.621 1.00 0.00 H
ATOM 193 NE2 HIE 12 -39.044 75.601 66.842 1.00 0.00 N
ATOM 194 HE2 HIE 12 -39.048 74.745 66.307 1.00 0.00 H
ATOM 195 CD2 HIE 12 -38.514 76.826 66.600 1.00 0.00 C
ATOM 196 HD2 HIE 12 -37.969 77.159 65.729 1.00 0.00 H
ATOM 197 C HIE 12 -39.648 80.158 66.528 1.00 0.00 C
ATOM 198 O HIE 12 -40.734 79.594 66.263 1.00 0.00 O
ATOM 199 N MET 13 -38.902 80.764 65.624 1.00 0.00 N
ATOM 200 H MET 13 -38.260 81.440 66.011 1.00 0.00 H
ATOM 201 CA MET 13 -39.186 80.700 64.169 1.00 0.00 C
ATOM 202 HA MET 13 -39.776 79.824 63.901 1.00 0.00 H
ATOM 203 CB MET 13 -40.041 81.928 63.744 1.00 0.00 C
ATOM 204 HB2 MET 13 -40.512 81.739 62.779 1.00 0.00 H
ATOM 205 HB3 MET 13 -40.802 82.018 64.519 1.00 0.00 H
ATOM 206 CG MET 13 -39.457 83.359 63.699 1.00 0.00 C
ATOM 207 HG2 MET 13 -39.420 83.676 64.741 1.00 0.00 H
ATOM 208 HG3 MET 13 -38.406 83.451 63.423 1.00 0.00 H
ATOM 209 SD MET 13 -40.375 84.530 62.725 1.00 0.00 S
ATOM 210 CE MET 13 -39.946 83.989 61.077 1.00 0.00 C
ATOM 211 HE1 MET 13 -40.473 83.092 60.752 1.00 0.00 H
ATOM 212 HE2 MET 13 -40.207 84.787 60.382 1.00 0.00 H
ATOM 213 HE3 MET 13 -38.866 83.849 61.026 1.00 0.00 H
ATOM 214 C MET 13 -37.945 80.634 63.238 1.00 0.00 C
ATOM 215 O MET 13 -37.979 80.287 62.049 1.00 0.00 O
ATOM 216 N ASP 14 -36.705 80.887 63.765 1.00 0.00 N
ATOM 217 H ASP 14 -36.737 81.070 64.758 1.00 0.00 H
ATOM 218 CA ASP 14 -35.431 80.892 63.152 1.00 0.00 C
ATOM 219 HA ASP 14 -35.420 80.165 62.341 1.00 0.00 H
ATOM 220 CB ASP 14 -35.236 82.292 62.574 1.00 0.00 C
ATOM 221 HB2 ASP 14 -34.428 82.176 61.851 1.00 0.00 H
ATOM 222 HB3 ASP 14 -36.036 82.560 61.884 1.00 0.00 H
ATOM 223 CG ASP 14 -34.853 83.441 63.522 1.00 0.00 C
ATOM 224 OD1 ASP 14 -33.847 84.165 63.344 1.00 0.00 O
ATOM 225 OD2 ASP 14 -35.646 83.710 64.488 1.00 0.00 O
ATOM 226 C ASP 14 -34.336 80.647 64.147 1.00 0.00 C
ATOM 227 O ASP 14 -34.544 80.664 65.346 1.00 0.00 O
ATOM 228 N SER 15 -33.083 80.536 63.644 1.00 0.00 N
ATOM 229 H SER 15 -32.900 80.649 62.657 1.00 0.00 H
ATOM 230 CA SER 15 -31.879 80.485 64.432 1.00 0.00 C
ATOM 231 HA SER 15 -31.870 79.530 64.957 1.00 0.00 H
ATOM 232 CB SER 15 -30.624 80.628 63.520 1.00 0.00 C
ATOM 233 HB2 SER 15 -29.766 80.738 64.183 1.00 0.00 H
ATOM 234 HB3 SER 15 -30.503 79.729 62.916 1.00 0.00 H
ATOM 235 OG SER 15 -30.831 81.811 62.767 1.00 0.00 O
ATOM 236 HG SER 15 -29.942 82.047 62.494 1.00 0.00 H
ATOM 237 C SER 15 -31.702 81.463 65.502 1.00 0.00 C
ATOM 238 O SER 15 -31.208 81.038 66.552 1.00 0.00 O
ATOM 239 N SER 16 -32.164 82.724 65.387 1.00 0.00 N
ATOM 240 H SER 16 -32.586 83.066 64.536 1.00 0.00 H
ATOM 241 CA SER 16 -31.988 83.767 66.458 1.00 0.00 C
ATOM 242 HA SER 16 -31.077 83.576 67.025 1.00 0.00 H
ATOM 243 CB SER 16 -31.865 85.145 65.812 1.00 0.00 C
ATOM 244 HB2 SER 16 -31.478 85.795 66.596 1.00 0.00 H
ATOM 245 HB3 SER 16 -31.110 85.227 65.030 1.00 0.00 H
ATOM 246 OG SER 16 -33.151 85.782 65.336 1.00 0.00 O
ATOM 247 HG SER 16 -33.329 85.333 64.506 1.00 0.00 H
ATOM 248 C SER 16 -33.123 83.790 67.487 1.00 0.00 C
ATOM 249 O SER 16 -32.819 83.538 68.673 1.00 0.00 O
ATOM 250 N THR 17 -34.371 83.847 67.100 1.00 0.00 N
ATOM 251 H THR 17 -34.649 84.139 66.174 1.00 0.00 H
ATOM 252 CA THR 17 -35.462 83.619 68.072 1.00 0.00 C
ATOM 253 HA THR 17 -35.428 84.306 68.917 1.00 0.00 H
ATOM 254 CB THR 17 -36.839 83.711 67.437 1.00 0.00 C
ATOM 255 HB THR 17 -37.535 83.446 68.232 1.00 0.00 H
ATOM 256 CG2 THR 17 -37.231 85.086 66.864 1.00 0.00 C
ATOM 257 HG21 THR 17 -38.083 84.856 66.223 1.00 0.00 H
ATOM 258 HG22 THR 17 -37.453 85.780 67.674 1.00 0.00 H
ATOM 259 HG23 THR 17 -36.473 85.466 66.179 1.00 0.00 H
ATOM 260 OG1 THR 17 -36.916 82.755 66.367 1.00 0.00 O
ATOM 261 HG1 THR 17 -36.497 83.200 65.627 1.00 0.00 H
ATOM 262 C THR 17 -35.428 82.250 68.684 1.00 0.00 C
ATOM 263 O THR 17 -35.946 82.141 69.778 1.00 0.00 O
ATOM 264 N SER 18 -34.827 81.233 68.059 1.00 0.00 N
ATOM 265 H SER 18 -34.545 81.496 67.126 1.00 0.00 H
ATOM 266 CA SER 18 -34.419 79.958 68.761 1.00 0.00 C
ATOM 267 HA SER 18 -35.248 79.476 69.279 1.00 0.00 H
ATOM 268 CB SER 18 -34.017 78.927 67.685 1.00 0.00 C
ATOM 269 HB2 SER 18 -34.874 78.657 67.068 1.00 0.00 H
ATOM 270 HB3 SER 18 -33.209 79.314 67.065 1.00 0.00 H
ATOM 271 OG SER 18 -33.684 77.701 68.374 1.00 0.00 O
ATOM 272 HG SER 18 -34.487 77.410 68.813 1.00 0.00 H
ATOM 273 C SER 18 -33.351 80.225 69.816 1.00 0.00 C
ATOM 274 O SER 18 -33.397 79.710 70.933 1.00 0.00 O
ATOM 275 N ALA 19 -32.278 80.943 69.544 1.00 0.00 N
ATOM 276 H ALA 19 -32.045 81.308 68.631 1.00 0.00 H
ATOM 277 CA ALA 19 -31.195 81.107 70.489 1.00 0.00 C
ATOM 278 HA ALA 19 -30.858 80.115 70.788 1.00 0.00 H
ATOM 279 CB ALA 19 -30.068 81.845 69.832 1.00 0.00 C
ATOM 280 HB1 ALA 19 -29.657 81.199 69.056 1.00 0.00 H
ATOM 281 HB2 ALA 19 -30.432 82.757 69.359 1.00 0.00 H
ATOM 282 HB3 ALA 19 -29.428 82.135 70.665 1.00 0.00 H
ATOM 283 C ALA 19 -31.590 81.807 71.780 1.00 0.00 C
ATOM 284 O ALA 19 -31.040 81.542 72.859 1.00 0.00 O
ATOM 285 N ALA 20 -32.580 82.718 71.690 1.00 0.00 N
ATOM 286 H ALA 20 -32.830 82.903 70.729 1.00 0.00 H
ATOM 287 CA ALA 20 -33.216 83.387 72.828 1.00 0.00 C
ATOM 288 HA ALA 20 -32.404 83.503 73.546 1.00 0.00 H
ATOM 289 CB ALA 20 -33.959 84.701 72.298 1.00 0.00 C
ATOM 290 HB1 ALA 20 -34.813 84.520 71.645 1.00 0.00 H
ATOM 291 HB2 ALA 20 -34.155 85.259 73.214 1.00 0.00 H
ATOM 292 HB3 ALA 20 -33.140 85.278 71.870 1.00 0.00 H
ATOM 293 C ALA 20 -34.276 82.502 73.511 1.00 0.00 C
ATOM 294 O ALA 20 -34.498 82.879 74.671 1.00 0.00 O
ATOM 295 N SER 21 -34.870 81.470 72.888 1.00 0.00 N
ATOM 296 H SER 21 -34.637 81.394 71.908 1.00 0.00 H
ATOM 297 CA SER 21 -35.900 80.638 73.553 1.00 0.00 C
ATOM 298 HA SER 21 -36.287 81.118 74.453 1.00 0.00 H
ATOM 299 CB SER 21 -37.169 80.633 72.535 1.00 0.00 C
ATOM 300 HB2 SER 21 -38.061 80.204 72.991 1.00 0.00 H
ATOM 301 HB3 SER 21 -37.477 81.678 72.502 1.00 0.00 H
ATOM 302 OG SER 21 -37.104 80.207 71.229 1.00 0.00 O
ATOM 303 HG SER 21 -36.547 80.836 70.765 1.00 0.00 H
ATOM 304 C SER 21 -35.479 79.168 73.897 1.00 0.00 C
ATOM 305 O SER 21 -36.224 78.490 74.629 1.00 0.00 O
ATOM 306 N SER 22 -34.339 78.690 73.414 1.00 0.00 N
ATOM 307 H SER 22 -33.836 79.240 72.733 1.00 0.00 H
ATOM 308 CA SER 22 -33.841 77.311 73.534 1.00 0.00 C
ATOM 309 HA SER 22 -34.704 76.647 73.573 1.00 0.00 H
ATOM 310 CB SER 22 -32.890 77.017 72.332 1.00 0.00 C
ATOM 311 HB2 SER 22 -33.358 77.069 71.349 1.00 0.00 H
ATOM 312 HB3 SER 22 -32.091 77.758 72.310 1.00 0.00 H
ATOM 313 OG SER 22 -32.243 75.804 72.357 1.00 0.00 O
ATOM 314 HG SER 22 -32.836 75.145 71.989 1.00 0.00 H
ATOM 315 C SER 22 -33.124 77.100 74.865 1.00 0.00 C
ATOM 316 O SER 22 -32.043 77.685 75.109 1.00 0.00 O
ATOM 317 N SER 23 -33.589 76.151 75.709 1.00 0.00 N
ATOM 318 H SER 23 -34.536 75.844 75.538 1.00 0.00 H
ATOM 319 CA SER 23 -32.817 75.669 76.856 1.00 0.00 C
ATOM 320 HA SER 23 -32.620 76.504 77.528 1.00 0.00 H
ATOM 321 CB SER 23 -33.798 74.800 77.806 1.00 0.00 C
ATOM 322 HB2 SER 23 -34.658 75.422 78.053 1.00 0.00 H
ATOM 323 HB3 SER 23 -34.201 73.931 77.285 1.00 0.00 H
ATOM 324 OG SER 23 -33.164 74.581 79.093 1.00 0.00 O
ATOM 325 HG SER 23 -33.739 74.115 79.705 1.00 0.00 H
ATOM 326 C SER 23 -31.529 74.988 76.513 1.00 0.00 C
ATOM 327 O SER 23 -30.584 75.101 77.299 1.00 0.00 O
ATOM 328 N ASN 24 -31.506 74.255 75.370 1.00 0.00 N
ATOM 329 H ASN 24 -32.381 74.116 74.885 1.00 0.00 H
ATOM 330 CA ASN 24 -30.322 73.527 74.895 1.00 0.00 C
ATOM 331 HA ASN 24 -29.954 72.917 75.720 1.00 0.00 H
ATOM 332 CB ASN 24 -30.755 72.632 73.724 1.00 0.00 C
ATOM 333 HB2 ASN 24 -31.271 73.275 73.011 1.00 0.00 H
ATOM 334 HB3 ASN 24 -29.810 72.213 73.379 1.00 0.00 H
ATOM 335 CG ASN 24 -31.669 71.419 74.102 1.00 0.00 C
ATOM 336 OD1 ASN 24 -31.569 71.027 75.211 1.00 0.00 O
ATOM 337 ND2 ASN 24 -32.562 70.986 73.278 1.00 0.00 N
ATOM 338 HD21 ASN 24 -33.181 70.289 73.668 1.00 0.00 H
ATOM 339 HD22 ASN 24 -32.307 71.152 72.315 1.00 0.00 H
ATOM 340 C ASN 24 -29.266 74.551 74.627 1.00 0.00 C
ATOM 341 O ASN 24 -28.126 74.480 75.200 1.00 0.00 O
ATOM 342 N TYR 25 -29.650 75.633 73.917 1.00 0.00 N
ATOM 343 H TYR 25 -30.564 75.684 73.490 1.00 0.00 H
ATOM 344 CA TYR 25 -28.676 76.713 73.674 1.00 0.00 C
ATOM 345 HA TYR 25 -27.845 76.284 73.114 1.00 0.00 H
ATOM 346 CB TYR 25 -29.356 77.711 72.723 1.00 0.00 C
ATOM 347 HB2 TYR 25 -29.736 77.197 71.840 1.00 0.00 H
ATOM 348 HB3 TYR 25 -30.190 78.243 73.180 1.00 0.00 H
ATOM 349 CG TYR 25 -28.374 78.830 72.168 1.00 0.00 C
ATOM 350 CD1 TYR 25 -27.706 78.668 70.934 1.00 0.00 C
ATOM 351 HD1 TYR 25 -28.014 77.926 70.212 1.00 0.00 H
ATOM 352 CE1 TYR 25 -26.842 79.680 70.436 1.00 0.00 C
ATOM 353 HE1 TYR 25 -26.274 79.406 69.559 1.00 0.00 H
ATOM 354 CZ TYR 25 -26.667 80.859 71.221 1.00 0.00 C
ATOM 355 OH TYR 25 -25.888 81.889 70.733 1.00 0.00 O
ATOM 356 HH TYR 25 -25.218 81.583 70.118 1.00 0.00 H
ATOM 357 CE2 TYR 25 -27.441 81.140 72.369 1.00 0.00 C
ATOM 358 HE2 TYR 25 -27.398 82.076 72.905 1.00 0.00 H
ATOM 359 CD2 TYR 25 -28.314 80.059 72.839 1.00 0.00 C
ATOM 360 HD2 TYR 25 -28.876 80.189 73.752 1.00 0.00 H
ATOM 361 C TYR 25 -28.188 77.385 75.026 1.00 0.00 C
ATOM 362 O TYR 25 -26.985 77.552 75.192 1.00 0.00 O
ATOM 363 N CYS 26 -28.938 77.628 76.067 1.00 0.00 N
ATOM 364 H CYS 26 -29.900 77.322 76.082 1.00 0.00 H
ATOM 365 CA CYS 26 -28.422 78.012 77.368 1.00 0.00 C
ATOM 366 HA CYS 26 -27.933 78.955 77.125 1.00 0.00 H
ATOM 367 CB CYS 26 -29.544 78.228 78.414 1.00 0.00 C
ATOM 368 HB2 CYS 26 -30.150 77.331 78.543 1.00 0.00 H
ATOM 369 HB3 CYS 26 -29.144 78.443 79.405 1.00 0.00 H
ATOM 370 SG CYS 26 -30.528 79.588 77.655 1.00 0.00 S
ATOM 371 HG CYS 26 -31.786 79.331 78.025 1.00 0.00 H
ATOM 372 C CYS 26 -27.419 76.994 77.976 1.00 0.00 C
ATOM 373 O CYS 26 -26.435 77.415 78.525 1.00 0.00 O
ATOM 374 N ASN 27 -27.669 75.699 77.883 1.00 0.00 N
ATOM 375 H ASN 27 -28.505 75.494 77.356 1.00 0.00 H
ATOM 376 CA ASN 27 -26.852 74.627 78.445 1.00 0.00 C
ATOM 377 HA ASN 27 -26.723 74.769 79.518 1.00 0.00 H
ATOM 378 CB ASN 27 -27.445 73.192 78.224 1.00 0.00 C
ATOM 379 HB2 ASN 27 -28.517 73.220 78.416 1.00 0.00 H
ATOM 380 HB3 ASN 27 -27.237 72.947 77.182 1.00 0.00 H
ATOM 381 CG ASN 27 -26.772 72.137 79.127 1.00 0.00 C
ATOM 382 OD1 ASN 27 -26.215 71.177 78.583 1.00 0.00 O
ATOM 383 ND2 ASN 27 -26.607 72.419 80.399 1.00 0.00 N
ATOM 384 HD21 ASN 27 -26.153 71.739 80.990 1.00 0.00 H
ATOM 385 HD22 ASN 27 -27.334 73.016 80.767 1.00 0.00 H
ATOM 386 C ASN 27 -25.484 74.682 77.692 1.00 0.00 C
ATOM 387 O ASN 27 -24.512 74.539 78.357 1.00 0.00 O
ATOM 388 N GLN 28 -25.378 74.963 76.381 1.00 0.00 N
ATOM 389 H GLN 28 -26.184 75.189 75.816 1.00 0.00 H
ATOM 390 CA GLN 28 -24.099 75.114 75.724 1.00 0.00 C
ATOM 391 HA GLN 28 -23.405 74.338 76.045 1.00 0.00 H
ATOM 392 CB GLN 28 -24.258 75.130 74.202 1.00 0.00 C
ATOM 393 HB2 GLN 28 -24.805 74.241 73.890 1.00 0.00 H
ATOM 394 HB3 GLN 28 -24.864 75.988 73.910 1.00 0.00 H
ATOM 395 CG GLN 28 -23.044 75.200 73.364 1.00 0.00 C
ATOM 396 HG2 GLN 28 -23.274 75.248 72.299 1.00 0.00 H
ATOM 397 HG3 GLN 28 -22.431 76.076 73.575 1.00 0.00 H
ATOM 398 CD GLN 28 -22.142 73.974 73.515 1.00 0.00 C
ATOM 399 OE1 GLN 28 -22.566 72.869 73.928 1.00 0.00 O
ATOM 400 NE2 GLN 28 -20.850 74.053 73.070 1.00 0.00 N
ATOM 401 HE21 GLN 28 -20.231 73.286 73.289 1.00 0.00 H
ATOM 402 HE22 GLN 28 -20.497 74.922 72.693 1.00 0.00 H
ATOM 403 C GLN 28 -23.443 76.425 76.211 1.00 0.00 C
ATOM 404 O GLN 28 -22.232 76.421 76.566 1.00 0.00 O
ATOM 405 N MET 29 -24.079 77.570 76.396 1.00 0.00 N
ATOM 406 H MET 29 -24.947 77.739 75.906 1.00 0.00 H
ATOM 407 CA MET 29 -23.385 78.773 76.956 1.00 0.00 C
ATOM 408 HA MET 29 -22.594 78.987 76.237 1.00 0.00 H
ATOM 409 CB MET 29 -24.369 79.956 76.938 1.00 0.00 C
ATOM 410 HB2 MET 29 -25.200 79.749 77.613 1.00 0.00 H
ATOM 411 HB3 MET 29 -23.873 80.776 77.456 1.00 0.00 H
ATOM 412 CG MET 29 -24.932 80.402 75.557 1.00 0.00 C
ATOM 413 HG2 MET 29 -24.556 79.700 74.812 1.00 0.00 H
ATOM 414 HG3 MET 29 -26.020 80.451 75.523 1.00 0.00 H
ATOM 415 SD MET 29 -24.463 82.085 75.081 1.00 0.00 S
ATOM 416 CE MET 29 -25.694 83.066 75.922 1.00 0.00 C
ATOM 417 HE1 MET 29 -25.467 83.122 76.987 1.00 0.00 H
ATOM 418 HE2 MET 29 -25.702 84.093 75.557 1.00 0.00 H
ATOM 419 HE3 MET 29 -26.684 82.621 75.827 1.00 0.00 H
ATOM 420 C MET 29 -22.826 78.492 78.367 1.00 0.00 C
ATOM 421 O MET 29 -21.748 79.057 78.708 1.00 0.00 O
ATOM 422 N MET 30 -23.414 77.571 79.146 1.00 0.00 N
ATOM 423 H MET 30 -24.372 77.341 78.926 1.00 0.00 H
ATOM 424 CA MET 30 -22.728 77.095 80.391 1.00 0.00 C
ATOM 425 HA MET 30 -22.350 77.890 81.033 1.00 0.00 H
ATOM 426 CB MET 30 -23.781 76.385 81.293 1.00 0.00 C
ATOM 427 HB2 MET 30 -24.051 75.425 80.853 1.00 0.00 H
ATOM 428 HB3 MET 30 -23.339 76.204 82.273 1.00 0.00 H
ATOM 429 CG MET 30 -25.084 77.247 81.551 1.00 0.00 C
ATOM 430 HG2 MET 30 -24.860 78.306 81.683 1.00 0.00 H
ATOM 431 HG3 MET 30 -25.796 77.132 80.733 1.00 0.00 H
ATOM 432 SD MET 30 -25.917 76.787 83.108 1.00 0.00 S
ATOM 433 CE MET 30 -26.543 75.277 82.453 1.00 0.00 C
ATOM 434 HE1 MET 30 -27.239 74.914 83.209 1.00 0.00 H
ATOM 435 HE2 MET 30 -27.079 75.445 81.519 1.00 0.00 H
ATOM 436 HE3 MET 30 -25.682 74.622 82.320 1.00 0.00 H
ATOM 437 C MET 30 -21.481 76.247 80.186 1.00 0.00 C
ATOM 438 O MET 30 -20.617 76.374 81.030 1.00 0.00 O
ATOM 439 N LYS 31 -21.423 75.448 79.201 1.00 0.00 N
ATOM 440 H LYS 31 -22.119 75.589 78.484 1.00 0.00 H
ATOM 441 CA LYS 31 -20.261 74.629 78.819 1.00 0.00 C
ATOM 442 HA LYS 31 -19.874 74.115 79.698 1.00 0.00 H
ATOM 443 CB LYS 31 -20.678 73.515 77.789 1.00 0.00 C
ATOM 444 HB2 LYS 31 -21.231 72.817 78.418 1.00 0.00 H
ATOM 445 HB3 LYS 31 -21.202 74.007 76.969 1.00 0.00 H
ATOM 446 CG LYS 31 -19.418 72.751 77.284 1.00 0.00 C
ATOM 447 HG2 LYS 31 -18.840 73.378 76.605 1.00 0.00 H
ATOM 448 HG3 LYS 31 -18.826 72.316 78.088 1.00 0.00 H
ATOM 449 CD LYS 31 -19.958 71.621 76.312 1.00 0.00 C
ATOM 450 HD2 LYS 31 -20.814 71.185 76.828 1.00 0.00 H
ATOM 451 HD3 LYS 31 -20.297 72.118 75.403 1.00 0.00 H
ATOM 452 CE LYS 31 -18.895 70.672 75.919 1.00 0.00 C
ATOM 453 HE2 LYS 31 -18.215 71.237 75.281 1.00 0.00 H
ATOM 454 HE3 LYS 31 -18.359 70.336 76.807 1.00 0.00 H
ATOM 455 NZ LYS 31 -19.490 69.548 75.272 1.00 0.00 N
ATOM 456 HZ1 LYS 31 -19.987 68.972 75.936 1.00 0.00 H
ATOM 457 HZ2 LYS 31 -20.178 69.853 74.599 1.00 0.00 H
ATOM 458 HZ3 LYS 31 -18.822 69.011 74.738 1.00 0.00 H
ATOM 459 C LYS 31 -19.015 75.458 78.228 1.00 0.00 C
ATOM 460 O LYS 31 -17.875 75.083 78.604 1.00 0.00 O
ATOM 461 N SER 32 -19.279 76.432 77.406 1.00 0.00 N
ATOM 462 H SER 32 -20.226 76.548 77.074 1.00 0.00 H
ATOM 463 CA SER 32 -18.343 77.477 76.988 1.00 0.00 C
ATOM 464 HA SER 32 -17.470 76.967 76.580 1.00 0.00 H
ATOM 465 CB SER 32 -18.932 78.334 75.870 1.00 0.00 C
ATOM 466 HB2 SER 32 -18.142 78.845 75.319 1.00 0.00 H
ATOM 467 HB3 SER 32 -19.402 77.719 75.103 1.00 0.00 H
ATOM 468 OG SER 32 -19.892 79.259 76.448 1.00 0.00 O
ATOM 469 HG SER 32 -20.079 79.888 75.747 1.00 0.00 H
ATOM 470 C SER 32 -17.783 78.334 78.137 1.00 0.00 C
ATOM 471 O SER 32 -16.658 78.738 78.112 1.00 0.00 O
ATOM 472 N ARG 33 -18.564 78.734 79.102 1.00 0.00 N
ATOM 473 H ARG 33 -19.488 78.326 79.077 1.00 0.00 H
ATOM 474 CA ARG 33 -18.265 79.421 80.391 1.00 0.00 C
ATOM 475 HA ARG 33 -17.463 80.102 80.107 1.00 0.00 H
ATOM 476 CB ARG 33 -19.535 80.114 80.842 1.00 0.00 C
ATOM 477 HB2 ARG 33 -20.351 79.410 80.678 1.00 0.00 H
ATOM 478 HB3 ARG 33 -19.406 80.290 81.910 1.00 0.00 H
ATOM 479 CG ARG 33 -19.957 81.327 80.042 1.00 0.00 C
ATOM 480 HG2 ARG 33 -19.375 82.140 80.476 1.00 0.00 H
ATOM 481 HG3 ARG 33 -19.635 81.345 79.001 1.00 0.00 H
ATOM 482 CD ARG 33 -21.444 81.761 80.291 1.00 0.00 C
ATOM 483 HD2 ARG 33 -22.118 80.917 80.149 1.00 0.00 H
ATOM 484 HD3 ARG 33 -21.478 81.892 81.373 1.00 0.00 H
ATOM 485 NE ARG 33 -21.965 82.896 79.396 1.00 0.00 N
ATOM 486 HE ARG 33 -22.582 83.556 79.847 1.00 0.00 H
ATOM 487 CZ ARG 33 -21.796 83.058 78.136 1.00 0.00 C
ATOM 488 NH1 ARG 33 -21.189 82.179 77.407 1.00 0.00 N
ATOM 489 HH11 ARG 33 -20.979 82.340 76.433 1.00 0.00 H
ATOM 490 HH12 ARG 33 -20.798 81.366 77.862 1.00 0.00 H
ATOM 491 NH2 ARG 33 -22.270 84.080 77.548 1.00 0.00 N
ATOM 492 HH21 ARG 33 -21.947 84.361 76.633 1.00 0.00 H
ATOM 493 HH22 ARG 33 -22.758 84.796 78.067 1.00 0.00 H
ATOM 494 C ARG 33 -17.627 78.524 81.524 1.00 0.00 C
ATOM 495 O ARG 33 -17.313 78.927 82.679 1.00 0.00 O
ATOM 496 N ASN 34 -17.330 77.298 81.146 1.00 0.00 N
ATOM 497 H ASN 34 -17.189 77.272 80.146 1.00 0.00 H
ATOM 498 CA ASN 34 -16.743 76.118 81.797 1.00 0.00 C
ATOM 499 HA ASN 34 -16.940 75.286 81.122 1.00 0.00 H
ATOM 500 CB ASN 34 -15.190 76.207 81.800 1.00 0.00 C
ATOM 501 HB2 ASN 34 -14.880 76.930 82.555 1.00 0.00 H
ATOM 502 HB3 ASN 34 -14.881 75.238 82.194 1.00 0.00 H
ATOM 503 CG ASN 34 -14.416 76.401 80.533 1.00 0.00 C
ATOM 504 OD1 ASN 34 -14.941 76.834 79.473 1.00 0.00 O
ATOM 505 ND2 ASN 34 -13.168 76.055 80.623 1.00 0.00 N
ATOM 506 HD21 ASN 34 -12.511 76.159 79.862 1.00 0.00 H
ATOM 507 HD22 ASN 34 -12.834 75.689 81.504 1.00 0.00 H
ATOM 508 C ASN 34 -17.422 75.768 83.201 1.00 0.00 C
ATOM 509 O ASN 34 -16.668 75.476 84.137 1.00 0.00 O
ATOM 510 N LEU 35 -18.721 75.969 83.382 1.00 0.00 N
ATOM 511 H LEU 35 -19.274 76.396 82.653 1.00 0.00 H
ATOM 512 CA LEU 35 -19.374 76.027 84.736 1.00 0.00 C
ATOM 513 HA LEU 35 -18.806 76.692 85.386 1.00 0.00 H
ATOM 514 CB LEU 35 -20.768 76.656 84.539 1.00 0.00 C
ATOM 515 HB2 LEU 35 -21.292 75.999 83.845 1.00 0.00 H
ATOM 516 HB3 LEU 35 -21.401 76.474 85.408 1.00 0.00 H
ATOM 517 CG LEU 35 -20.769 78.055 84.038 1.00 0.00 C
ATOM 518 HG LEU 35 -20.355 77.998 83.032 1.00 0.00 H
ATOM 519 CD1 LEU 35 -22.168 78.596 83.950 1.00 0.00 C
ATOM 520 HD11 LEU 35 -22.921 77.834 83.752 1.00 0.00 H
ATOM 521 HD12 LEU 35 -22.451 79.153 84.843 1.00 0.00 H
ATOM 522 HD13 LEU 35 -22.278 79.160 83.024 1.00 0.00 H
ATOM 523 CD2 LEU 35 -19.985 79.083 84.876 1.00 0.00 C
ATOM 524 HD21 LEU 35 -18.923 78.841 84.920 1.00 0.00 H
ATOM 525 HD22 LEU 35 -20.181 80.126 84.628 1.00 0.00 H
ATOM 526 HD23 LEU 35 -20.284 79.039 85.923 1.00 0.00 H
ATOM 527 C LEU 35 -19.465 74.718 85.519 1.00 0.00 C
ATOM 528 O LEU 35 -19.855 74.775 86.678 1.00 0.00 O
ATOM 529 N THR 36 -19.028 73.552 84.980 1.00 0.00 N
ATOM 530 H THR 36 -18.596 73.751 84.090 1.00 0.00 H
ATOM 531 CA THR 36 -18.849 72.330 85.787 1.00 0.00 C
ATOM 532 HA THR 36 -18.678 72.604 86.828 1.00 0.00 H
ATOM 533 CB THR 36 -20.129 71.438 85.663 1.00 0.00 C
ATOM 534 HB THR 36 -20.125 70.507 86.231 1.00 0.00 H
ATOM 535 CG2 THR 36 -21.495 72.124 85.969 1.00 0.00 C
ATOM 536 HG21 THR 36 -21.537 72.621 86.938 1.00 0.00 H
ATOM 537 HG22 THR 36 -21.759 72.885 85.235 1.00 0.00 H
ATOM 538 HG23 THR 36 -22.343 71.441 85.925 1.00 0.00 H
ATOM 539 OG1 THR 36 -20.202 71.138 84.300 1.00 0.00 O
ATOM 540 HG1 THR 36 -20.552 71.918 83.863 1.00 0.00 H
ATOM 541 C THR 36 -17.627 71.489 85.356 1.00 0.00 C
ATOM 542 O THR 36 -17.188 71.667 84.252 1.00 0.00 O
ATOM 543 N LYS 37 -17.193 70.466 86.156 1.00 0.00 N
ATOM 544 H LYS 37 -17.595 70.536 87.080 1.00 0.00 H
ATOM 545 CA LYS 37 -16.221 69.426 85.856 1.00 0.00 C
ATOM 546 HA LYS 37 -16.121 68.738 86.696 1.00 0.00 H
ATOM 547 CB LYS 37 -16.684 68.514 84.738 1.00 0.00 C
ATOM 548 HB2 LYS 37 -16.604 69.022 83.777 1.00 0.00 H
ATOM 549 HB3 LYS 37 -15.994 67.684 84.588 1.00 0.00 H
ATOM 550 CG LYS 37 -18.140 67.906 84.753 1.00 0.00 C
ATOM 551 HG2 LYS 37 -18.368 67.490 85.734 1.00 0.00 H
ATOM 552 HG3 LYS 37 -18.794 68.747 84.524 1.00 0.00 H
ATOM 553 CD LYS 37 -18.376 66.931 83.540 1.00 0.00 C
ATOM 554 HD2 LYS 37 -19.433 66.755 83.338 1.00 0.00 H
ATOM 555 HD3 LYS 37 -18.133 67.381 82.577 1.00 0.00 H
ATOM 556 CE LYS 37 -17.830 65.563 83.770 1.00 0.00 C
ATOM 557 HE2 LYS 37 -16.781 65.733 84.014 1.00 0.00 H
ATOM 558 HE3 LYS 37 -18.364 65.147 84.624 1.00 0.00 H
ATOM 559 NZ LYS 37 -17.920 64.754 82.515 1.00 0.00 N
ATOM 560 HZ1 LYS 37 -17.395 65.274 81.826 1.00 0.00 H
ATOM 561 HZ2 LYS 37 -17.395 63.896 82.603 1.00 0.00 H
ATOM 562 HZ3 LYS 37 -18.852 64.668 82.135 1.00 0.00 H
ATOM 563 C LYS 37 -14.790 69.896 85.606 1.00 0.00 C
ATOM 564 O LYS 37 -13.873 69.144 85.995 1.00 0.00 O
ATOM 565 N ASP 38 -14.644 71.071 84.910 1.00 0.00 N
ATOM 566 H ASP 38 -15.469 71.597 84.656 1.00 0.00 H
ATOM 567 CA ASP 38 -13.299 71.663 84.710 1.00 0.00 C
ATOM 568 HA ASP 38 -12.591 70.946 84.294 1.00 0.00 H
ATOM 569 CB ASP 38 -13.363 72.719 83.635 1.00 0.00 C
ATOM 570 HB2 ASP 38 -13.944 72.465 82.749 1.00 0.00 H
ATOM 571 HB3 ASP 38 -13.907 73.524 84.129 1.00 0.00 H
ATOM 572 CG ASP 38 -12.090 73.276 83.088 1.00 0.00 C
ATOM 573 OD1 ASP 38 -12.147 74.338 82.435 1.00 0.00 O
ATOM 574 OD2 ASP 38 -11.051 72.605 83.318 1.00 0.00 O
ATOM 575 C ASP 38 -12.655 72.143 86.075 1.00 0.00 C
ATOM 576 O ASP 38 -13.346 72.205 87.169 1.00 0.00 O
ATOM 577 N ARG 39 -11.389 72.564 86.123 1.00 0.00 N
ATOM 578 H ARG 39 -10.857 72.473 85.269 1.00 0.00 H
ATOM 579 CA ARG 39 -10.644 73.187 87.183 1.00 0.00 C
ATOM 580 HA ARG 39 -10.684 72.480 88.011 1.00 0.00 H
ATOM 581 CB ARG 39 -9.208 73.405 86.765 1.00 0.00 C
ATOM 582 HB2 ARG 39 -9.149 74.091 85.920 1.00 0.00 H
ATOM 583 HB3 ARG 39 -8.705 73.878 87.608 1.00 0.00 H
ATOM 584 CG ARG 39 -8.406 72.120 86.322 1.00 0.00 C
ATOM 585 HG2 ARG 39 -8.578 71.231 86.930 1.00 0.00 H
ATOM 586 HG3 ARG 39 -8.905 71.855 85.391 1.00 0.00 H
ATOM 587 CD ARG 39 -6.992 72.422 86.076 1.00 0.00 C
ATOM 588 HD2 ARG 39 -6.897 73.333 85.487 1.00 0.00 H
ATOM 589 HD3 ARG 39 -6.531 72.544 87.057 1.00 0.00 H
ATOM 590 NE ARG 39 -6.385 71.263 85.332 1.00 0.00 N
ATOM 591 HE ARG 39 -6.374 70.389 85.838 1.00 0.00 H
ATOM 592 CZ ARG 39 -5.803 71.205 84.152 1.00 0.00 C
ATOM 593 NH1 ARG 39 -5.836 72.227 83.342 1.00 0.00 N
ATOM 594 HH11 ARG 39 -5.448 72.118 82.416 1.00 0.00 H
ATOM 595 HH12 ARG 39 -6.329 73.063 83.624 1.00 0.00 H
ATOM 596 NH2 ARG 39 -5.286 70.151 83.759 1.00 0.00 N
ATOM 597 HH21 ARG 39 -4.948 70.079 82.810 1.00 0.00 H
ATOM 598 HH22 ARG 39 -5.125 69.356 84.361 1.00 0.00 H
ATOM 599 C ARG 39 -11.308 74.400 87.713 1.00 0.00 C
ATOM 600 O ARG 39 -11.888 75.170 86.984 1.00 0.00 O
ATOM 601 N CYS 40 -11.200 74.663 89.003 1.00 0.00 N
ATOM 602 H CYS 40 -10.787 73.945 89.581 1.00 0.00 H
ATOM 603 CA CYS 40 -11.611 75.936 89.594 1.00 0.00 C
ATOM 604 HA CYS 40 -12.668 76.116 89.398 1.00 0.00 H
ATOM 605 CB CYS 40 -11.373 75.887 91.128 1.00 0.00 C
ATOM 606 HB2 CYS 40 -10.387 75.551 91.449 1.00 0.00 H
ATOM 607 HB3 CYS 40 -11.454 76.904 91.512 1.00 0.00 H
ATOM 608 SG CYS 40 -12.648 75.001 92.066 1.00 0.00 S
ATOM 609 HG CYS 40 -12.091 73.840 91.710 1.00 0.00 H
ATOM 610 C CYS 40 -10.781 77.123 89.081 1.00 0.00 C
ATOM 611 O CYS 40 -9.549 77.046 89.149 1.00 0.00 O
ATOM 612 N LYS 41 -11.391 78.131 88.512 1.00 0.00 N
ATOM 613 H LYS 41 -12.401 78.148 88.528 1.00 0.00 H
ATOM 614 CA LYS 41 -10.741 79.210 87.680 1.00 0.00 C
ATOM 615 HA LYS 41 -9.737 79.404 88.059 1.00 0.00 H
ATOM 616 CB LYS 41 -10.620 78.696 86.259 1.00 0.00 C
ATOM 617 HB2 LYS 41 -11.475 78.053 86.047 1.00 0.00 H
ATOM 618 HB3 LYS 41 -10.597 79.410 85.435 1.00 0.00 H
ATOM 619 CG LYS 41 -9.269 77.929 86.140 1.00 0.00 C
ATOM 620 HG2 LYS 41 -8.384 78.501 86.418 1.00 0.00 H
ATOM 621 HG3 LYS 41 -9.364 77.092 86.832 1.00 0.00 H
ATOM 622 CD LYS 41 -9.128 77.353 84.752 1.00 0.00 C
ATOM 623 HD2 LYS 41 -9.088 78.156 84.016 1.00 0.00 H
ATOM 624 HD3 LYS 41 -8.195 76.790 84.719 1.00 0.00 H
ATOM 625 CE LYS 41 -10.361 76.557 84.244 1.00 0.00 C
ATOM 626 HE2 LYS 41 -10.419 75.641 84.832 1.00 0.00 H
ATOM 627 HE3 LYS 41 -11.293 77.120 84.290 1.00 0.00 H
ATOM 628 NZ LYS 41 -10.180 76.237 82.807 1.00 0.00 N
ATOM 629 HZ1 LYS 41 -9.394 75.614 82.686 1.00 0.00 H
ATOM 630 HZ2 LYS 41 -11.009 75.779 82.457 1.00 0.00 H
ATOM 631 HZ3 LYS 41 -9.960 77.048 82.246 1.00 0.00 H
ATOM 632 C LYS 41 -11.668 80.476 87.682 1.00 0.00 C
ATOM 633 O LYS 41 -12.842 80.520 88.104 1.00 0.00 O
ATOM 634 N PRO 42 -11.224 81.649 87.157 1.00 0.00 N
ATOM 635 CD PRO 42 -9.875 81.900 86.676 1.00 0.00 C
ATOM 636 HD2 PRO 42 -9.697 81.773 85.608 1.00 0.00 H
ATOM 637 HD3 PRO 42 -9.109 81.455 87.313 1.00 0.00 H
ATOM 638 CG PRO 42 -9.610 83.396 86.924 1.00 0.00 C
ATOM 639 HG2 PRO 42 -8.818 83.794 86.289 1.00 0.00 H
ATOM 640 HG3 PRO 42 -9.363 83.544 87.975 1.00 0.00 H
ATOM 641 CB PRO 42 -11.018 83.917 86.664 1.00 0.00 C
ATOM 642 HB2 PRO 42 -11.031 83.947 85.575 1.00 0.00 H
ATOM 643 HB3 PRO 42 -11.177 84.932 87.028 1.00 0.00 H
ATOM 644 CA PRO 42 -11.970 82.905 87.250 1.00 0.00 C
ATOM 645 HA PRO 42 -12.077 83.090 88.319 1.00 0.00 H
ATOM 646 C PRO 42 -13.304 82.859 86.547 1.00 0.00 C
ATOM 647 O PRO 42 -13.331 82.325 85.431 1.00 0.00 O
ATOM 648 N VAL 43 -14.300 83.406 87.211 1.00 0.00 N
ATOM 649 H VAL 43 -14.067 83.911 88.054 1.00 0.00 H
ATOM 650 CA VAL 43 -15.723 83.353 86.779 1.00 0.00 C
ATOM 651 HA VAL 43 -15.729 83.384 85.690 1.00 0.00 H
ATOM 652 CB VAL 43 -16.444 82.010 87.160 1.00 0.00 C
ATOM 653 HB VAL 43 -16.028 81.228 86.525 1.00 0.00 H
ATOM 654 CG1 VAL 43 -16.303 81.693 88.635 1.00 0.00 C
ATOM 655 HG11 VAL 43 -17.103 80.989 88.867 1.00 0.00 H
ATOM 656 HG12 VAL 43 -15.354 81.271 88.964 1.00 0.00 H
ATOM 657 HG13 VAL 43 -16.563 82.596 89.186 1.00 0.00 H
ATOM 658 CG2 VAL 43 -17.909 81.959 86.827 1.00 0.00 C
ATOM 659 HG21 VAL 43 -18.182 80.911 86.955 1.00 0.00 H
ATOM 660 HG22 VAL 43 -18.521 82.556 87.502 1.00 0.00 H
ATOM 661 HG23 VAL 43 -18.039 82.257 85.786 1.00 0.00 H
ATOM 662 C VAL 43 -16.470 84.573 87.321 1.00 0.00 C
ATOM 663 O VAL 43 -16.129 85.123 88.380 1.00 0.00 O
ATOM 664 N ASN 44 -17.426 85.113 86.536 1.00 0.00 N
ATOM 665 H ASN 44 -17.689 84.563 85.732 1.00 0.00 H
ATOM 666 CA ASN 44 -18.300 86.240 86.884 1.00 0.00 C
ATOM 667 HA ASN 44 -18.079 86.649 87.869 1.00 0.00 H
ATOM 668 CB ASN 44 -17.983 87.454 85.962 1.00 0.00 C
ATOM 669 HB2 ASN 44 -18.195 87.190 84.926 1.00 0.00 H
ATOM 670 HB3 ASN 44 -18.640 88.254 86.305 1.00 0.00 H
ATOM 671 CG ASN 44 -16.509 87.890 86.144 1.00 0.00 C
ATOM 672 OD1 ASN 44 -15.671 87.840 85.233 1.00 0.00 O
ATOM 673 ND2 ASN 44 -16.278 88.655 87.244 1.00 0.00 N
ATOM 674 HD21 ASN 44 -15.404 89.147 87.365 1.00 0.00 H
ATOM 675 HD22 ASN 44 -17.026 88.868 87.889 1.00 0.00 H
ATOM 676 C ASN 44 -19.758 85.903 86.915 1.00 0.00 C
ATOM 677 O ASN 44 -20.200 84.950 86.281 1.00 0.00 O
ATOM 678 N THR 45 -20.573 86.751 87.492 1.00 0.00 N
ATOM 679 H THR 45 -20.208 87.606 87.886 1.00 0.00 H
ATOM 680 CA THR 45 -21.991 86.732 87.375 1.00 0.00 C
ATOM 681 HA THR 45 -22.383 85.769 87.699 1.00 0.00 H
ATOM 682 CB THR 45 -22.732 87.636 88.405 1.00 0.00 C
ATOM 683 HB THR 45 -23.779 87.433 88.180 1.00 0.00 H
ATOM 684 CG2 THR 45 -22.472 87.151 89.835 1.00 0.00 C
ATOM 685 HG21 THR 45 -22.458 86.070 89.966 1.00 0.00 H
ATOM 686 HG22 THR 45 -21.431 87.435 89.992 1.00 0.00 H
ATOM 687 HG23 THR 45 -23.319 87.471 90.441 1.00 0.00 H
ATOM 688 OG1 THR 45 -22.406 88.934 88.164 1.00 0.00 O
ATOM 689 HG1 THR 45 -23.018 89.561 88.556 1.00 0.00 H
ATOM 690 C THR 45 -22.534 86.940 85.967 1.00 0.00 C
ATOM 691 O THR 45 -21.988 87.833 85.307 1.00 0.00 O
ATOM 692 N PHE 46 -23.577 86.223 85.497 1.00 0.00 N
ATOM 693 H PHE 46 -24.088 85.579 86.082 1.00 0.00 H
ATOM 694 CA PHE 46 -24.268 86.567 84.316 1.00 0.00 C
ATOM 695 HA PHE 46 -24.206 87.650 84.208 1.00 0.00 H
ATOM 696 CB PHE 46 -23.649 85.786 83.184 1.00 0.00 C
ATOM 697 HB2 PHE 46 -24.000 86.273 82.274 1.00 0.00 H
ATOM 698 HB3 PHE 46 -22.583 86.008 83.160 1.00 0.00 H
ATOM 699 CG PHE 46 -23.817 84.316 83.320 1.00 0.00 C
ATOM 700 CD1 PHE 46 -23.009 83.609 84.164 1.00 0.00 C
ATOM 701 HD1 PHE 46 -22.182 84.041 84.708 1.00 0.00 H
ATOM 702 CE1 PHE 46 -23.183 82.220 84.233 1.00 0.00 C
ATOM 703 HE1 PHE 46 -22.594 81.699 84.973 1.00 0.00 H
ATOM 704 CZ PHE 46 -24.067 81.560 83.394 1.00 0.00 C
ATOM 705 HZ PHE 46 -24.250 80.499 83.487 1.00 0.00 H
ATOM 706 CE2 PHE 46 -24.864 82.269 82.498 1.00 0.00 C
ATOM 707 HE2 PHE 46 -25.577 81.743 81.881 1.00 0.00 H
ATOM 708 CD2 PHE 46 -24.749 83.676 82.436 1.00 0.00 C
ATOM 709 HD2 PHE 46 -25.467 84.300 81.924 1.00 0.00 H
ATOM 710 C PHE 46 -25.782 86.311 84.533 1.00 0.00 C
ATOM 711 O PHE 46 -26.189 85.459 85.255 1.00 0.00 O
ATOM 712 N VAL 47 -26.636 87.092 83.892 1.00 0.00 N
ATOM 713 H VAL 47 -26.254 87.839 83.329 1.00 0.00 H
ATOM 714 CA VAL 47 -28.125 86.922 83.920 1.00 0.00 C
ATOM 715 HA VAL 47 -28.388 85.867 83.842 1.00 0.00 H
ATOM 716 CB VAL 47 -28.701 87.299 85.298 1.00 0.00 C
ATOM 717 HB VAL 47 -28.122 86.674 85.978 1.00 0.00 H
ATOM 718 CG1 VAL 47 -28.411 88.725 85.771 1.00 0.00 C
ATOM 719 HG11 VAL 47 -28.739 88.734 86.811 1.00 0.00 H
ATOM 720 HG12 VAL 47 -27.372 89.045 85.704 1.00 0.00 H
ATOM 721 HG13 VAL 47 -29.031 89.389 85.169 1.00 0.00 H
ATOM 722 CG2 VAL 47 -30.148 86.903 85.422 1.00 0.00 C
ATOM 723 HG21 VAL 47 -30.497 87.048 86.444 1.00 0.00 H
ATOM 724 HG22 VAL 47 -30.811 87.520 84.817 1.00 0.00 H
ATOM 725 HG23 VAL 47 -30.196 85.852 85.135 1.00 0.00 H
ATOM 726 C VAL 47 -28.835 87.731 82.814 1.00 0.00 C
ATOM 727 O VAL 47 -28.369 88.868 82.548 1.00 0.00 O
ATOM 728 N HIE 48 -30.029 87.332 82.285 1.00 0.00 N
ATOM 729 H HIE 48 -30.345 86.426 82.603 1.00 0.00 H
ATOM 730 CA HIE 48 -30.801 88.184 81.402 1.00 0.00 C
ATOM 731 HA HIE 48 -30.180 88.472 80.555 1.00 0.00 H
ATOM 732 CB HIE 48 -31.949 87.366 80.815 1.00 0.00 C
ATOM 733 HB2 HIE 48 -32.483 87.980 80.090 1.00 0.00 H
ATOM 734 HB3 HIE 48 -31.454 86.516 80.344 1.00 0.00 H
ATOM 735 CG HIE 48 -32.762 86.751 81.896 1.00 0.00 C
ATOM 736 ND1 HIE 48 -32.548 85.616 82.647 1.00 0.00 N
ATOM 737 CE1 HIE 48 -33.545 85.490 83.494 1.00 0.00 C
ATOM 738 HE1 HIE 48 -33.716 84.680 84.188 1.00 0.00 H
ATOM 739 NE2 HIE 48 -34.359 86.578 83.426 1.00 0.00 N
ATOM 740 HE2 HIE 48 -35.203 86.846 83.912 1.00 0.00 H
ATOM 741 CD2 HIE 48 -33.903 87.355 82.396 1.00 0.00 C
ATOM 742 HD2 HIE 48 -34.331 88.295 82.080 1.00 0.00 H
ATOM 743 C HIE 48 -31.257 89.576 81.896 1.00 0.00 C
ATOM 744 O HIE 48 -31.617 90.368 81.066 1.00 0.00 O
ATOM 745 N GLU 49 -31.156 89.900 83.250 1.00 0.00 N
ATOM 746 H GLU 49 -30.760 89.284 83.946 1.00 0.00 H
ATOM 747 CA GLU 49 -31.581 91.232 83.698 1.00 0.00 C
ATOM 748 HA GLU 49 -32.367 91.570 83.022 1.00 0.00 H
ATOM 749 CB GLU 49 -32.017 91.010 85.136 1.00 0.00 C
ATOM 750 HB2 GLU 49 -32.788 90.239 85.114 1.00 0.00 H
ATOM 751 HB3 GLU 49 -31.158 90.541 85.614 1.00 0.00 H
ATOM 752 CG GLU 49 -32.548 92.031 86.040 1.00 0.00 C
ATOM 753 HG2 GLU 49 -32.273 91.727 87.050 1.00 0.00 H
ATOM 754 HG3 GLU 49 -32.183 93.046 85.882 1.00 0.00 H
ATOM 755 CD GLU 49 -34.096 92.138 86.057 1.00 0.00 C
ATOM 756 OE1 GLU 49 -34.773 91.607 85.093 1.00 0.00 O
ATOM 757 OE2 GLU 49 -34.680 92.772 86.988 1.00 0.00 O
ATOM 758 C GLU 49 -30.468 92.258 83.529 1.00 0.00 C
ATOM 759 O GLU 49 -29.406 92.270 84.207 1.00 0.00 O
ATOM 760 N SER 50 -30.792 93.319 82.849 1.00 0.00 N
ATOM 761 H SER 50 -31.722 93.411 82.465 1.00 0.00 H
ATOM 762 CA SER 50 -29.952 94.537 82.638 1.00 0.00 C
ATOM 763 HA SER 50 -28.986 94.229 82.237 1.00 0.00 H
ATOM 764 CB SER 50 -30.641 95.472 81.602 1.00 0.00 C
ATOM 765 HB2 SER 50 -29.956 96.273 81.326 1.00 0.00 H
ATOM 766 HB3 SER 50 -30.976 94.789 80.822 1.00 0.00 H
ATOM 767 OG SER 50 -31.865 96.123 82.087 1.00 0.00 O
ATOM 768 HG SER 50 -32.579 95.706 81.599 1.00 0.00 H
ATOM 769 C SER 50 -29.644 95.260 84.008 1.00 0.00 C
ATOM 770 O SER 50 -28.588 95.669 84.305 1.00 0.00 O
ATOM 771 N LEU 51 -30.734 95.347 84.759 1.00 0.00 N
ATOM 772 H LEU 51 -31.622 94.999 84.426 1.00 0.00 H
ATOM 773 CA LEU 51 -30.764 96.062 86.040 1.00 0.00 C
ATOM 774 HA LEU 51 -29.982 96.820 86.063 1.00 0.00 H
ATOM 775 CB LEU 51 -32.138 96.771 86.180 1.00 0.00 C
ATOM 776 HB2 LEU 51 -32.964 96.069 86.059 1.00 0.00 H
ATOM 777 HB3 LEU 51 -32.240 97.053 87.228 1.00 0.00 H
ATOM 778 CG LEU 51 -32.380 98.029 85.343 1.00 0.00 C
ATOM 779 HG LEU 51 -32.402 97.727 84.295 1.00 0.00 H
ATOM 780 CD1 LEU 51 -33.831 98.610 85.551 1.00 0.00 C
ATOM 781 HD11 LEU 51 -34.596 97.843 85.428 1.00 0.00 H
ATOM 782 HD12 LEU 51 -33.912 98.962 86.579 1.00 0.00 H
ATOM 783 HD13 LEU 51 -34.013 99.483 84.923 1.00 0.00 H
ATOM 784 CD2 LEU 51 -31.269 99.014 85.555 1.00 0.00 C
ATOM 785 HD21 LEU 51 -31.277 99.254 86.618 1.00 0.00 H
ATOM 786 HD22 LEU 51 -30.311 98.589 85.258 1.00 0.00 H
ATOM 787 HD23 LEU 51 -31.436 99.879 84.912 1.00 0.00 H
ATOM 788 C LEU 51 -30.461 95.179 87.273 1.00 0.00 C
ATOM 789 O LEU 51 -30.986 95.493 88.370 1.00 0.00 O
ATOM 790 N ALA 52 -29.601 94.183 87.097 1.00 0.00 N
ATOM 791 H ALA 52 -29.230 93.999 86.176 1.00 0.00 H
ATOM 792 CA ALA 52 -29.105 93.290 88.223 1.00 0.00 C
ATOM 793 HA ALA 52 -29.908 92.674 88.626 1.00 0.00 H
ATOM 794 CB ALA 52 -28.168 92.268 87.619 1.00 0.00 C
ATOM 795 HB1 ALA 52 -28.188 91.416 88.298 1.00 0.00 H
ATOM 796 HB2 ALA 52 -28.461 91.799 86.680 1.00 0.00 H
ATOM 797 HB3 ALA 52 -27.198 92.763 87.569 1.00 0.00 H
ATOM 798 C ALA 52 -28.429 94.052 89.362 1.00 0.00 C
ATOM 799 O ALA 52 -28.537 93.528 90.475 1.00 0.00 O
ATOM 800 N ASP 53 -27.780 95.244 89.081 1.00 0.00 N
ATOM 801 H ASP 53 -27.480 95.369 88.125 1.00 0.00 H
ATOM 802 CA ASP 53 -27.153 96.026 90.126 1.00 0.00 C
ATOM 803 HA ASP 53 -26.524 95.440 90.796 1.00 0.00 H
ATOM 804 CB ASP 53 -26.298 97.186 89.652 1.00 0.00 C
ATOM 805 HB2 ASP 53 -26.895 97.877 89.057 1.00 0.00 H
ATOM 806 HB3 ASP 53 -25.971 97.775 90.508 1.00 0.00 H
ATOM 807 CG ASP 53 -25.175 96.585 88.835 1.00 0.00 C
ATOM 808 OD1 ASP 53 -24.711 95.450 89.116 1.00 0.00 O
ATOM 809 OD2 ASP 53 -24.706 97.336 87.950 1.00 0.00 O
ATOM 810 C ASP 53 -28.275 96.536 91.040 1.00 0.00 C
ATOM 811 O ASP 53 -28.235 96.474 92.262 1.00 0.00 O
ATOM 812 N VAL 54 -29.312 97.228 90.526 1.00 0.00 N
ATOM 813 H VAL 54 -29.297 97.431 89.537 1.00 0.00 H
ATOM 814 CA VAL 54 -30.525 97.856 91.137 1.00 0.00 C
ATOM 815 HA VAL 54 -30.110 98.591 91.826 1.00 0.00 H
ATOM 816 CB VAL 54 -31.364 98.757 90.113 1.00 0.00 C
ATOM 817 HB VAL 54 -31.977 98.090 89.508 1.00 0.00 H
ATOM 818 CG1 VAL 54 -32.324 99.675 90.817 1.00 0.00 C
ATOM 819 HG11 VAL 54 -33.074 100.154 90.187 1.00 0.00 H
ATOM 820 HG12 VAL 54 -32.718 99.089 91.648 1.00 0.00 H
ATOM 821 HG13 VAL 54 -31.766 100.490 91.277 1.00 0.00 H
ATOM 822 CG2 VAL 54 -30.502 99.664 89.184 1.00 0.00 C
ATOM 823 HG21 VAL 54 -30.036 99.057 88.408 1.00 0.00 H
ATOM 824 HG22 VAL 54 -31.127 100.430 88.724 1.00 0.00 H
ATOM 825 HG23 VAL 54 -29.838 100.273 89.798 1.00 0.00 H
ATOM 826 C VAL 54 -31.446 96.790 91.768 1.00 0.00 C
ATOM 827 O VAL 54 -31.962 97.043 92.887 1.00 0.00 O
ATOM 828 N GLN 55 -31.653 95.615 91.156 1.00 0.00 N
ATOM 829 H GLN 55 -31.374 95.529 90.189 1.00 0.00 H
ATOM 830 CA GLN 55 -32.333 94.555 91.822 1.00 0.00 C
ATOM 831 HA GLN 55 -33.319 94.913 92.116 1.00 0.00 H
ATOM 832 CB GLN 55 -32.322 93.261 90.983 1.00 0.00 C
ATOM 833 HB2 GLN 55 -31.268 93.103 90.755 1.00 0.00 H
ATOM 834 HB3 GLN 55 -32.569 92.385 91.583 1.00 0.00 H
ATOM 835 CG GLN 55 -33.365 93.236 89.861 1.00 0.00 C
ATOM 836 HG2 GLN 55 -33.279 94.065 89.160 1.00 0.00 H
ATOM 837 HG3 GLN 55 -33.248 92.270 89.369 1.00 0.00 H
ATOM 838 CD GLN 55 -34.797 93.359 90.411 1.00 0.00 C
ATOM 839 OE1 GLN 55 -35.073 93.627 91.560 1.00 0.00 O
ATOM 840 NE2 GLN 55 -35.726 93.176 89.454 1.00 0.00 N
ATOM 841 HE21 GLN 55 -36.673 93.051 89.781 1.00 0.00 H
ATOM 842 HE22 GLN 55 -35.477 92.934 88.506 1.00 0.00 H
ATOM 843 C GLN 55 -31.607 94.138 93.159 1.00 0.00 C
ATOM 844 O GLN 55 -32.165 93.727 94.127 1.00 0.00 O
ATOM 845 N ALA 56 -30.291 94.326 93.231 1.00 0.00 N
ATOM 846 H ALA 56 -29.857 94.845 92.481 1.00 0.00 H
ATOM 847 CA ALA 56 -29.569 93.999 94.486 1.00 0.00 C
ATOM 848 HA ALA 56 -29.824 92.982 94.782 1.00 0.00 H
ATOM 849 CB ALA 56 -28.034 94.052 94.298 1.00 0.00 C
ATOM 850 HB1 ALA 56 -27.567 93.411 95.046 1.00 0.00 H
ATOM 851 HB2 ALA 56 -27.815 93.679 93.298 1.00 0.00 H
ATOM 852 HB3 ALA 56 -27.678 95.075 94.417 1.00 0.00 H
ATOM 853 C ALA 56 -30.010 94.928 95.699 1.00 0.00 C
ATOM 854 O ALA 56 -30.124 94.464 96.778 1.00 0.00 O
ATOM 855 N VAL 57 -30.376 96.147 95.343 1.00 0.00 N
ATOM 856 H VAL 57 -30.230 96.407 94.378 1.00 0.00 H
ATOM 857 CA VAL 57 -30.977 97.193 96.198 1.00 0.00 C
ATOM 858 HA VAL 57 -30.409 97.169 97.127 1.00 0.00 H
ATOM 859 CB VAL 57 -30.942 98.581 95.600 1.00 0.00 C
ATOM 860 HB VAL 57 -31.699 98.637 94.817 1.00 0.00 H
ATOM 861 CG1 VAL 57 -31.314 99.693 96.553 1.00 0.00 C
ATOM 862 HG11 VAL 57 -32.355 99.512 96.820 1.00 0.00 H
ATOM 863 HG12 VAL 57 -30.740 99.777 97.476 1.00 0.00 H
ATOM 864 HG13 VAL 57 -31.290 100.649 96.031 1.00 0.00 H
ATOM 865 CG2 VAL 57 -29.511 98.987 95.026 1.00 0.00 C
ATOM 866 HG21 VAL 57 -29.171 98.129 94.446 1.00 0.00 H
ATOM 867 HG22 VAL 57 -29.526 99.930 94.479 1.00 0.00 H
ATOM 868 HG23 VAL 57 -28.725 98.972 95.781 1.00 0.00 H
ATOM 869 C VAL 57 -32.412 96.900 96.536 1.00 0.00 C
ATOM 870 O VAL 57 -32.801 97.017 97.753 1.00 0.00 O
ATOM 871 N CYS 58 -33.266 96.567 95.565 1.00 0.00 N
ATOM 872 H CYS 58 -32.943 96.492 94.611 1.00 0.00 H
ATOM 873 CA CYS 58 -34.725 96.401 95.796 1.00 0.00 C
ATOM 874 HA CYS 58 -35.069 97.152 96.507 1.00 0.00 H
ATOM 875 CB CYS 58 -35.431 96.616 94.431 1.00 0.00 C
ATOM 876 HB2 CYS 58 -35.160 95.840 93.715 1.00 0.00 H
ATOM 877 HB3 CYS 58 -36.515 96.529 94.512 1.00 0.00 H
ATOM 878 SG CYS 58 -35.113 98.248 93.731 1.00 0.00 S
ATOM 879 HG CYS 58 -33.966 97.883 93.153 1.00 0.00 H
ATOM 880 C CYS 58 -35.065 95.063 96.529 1.00 0.00 C
ATOM 881 O CYS 58 -36.234 94.755 96.810 1.00 0.00 O
ATOM 882 N SER 59 -34.016 94.251 96.777 1.00 0.00 N
ATOM 883 H SER 59 -33.102 94.588 96.509 1.00 0.00 H
ATOM 884 CA SER 59 -33.960 93.048 97.591 1.00 0.00 C
ATOM 885 HA SER 59 -34.877 92.514 97.344 1.00 0.00 H
ATOM 886 CB SER 59 -32.794 92.191 97.266 1.00 0.00 C
ATOM 887 HB2 SER 59 -31.905 92.807 97.403 1.00 0.00 H
ATOM 888 HB3 SER 59 -32.682 91.294 97.876 1.00 0.00 H
ATOM 889 OG SER 59 -32.835 91.766 95.947 1.00 0.00 O
ATOM 890 HG SER 59 -32.372 92.415 95.413 1.00 0.00 H
ATOM 891 C SER 59 -34.094 93.315 99.099 1.00 0.00 C
ATOM 892 O SER 59 -33.554 94.306 99.561 1.00 0.00 O
ATOM 893 N GLN 60 -34.809 92.365 99.781 1.00 0.00 N
ATOM 894 H GLN 60 -35.131 91.571 99.246 1.00 0.00 H
ATOM 895 CA GLN 60 -35.321 92.596 101.121 1.00 0.00 C
ATOM 896 HA GLN 60 -35.329 93.665 101.337 1.00 0.00 H
ATOM 897 CB GLN 60 -36.671 91.995 101.301 1.00 0.00 C
ATOM 898 HB2 GLN 60 -36.563 90.933 101.079 1.00 0.00 H
ATOM 899 HB3 GLN 60 -36.978 92.105 102.340 1.00 0.00 H
ATOM 900 CG GLN 60 -37.818 92.654 100.478 1.00 0.00 C
ATOM 901 HG2 GLN 60 -38.101 93.546 101.037 1.00 0.00 H
ATOM 902 HG3 GLN 60 -37.481 92.844 99.459 1.00 0.00 H
ATOM 903 CD GLN 60 -39.067 91.745 100.453 1.00 0.00 C
ATOM 904 OE1 GLN 60 -39.249 90.838 101.236 1.00 0.00 O
ATOM 905 NE2 GLN 60 -40.072 92.048 99.691 1.00 0.00 N
ATOM 906 HE21 GLN 60 -40.928 91.539 99.861 1.00 0.00 H
ATOM 907 HE22 GLN 60 -40.062 92.905 99.157 1.00 0.00 H
ATOM 908 C GLN 60 -34.325 92.029 102.169 1.00 0.00 C
ATOM 909 O GLN 60 -34.070 90.823 102.079 1.00 0.00 O
ATOM 910 N LYS 61 -33.851 92.767 103.184 1.00 0.00 N
ATOM 911 H LYS 61 -34.059 93.748 103.302 1.00 0.00 H
ATOM 912 CA LYS 61 -32.745 92.258 104.086 1.00 0.00 C
ATOM 913 HA LYS 61 -32.135 91.530 103.552 1.00 0.00 H
ATOM 914 CB LYS 61 -31.789 93.405 104.429 1.00 0.00 C
ATOM 915 HB2 LYS 61 -32.377 94.323 104.424 1.00 0.00 H
ATOM 916 HB3 LYS 61 -31.343 93.223 105.407 1.00 0.00 H
ATOM 917 CG LYS 61 -30.599 93.566 103.405 1.00 0.00 C
ATOM 918 HG2 LYS 61 -29.878 94.199 103.922 1.00 0.00 H
ATOM 919 HG3 LYS 61 -30.222 92.553 103.260 1.00 0.00 H
ATOM 920 CD LYS 61 -30.968 94.086 101.989 1.00 0.00 C
ATOM 921 HD2 LYS 61 -31.409 93.172 101.590 1.00 0.00 H
ATOM 922 HD3 LYS 61 -31.525 95.020 102.062 1.00 0.00 H
ATOM 923 CE LYS 61 -29.640 94.448 101.272 1.00 0.00 C
ATOM 924 HE2 LYS 61 -29.159 95.275 101.795 1.00 0.00 H
ATOM 925 HE3 LYS 61 -28.899 93.649 101.289 1.00 0.00 H
ATOM 926 NZ LYS 61 -29.988 94.824 99.890 1.00 0.00 N
ATOM 927 HZ1 LYS 61 -29.182 94.886 99.283 1.00 0.00 H
ATOM 928 HZ2 LYS 61 -30.707 94.237 99.492 1.00 0.00 H
ATOM 929 HZ3 LYS 61 -30.450 95.722 99.914 1.00 0.00 H
ATOM 930 C LYS 61 -33.314 91.539 105.314 1.00 0.00 C
ATOM 931 O LYS 61 -34.273 91.994 105.903 1.00 0.00 O
ATOM 932 N ASN 62 -32.599 90.561 105.831 1.00 0.00 N
ATOM 933 H ASN 62 -31.646 90.474 105.507 1.00 0.00 H
ATOM 934 CA ASN 62 -32.985 89.674 106.940 1.00 0.00 C
ATOM 935 HA ASN 62 -33.964 89.919 107.352 1.00 0.00 H
ATOM 936 CB ASN 62 -33.088 88.286 106.301 1.00 0.00 C
ATOM 937 HB2 ASN 62 -32.198 87.872 105.827 1.00 0.00 H
ATOM 938 HB3 ASN 62 -33.291 87.568 107.096 1.00 0.00 H
ATOM 939 CG ASN 62 -34.144 88.216 105.229 1.00 0.00 C
ATOM 940 OD1 ASN 62 -35.175 88.860 105.150 1.00 0.00 O
ATOM 941 ND2 ASN 62 -34.056 87.147 104.451 1.00 0.00 N
ATOM 942 HD21 ASN 62 -34.594 87.250 103.603 1.00 0.00 H
ATOM 943 HD22 ASN 62 -33.185 86.640 104.506 1.00 0.00 H
ATOM 944 C ASN 62 -32.103 89.795 108.105 1.00 0.00 C
ATOM 945 O ASN 62 -30.954 90.294 107.941 1.00 0.00 O
ATOM 946 N VAL 63 -32.606 89.341 109.301 1.00 0.00 N
ATOM 947 H VAL 63 -33.572 89.061 109.394 1.00 0.00 H
ATOM 948 CA VAL 63 -31.918 89.498 110.619 1.00 0.00 C
ATOM 949 HA VAL 63 -30.898 89.116 110.579 1.00 0.00 H
ATOM 950 CB VAL 63 -31.968 91.005 111.044 1.00 0.00 C
ATOM 951 HB VAL 63 -31.396 91.538 110.285 1.00 0.00 H
ATOM 952 CG1 VAL 63 -33.330 91.545 111.297 1.00 0.00 C
ATOM 953 HG11 VAL 63 -33.914 91.448 110.382 1.00 0.00 H
ATOM 954 HG12 VAL 63 -33.675 90.828 112.042 1.00 0.00 H
ATOM 955 HG13 VAL 63 -33.259 92.551 111.711 1.00 0.00 H
ATOM 956 CG2 VAL 63 -31.060 91.256 112.278 1.00 0.00 C
ATOM 957 HG21 VAL 63 -31.579 90.803 113.123 1.00 0.00 H
ATOM 958 HG22 VAL 63 -30.100 90.774 112.097 1.00 0.00 H
ATOM 959 HG23 VAL 63 -31.000 92.330 112.454 1.00 0.00 H
ATOM 960 C VAL 63 -32.607 88.528 111.648 1.00 0.00 C
ATOM 961 O VAL 63 -33.822 88.294 111.504 1.00 0.00 O
ATOM 962 N ALA 64 -31.853 88.122 112.720 1.00 0.00 N
ATOM 963 H ALA 64 -30.993 88.645 112.812 1.00 0.00 H
ATOM 964 CA ALA 64 -32.126 87.192 113.775 1.00 0.00 C
ATOM 965 HA ALA 64 -33.097 87.522 114.145 1.00 0.00 H
ATOM 966 CB ALA 64 -32.262 85.837 113.115 1.00 0.00 C
ATOM 967 HB1 ALA 64 -32.591 85.118 113.866 1.00 0.00 H
ATOM 968 HB2 ALA 64 -33.110 85.840 112.431 1.00 0.00 H
ATOM 969 HB3 ALA 64 -31.271 85.515 112.794 1.00 0.00 H
ATOM 970 C ALA 64 -31.020 87.239 114.852 1.00 0.00 C
ATOM 971 O ALA 64 -29.820 87.434 114.600 1.00 0.00 O
ATOM 972 N CYS 65 -31.379 86.825 116.069 1.00 0.00 N
ATOM 973 H CYS 65 -32.339 86.622 116.308 1.00 0.00 H
ATOM 974 CA CYS 65 -30.417 86.706 117.135 1.00 0.00 C
ATOM 975 HA CYS 65 -29.438 87.144 116.943 1.00 0.00 H
ATOM 976 CB CYS 65 -30.974 87.506 118.257 1.00 0.00 C
ATOM 977 HB2 CYS 65 -31.010 88.522 117.863 1.00 0.00 H
ATOM 978 HB3 CYS 65 -31.926 87.149 118.650 1.00 0.00 H
ATOM 979 SG CYS 65 -29.930 87.506 119.715 1.00 0.00 S
ATOM 980 HG CYS 65 -28.715 87.873 119.297 1.00 0.00 H
ATOM 981 C CYS 65 -30.173 85.234 117.548 1.00 0.00 C
ATOM 982 O CYS 65 -31.004 84.379 117.328 1.00 0.00 O
ATOM 983 N LYS 66 -29.130 84.885 118.333 1.00 0.00 N
ATOM 984 H LYS 66 -28.585 85.688 118.611 1.00 0.00 H
ATOM 985 CA LYS 66 -28.949 83.573 118.890 1.00 0.00 C
ATOM 986 HA LYS 66 -29.373 82.818 118.227 1.00 0.00 H
ATOM 987 CB LYS 66 -27.459 83.309 119.098 1.00 0.00 C
ATOM 988 HB2 LYS 66 -27.059 84.129 119.695 1.00 0.00 H
ATOM 989 HB3 LYS 66 -27.399 82.400 119.696 1.00 0.00 H
ATOM 990 CG LYS 66 -26.658 82.981 117.753 1.00 0.00 C
ATOM 991 HG2 LYS 66 -27.049 82.188 117.115 1.00 0.00 H
ATOM 992 HG3 LYS 66 -26.670 83.797 117.030 1.00 0.00 H
ATOM 993 CD LYS 66 -25.211 82.594 118.101 1.00 0.00 C
ATOM 994 HD2 LYS 66 -24.765 83.484 118.545 1.00 0.00 H
ATOM 995 HD3 LYS 66 -25.254 81.784 118.829 1.00 0.00 H
ATOM 996 CE LYS 66 -24.360 82.242 116.902 1.00 0.00 C
ATOM 997 HE2 LYS 66 -24.903 81.600 116.209 1.00 0.00 H
ATOM 998 HE3 LYS 66 -23.973 83.131 116.404 1.00 0.00 H
ATOM 999 NZ LYS 66 -23.124 81.443 117.275 1.00 0.00 N
ATOM 1000 HZ1 LYS 66 -23.257 80.511 117.640 1.00 0.00 H
ATOM 1001 HZ2 LYS 66 -22.503 81.339 116.485 1.00 0.00 H
ATOM 1002 HZ3 LYS 66 -22.543 81.912 117.955 1.00 0.00 H
ATOM 1003 C LYS 66 -29.821 83.328 120.175 1.00 0.00 C
ATOM 1004 O LYS 66 -30.390 82.280 120.432 1.00 0.00 O
ATOM 1005 N ASN 67 -29.984 84.424 120.914 1.00 0.00 N
ATOM 1006 H ASN 67 -29.513 85.243 120.555 1.00 0.00 H
ATOM 1007 CA ASN 67 -31.093 84.536 121.875 1.00 0.00 C
ATOM 1008 HA ASN 67 -31.145 83.565 122.367 1.00 0.00 H
ATOM 1009 CB ASN 67 -30.826 85.636 122.921 1.00 0.00 C
ATOM 1010 HB2 ASN 67 -30.592 86.538 122.355 1.00 0.00 H
ATOM 1011 HB3 ASN 67 -31.737 85.708 123.516 1.00 0.00 H
ATOM 1012 CG ASN 67 -29.674 85.248 123.831 1.00 0.00 C
ATOM 1013 OD1 ASN 67 -29.173 84.095 123.918 1.00 0.00 O
ATOM 1014 ND2 ASN 67 -29.282 86.104 124.731 1.00 0.00 N
ATOM 1015 HD21 ASN 67 -28.788 85.602 125.456 1.00 0.00 H
ATOM 1016 HD22 ASN 67 -29.819 86.945 124.883 1.00 0.00 H
ATOM 1017 C ASN 67 -32.413 84.861 121.176 1.00 0.00 C
ATOM 1018 O ASN 67 -32.488 85.131 120.033 1.00 0.00 O
ATOM 1019 N GLY 68 -33.545 84.949 121.982 1.00 0.00 N
ATOM 1020 H GLY 68 -33.425 84.694 122.952 1.00 0.00 H
ATOM 1021 CA GLY 68 -34.874 85.089 121.365 1.00 0.00 C
ATOM 1022 HA2 GLY 68 -35.578 85.122 122.196 1.00 0.00 H
ATOM 1023 HA3 GLY 68 -34.813 85.994 120.760 1.00 0.00 H
ATOM 1024 C GLY 68 -35.287 83.904 120.458 1.00 0.00 C
ATOM 1025 O GLY 68 -34.601 82.844 120.349 1.00 0.00 O
ATOM 1026 N GLN 69 -36.452 84.159 119.804 1.00 0.00 N
ATOM 1027 H GLN 69 -36.885 85.056 119.974 1.00 0.00 H
ATOM 1028 CA GLN 69 -37.104 83.325 118.756 1.00 0.00 C
ATOM 1029 HA GLN 69 -36.384 82.543 118.516 1.00 0.00 H
ATOM 1030 CB GLN 69 -38.370 82.629 119.308 1.00 0.00 C
ATOM 1031 HB2 GLN 69 -38.971 83.432 119.735 1.00 0.00 H
ATOM 1032 HB3 GLN 69 -38.981 82.167 118.533 1.00 0.00 H
ATOM 1033 CG GLN 69 -38.081 81.628 120.428 1.00 0.00 C
ATOM 1034 HG2 GLN 69 -37.242 81.992 121.021 1.00 0.00 H
ATOM 1035 HG3 GLN 69 -38.950 81.616 121.085 1.00 0.00 H
ATOM 1036 CD GLN 69 -37.928 80.253 119.879 1.00 0.00 C
ATOM 1037 OE1 GLN 69 -37.827 79.941 118.710 1.00 0.00 O
ATOM 1038 NE2 GLN 69 -37.848 79.280 120.791 1.00 0.00 N
ATOM 1039 HE21 GLN 69 -37.760 78.302 120.555 1.00 0.00 H
ATOM 1040 HE22 GLN 69 -38.176 79.443 121.732 1.00 0.00 H
ATOM 1041 C GLN 69 -37.444 84.234 117.590 1.00 0.00 C
ATOM 1042 O GLN 69 -38.143 85.189 117.641 1.00 0.00 O
ATOM 1043 N THR 70 -36.876 83.822 116.441 1.00 0.00 N
ATOM 1044 H THR 70 -36.212 83.060 116.443 1.00 0.00 H
ATOM 1045 CA THR 70 -37.123 84.510 115.122 1.00 0.00 C
ATOM 1046 HA THR 70 -38.062 85.058 115.197 1.00 0.00 H
ATOM 1047 CB THR 70 -35.960 85.605 114.936 1.00 0.00 C
ATOM 1048 HB THR 70 -34.973 85.148 115.010 1.00 0.00 H
ATOM 1049 CG2 THR 70 -35.957 86.303 113.616 1.00 0.00 C
ATOM 1050 HG21 THR 70 -36.959 86.714 113.497 1.00 0.00 H
ATOM 1051 HG22 THR 70 -35.210 87.090 113.517 1.00 0.00 H
ATOM 1052 HG23 THR 70 -35.781 85.626 112.780 1.00 0.00 H
ATOM 1053 OG1 THR 70 -35.938 86.558 115.956 1.00 0.00 O
ATOM 1054 HG1 THR 70 -35.800 86.140 116.809 1.00 0.00 H
ATOM 1055 C THR 70 -37.265 83.492 114.005 1.00 0.00 C
ATOM 1056 O THR 70 -36.554 82.422 113.998 1.00 0.00 O
ATOM 1057 N ASN 71 -38.144 83.840 113.047 1.00 0.00 N
ATOM 1058 H ASN 71 -38.815 84.573 113.226 1.00 0.00 H
ATOM 1059 CA ASN 71 -38.364 83.021 111.869 1.00 0.00 C
ATOM 1060 HA ASN 71 -38.291 81.995 112.229 1.00 0.00 H
ATOM 1061 CB ASN 71 -39.753 83.338 111.274 1.00 0.00 C
ATOM 1062 HB2 ASN 71 -40.502 83.533 112.041 1.00 0.00 H
ATOM 1063 HB3 ASN 71 -39.652 84.275 110.727 1.00 0.00 H
ATOM 1064 CG ASN 71 -40.358 82.289 110.359 1.00 0.00 C
ATOM 1065 OD1 ASN 71 -39.710 81.486 109.700 1.00 0.00 O
ATOM 1066 ND2 ASN 71 -41.688 82.146 110.167 1.00 0.00 N
ATOM 1067 HD21 ASN 71 -42.042 81.435 109.544 1.00 0.00 H
ATOM 1068 HD22 ASN 71 -42.340 82.801 110.574 1.00 0.00 H
ATOM 1069 C ASN 71 -37.256 83.061 110.785 1.00 0.00 C
ATOM 1070 O ASN 71 -36.824 84.104 110.229 1.00 0.00 O
ATOM 1071 N CYS 72 -36.768 81.873 110.412 1.00 0.00 N
ATOM 1072 H CYS 72 -36.962 81.207 111.146 1.00 0.00 H
ATOM 1073 CA CYS 72 -35.881 81.705 109.272 1.00 0.00 C
ATOM 1074 HA CYS 72 -35.185 82.539 109.187 1.00 0.00 H
ATOM 1075 CB CYS 72 -35.104 80.369 109.397 1.00 0.00 C
ATOM 1076 HB2 CYS 72 -34.326 80.348 108.635 1.00 0.00 H
ATOM 1077 HB3 CYS 72 -34.524 80.341 110.320 1.00 0.00 H
ATOM 1078 SG CYS 72 -36.346 79.040 109.290 1.00 0.00 S
ATOM 1079 HG CYS 72 -36.922 79.246 110.477 1.00 0.00 H
ATOM 1080 C CYS 72 -36.626 81.778 107.950 1.00 0.00 C
ATOM 1081 O CYS 72 -35.968 81.643 106.976 1.00 0.00 O
ATOM 1082 N TYR 73 -37.896 82.173 107.776 1.00 0.00 N
ATOM 1083 H TYR 73 -38.428 82.170 108.634 1.00 0.00 H
ATOM 1084 CA TYR 73 -38.622 82.552 106.611 1.00 0.00 C
ATOM 1085 HA TYR 73 -37.897 82.444 105.805 1.00 0.00 H
ATOM 1086 CB TYR 73 -39.701 81.525 106.331 1.00 0.00 C
ATOM 1087 HB2 TYR 73 -40.363 81.390 107.186 1.00 0.00 H
ATOM 1088 HB3 TYR 73 -40.232 81.937 105.473 1.00 0.00 H
ATOM 1089 CG TYR 73 -39.249 80.108 105.966 1.00 0.00 C
ATOM 1090 CD1 TYR 73 -39.052 79.116 106.917 1.00 0.00 C
ATOM 1091 HD1 TYR 73 -39.270 79.269 107.964 1.00 0.00 H
ATOM 1092 CE1 TYR 73 -38.604 77.851 106.468 1.00 0.00 C
ATOM 1093 HE1 TYR 73 -38.317 77.234 107.306 1.00 0.00 H
ATOM 1094 CZ TYR 73 -38.420 77.515 105.126 1.00 0.00 C
ATOM 1095 OH TYR 73 -37.989 76.298 104.688 1.00 0.00 O
ATOM 1096 HH TYR 73 -37.795 75.604 105.322 1.00 0.00 H
ATOM 1097 CE2 TYR 73 -38.843 78.457 104.162 1.00 0.00 C
ATOM 1098 HE2 TYR 73 -38.870 78.308 103.093 1.00 0.00 H
ATOM 1099 CD2 TYR 73 -39.178 79.743 104.617 1.00 0.00 C
ATOM 1100 HD2 TYR 73 -39.441 80.473 103.866 1.00 0.00 H
ATOM 1101 C TYR 73 -38.967 84.121 106.640 1.00 0.00 C
ATOM 1102 O TYR 73 -39.729 84.484 107.536 1.00 0.00 O
ATOM 1103 N GLN 74 -38.310 85.018 105.837 1.00 0.00 N
ATOM 1104 H GLN 74 -37.632 84.659 105.180 1.00 0.00 H
ATOM 1105 CA GLN 74 -38.484 86.489 106.037 1.00 0.00 C
ATOM 1106 HA GLN 74 -39.257 86.686 106.780 1.00 0.00 H
ATOM 1107 CB GLN 74 -37.197 86.987 106.707 1.00 0.00 C
ATOM 1108 HB2 GLN 74 -36.436 86.802 105.948 1.00 0.00 H
ATOM 1109 HB3 GLN 74 -37.145 88.073 106.791 1.00 0.00 H
ATOM 1110 CG GLN 74 -36.864 86.302 108.064 1.00 0.00 C
ATOM 1111 HG2 GLN 74 -37.723 86.199 108.728 1.00 0.00 H
ATOM 1112 HG3 GLN 74 -36.536 85.279 107.879 1.00 0.00 H
ATOM 1113 CD GLN 74 -35.813 86.952 108.894 1.00 0.00 C
ATOM 1114 OE1 GLN 74 -35.433 88.104 108.767 1.00 0.00 O
ATOM 1115 NE2 GLN 74 -35.386 86.325 109.960 1.00 0.00 N
ATOM 1116 HE21 GLN 74 -35.054 86.999 110.634 1.00 0.00 H
ATOM 1117 HE22 GLN 74 -35.764 85.433 110.244 1.00 0.00 H
ATOM 1118 C GLN 74 -38.727 87.343 104.719 1.00 0.00 C
ATOM 1119 O GLN 74 -39.440 88.330 104.725 1.00 0.00 O
ATOM 1120 N SER 75 -38.245 86.851 103.546 1.00 0.00 N
ATOM 1121 H SER 75 -37.653 86.033 103.506 1.00 0.00 H
ATOM 1122 CA SER 75 -38.072 87.758 102.378 1.00 0.00 C
ATOM 1123 HA SER 75 -38.431 88.755 102.633 1.00 0.00 H
ATOM 1124 CB SER 75 -36.589 88.193 102.143 1.00 0.00 C
ATOM 1125 HB2 SER 75 -36.599 89.015 101.428 1.00 0.00 H
ATOM 1126 HB3 SER 75 -36.175 88.547 103.088 1.00 0.00 H
ATOM 1127 OG SER 75 -35.763 87.071 101.799 1.00 0.00 O
ATOM 1128 HG SER 75 -35.753 87.000 100.842 1.00 0.00 H
ATOM 1129 C SER 75 -38.847 87.260 101.129 1.00 0.00 C
ATOM 1130 O SER 75 -38.860 86.074 100.829 1.00 0.00 O
ATOM 1131 N TYR 76 -39.551 88.161 100.444 1.00 0.00 N
ATOM 1132 H TYR 76 -39.660 89.117 100.751 1.00 0.00 H
ATOM 1133 CA TYR 76 -40.150 87.825 99.167 1.00 0.00 C
ATOM 1134 HA TYR 76 -40.470 86.785 99.100 1.00 0.00 H
ATOM 1135 CB TYR 76 -41.383 88.675 99.012 1.00 0.00 C
ATOM 1136 HB2 TYR 76 -42.065 88.252 99.750 1.00 0.00 H
ATOM 1137 HB3 TYR 76 -41.196 89.731 99.206 1.00 0.00 H
ATOM 1138 CG TYR 76 -42.024 88.554 97.676 1.00 0.00 C
ATOM 1139 CD1 TYR 76 -41.759 89.620 96.809 1.00 0.00 C
ATOM 1140 HD1 TYR 76 -41.263 90.477 97.239 1.00 0.00 H
ATOM 1141 CE1 TYR 76 -42.118 89.511 95.453 1.00 0.00 C
ATOM 1142 HE1 TYR 76 -41.861 90.266 94.725 1.00 0.00 H
ATOM 1143 CZ TYR 76 -42.617 88.349 94.925 1.00 0.00 C
ATOM 1144 OH TYR 76 -42.785 88.124 93.603 1.00 0.00 O
ATOM 1145 HH TYR 76 -42.944 87.206 93.370 1.00 0.00 H
ATOM 1146 CE2 TYR 76 -42.891 87.227 95.810 1.00 0.00 C
ATOM 1147 HE2 TYR 76 -43.253 86.300 95.391 1.00 0.00 H
ATOM 1148 CD2 TYR 76 -42.668 87.411 97.188 1.00 0.00 C
ATOM 1149 HD2 TYR 76 -42.637 86.661 97.965 1.00 0.00 H
ATOM 1150 C TYR 76 -39.217 88.130 97.937 1.00 0.00 C
ATOM 1151 O TYR 76 -38.329 89.055 97.957 1.00 0.00 O
ATOM 1152 N SER 77 -39.409 87.439 96.823 1.00 0.00 N
ATOM 1153 H SER 77 -40.192 86.801 96.833 1.00 0.00 H
ATOM 1154 CA SER 77 -38.646 87.745 95.624 1.00 0.00 C
ATOM 1155 HA SER 77 -38.504 88.819 95.505 1.00 0.00 H
ATOM 1156 CB SER 77 -37.249 87.105 95.683 1.00 0.00 C
ATOM 1157 HB2 SER 77 -36.686 87.633 96.453 1.00 0.00 H
ATOM 1158 HB3 SER 77 -37.309 86.044 95.925 1.00 0.00 H
ATOM 1159 OG SER 77 -36.623 87.262 94.458 1.00 0.00 O
ATOM 1160 HG SER 77 -36.248 88.145 94.430 1.00 0.00 H
ATOM 1161 C SER 77 -39.453 87.314 94.411 1.00 0.00 C
ATOM 1162 O SER 77 -40.164 86.347 94.430 1.00 0.00 O
ATOM 1163 N THR 78 -39.263 88.006 93.307 1.00 0.00 N
ATOM 1164 H THR 78 -38.540 88.687 93.491 1.00 0.00 H
ATOM 1165 CA THR 78 -39.827 87.829 92.001 1.00 0.00 C
ATOM 1166 HA THR 78 -40.884 87.642 92.189 1.00 0.00 H
ATOM 1167 CB THR 78 -39.647 89.147 91.243 1.00 0.00 C
ATOM 1168 HB THR 78 -40.013 89.118 90.216 1.00 0.00 H
ATOM 1169 CG2 THR 78 -40.328 90.362 91.895 1.00 0.00 C
ATOM 1170 HG21 THR 78 -39.922 90.480 92.900 1.00 0.00 H
ATOM 1171 HG22 THR 78 -40.023 91.291 91.415 1.00 0.00 H
ATOM 1172 HG23 THR 78 -41.396 90.142 91.887 1.00 0.00 H
ATOM 1173 OG1 THR 78 -38.274 89.367 91.154 1.00 0.00 O
ATOM 1174 HG1 THR 78 -38.034 88.567 90.680 1.00 0.00 H
ATOM 1175 C THR 78 -39.218 86.681 91.252 1.00 0.00 C
ATOM 1176 O THR 78 -38.523 86.868 90.226 1.00 0.00 O
ATOM 1177 N MET 79 -39.517 85.488 91.819 1.00 0.00 N
ATOM 1178 H MET 79 -39.949 85.599 92.725 1.00 0.00 H
ATOM 1179 CA MET 79 -38.929 84.201 91.385 1.00 0.00 C
ATOM 1180 HA MET 79 -38.667 84.271 90.329 1.00 0.00 H
ATOM 1181 CB MET 79 -37.601 83.953 92.182 1.00 0.00 C
ATOM 1182 HB2 MET 79 -37.232 83.002 91.798 1.00 0.00 H
ATOM 1183 HB3 MET 79 -36.894 84.752 91.961 1.00 0.00 H
ATOM 1184 CG MET 79 -37.659 83.858 93.693 1.00 0.00 C
ATOM 1185 HG2 MET 79 -38.159 84.763 94.037 1.00 0.00 H
ATOM 1186 HG3 MET 79 -38.242 82.969 93.934 1.00 0.00 H
ATOM 1187 SD MET 79 -36.042 83.746 94.479 1.00 0.00 S
ATOM 1188 CE MET 79 -35.557 82.125 93.885 1.00 0.00 C
ATOM 1189 HE1 MET 79 -35.734 82.162 92.810 1.00 0.00 H
ATOM 1190 HE2 MET 79 -34.506 81.900 94.067 1.00 0.00 H
ATOM 1191 HE3 MET 79 -36.156 81.367 94.390 1.00 0.00 H
ATOM 1192 C MET 79 -39.797 82.931 91.598 1.00 0.00 C
ATOM 1193 O MET 79 -40.587 82.898 92.560 1.00 0.00 O
ATOM 1194 N SER 80 -39.543 81.932 90.729 1.00 0.00 N
ATOM 1195 H SER 80 -38.917 82.171 89.974 1.00 0.00 H
ATOM 1196 CA SER 80 -40.157 80.639 90.669 1.00 0.00 C
ATOM 1197 HA SER 80 -41.227 80.731 90.858 1.00 0.00 H
ATOM 1198 CB SER 80 -39.974 80.131 89.235 1.00 0.00 C
ATOM 1199 HB2 SER 80 -38.911 79.984 89.045 1.00 0.00 H
ATOM 1200 HB3 SER 80 -40.460 79.158 89.164 1.00 0.00 H
ATOM 1201 OG SER 80 -40.520 81.085 88.309 1.00 0.00 O
ATOM 1202 HG SER 80 -41.467 81.069 88.465 1.00 0.00 H
ATOM 1203 C SER 80 -39.623 79.712 91.698 1.00 0.00 C
ATOM 1204 O SER 80 -38.486 79.851 92.262 1.00 0.00 O
ATOM 1205 N ILE 81 -40.387 78.623 91.866 1.00 0.00 N
ATOM 1206 H ILE 81 -41.245 78.545 91.340 1.00 0.00 H
ATOM 1207 CA ILE 81 -39.982 77.496 92.737 1.00 0.00 C
ATOM 1208 HA ILE 81 -39.739 77.956 93.695 1.00 0.00 H
ATOM 1209 CB ILE 81 -41.156 76.542 93.000 1.00 0.00 C
ATOM 1210 HB ILE 81 -41.442 76.169 92.016 1.00 0.00 H
ATOM 1211 CG2 ILE 81 -40.725 75.336 93.865 1.00 0.00 C
ATOM 1212 HG21 ILE 81 -40.156 74.712 93.176 1.00 0.00 H
ATOM 1213 HG22 ILE 81 -40.079 75.641 94.688 1.00 0.00 H
ATOM 1214 HG23 ILE 81 -41.610 74.829 94.251 1.00 0.00 H
ATOM 1215 CG1 ILE 81 -42.272 77.250 93.752 1.00 0.00 C
ATOM 1216 HG12 ILE 81 -41.800 77.475 94.708 1.00 0.00 H
ATOM 1217 HG13 ILE 81 -42.569 78.210 93.330 1.00 0.00 H
ATOM 1218 CD1 ILE 81 -43.571 76.438 93.783 1.00 0.00 C
ATOM 1219 HD11 ILE 81 -44.351 77.099 94.163 1.00 0.00 H
ATOM 1220 HD12 ILE 81 -43.853 76.142 92.773 1.00 0.00 H
ATOM 1221 HD13 ILE 81 -43.555 75.566 94.436 1.00 0.00 H
ATOM 1222 C ILE 81 -38.695 76.845 92.203 1.00 0.00 C
ATOM 1223 O ILE 81 -38.424 76.829 91.030 1.00 0.00 O
ATOM 1224 N THR 82 -37.835 76.275 93.048 1.00 0.00 N
ATOM 1225 H THR 82 -38.153 76.169 94.001 1.00 0.00 H
ATOM 1226 CA THR 82 -36.460 75.897 92.714 1.00 0.00 C
ATOM 1227 HA THR 82 -36.334 75.472 91.719 1.00 0.00 H
ATOM 1228 CB THR 82 -35.604 77.152 92.766 1.00 0.00 C
ATOM 1229 HB THR 82 -35.931 77.818 91.967 1.00 0.00 H
ATOM 1230 CG2 THR 82 -35.695 77.980 94.099 1.00 0.00 C
ATOM 1231 HG21 THR 82 -34.895 78.718 94.147 1.00 0.00 H
ATOM 1232 HG22 THR 82 -36.696 78.396 94.215 1.00 0.00 H
ATOM 1233 HG23 THR 82 -35.404 77.293 94.894 1.00 0.00 H
ATOM 1234 OG1 THR 82 -34.250 76.866 92.611 1.00 0.00 O
ATOM 1235 HG1 THR 82 -34.065 76.709 91.683 1.00 0.00 H
ATOM 1236 C THR 82 -35.968 74.796 93.653 1.00 0.00 C
ATOM 1237 O THR 82 -36.258 74.808 94.830 1.00 0.00 O
ATOM 1238 N ASP 83 -35.271 73.753 93.096 1.00 0.00 N
ATOM 1239 H ASP 83 -35.124 73.731 92.097 1.00 0.00 H
ATOM 1240 CA ASP 83 -34.711 72.698 93.952 1.00 0.00 C
ATOM 1241 HA ASP 83 -35.580 72.323 94.494 1.00 0.00 H
ATOM 1242 CB ASP 83 -34.083 71.616 93.074 1.00 0.00 C
ATOM 1243 HB2 ASP 83 -34.837 71.160 92.433 1.00 0.00 H
ATOM 1244 HB3 ASP 83 -33.315 72.013 92.410 1.00 0.00 H
ATOM 1245 CG ASP 83 -33.397 70.437 93.896 1.00 0.00 C
ATOM 1246 OD1 ASP 83 -33.414 70.465 95.081 1.00 0.00 O
ATOM 1247 OD2 ASP 83 -33.091 69.445 93.207 1.00 0.00 O
ATOM 1248 C ASP 83 -33.758 73.262 95.008 1.00 0.00 C
ATOM 1249 O ASP 83 -32.624 73.664 94.712 1.00 0.00 O
ATOM 1250 N CYS 84 -34.139 73.270 96.250 1.00 0.00 N
ATOM 1251 H CYS 84 -35.002 72.789 96.462 1.00 0.00 H
ATOM 1252 CA CYS 84 -33.373 73.770 97.441 1.00 0.00 C
ATOM 1253 HA CYS 84 -32.693 74.566 97.138 1.00 0.00 H
ATOM 1254 CB CYS 84 -34.289 74.413 98.383 1.00 0.00 C
ATOM 1255 HB2 CYS 84 -35.018 73.648 98.651 1.00 0.00 H
ATOM 1256 HB3 CYS 84 -33.839 74.639 99.350 1.00 0.00 H
ATOM 1257 SG CYS 84 -34.974 75.892 97.656 1.00 0.00 S
ATOM 1258 HG CYS 84 -35.746 75.211 96.805 1.00 0.00 H
ATOM 1259 C CYS 84 -32.526 72.795 98.137 1.00 0.00 C
ATOM 1260 O CYS 84 -32.037 73.036 99.254 1.00 0.00 O
ATOM 1261 N ARG 85 -32.261 71.569 97.543 1.00 0.00 N
ATOM 1262 H ARG 85 -32.692 71.307 96.668 1.00 0.00 H
ATOM 1263 CA ARG 85 -31.403 70.553 98.151 1.00 0.00 C
ATOM 1264 HA ARG 85 -31.644 70.422 99.206 1.00 0.00 H
ATOM 1265 CB ARG 85 -31.570 69.252 97.388 1.00 0.00 C
ATOM 1266 HB2 ARG 85 -31.453 69.447 96.322 1.00 0.00 H
ATOM 1267 HB3 ARG 85 -30.781 68.539 97.630 1.00 0.00 H
ATOM 1268 CG ARG 85 -32.890 68.505 97.810 1.00 0.00 C
ATOM 1269 HG2 ARG 85 -32.894 68.254 98.870 1.00 0.00 H
ATOM 1270 HG3 ARG 85 -33.726 69.183 97.638 1.00 0.00 H
ATOM 1271 CD ARG 85 -33.109 67.242 97.040 1.00 0.00 C
ATOM 1272 HD2 ARG 85 -32.193 66.663 97.164 1.00 0.00 H
ATOM 1273 HD3 ARG 85 -34.074 66.805 97.297 1.00 0.00 H
ATOM 1274 NE ARG 85 -33.141 67.477 95.604 1.00 0.00 N
ATOM 1275 HE ARG 85 -32.800 68.401 95.381 1.00 0.00 H
ATOM 1276 CZ ARG 85 -33.459 66.574 94.713 1.00 0.00 C
ATOM 1277 NH1 ARG 85 -33.731 65.349 95.059 1.00 0.00 N
ATOM 1278 HH11 ARG 85 -33.513 65.124 96.019 1.00 0.00 H
ATOM 1279 HH12 ARG 85 -34.016 64.560 94.497 1.00 0.00 H
ATOM 1280 NH2 ARG 85 -33.503 66.763 93.418 1.00 0.00 N
ATOM 1281 HH21 ARG 85 -33.308 67.669 93.017 1.00 0.00 H
ATOM 1282 HH22 ARG 85 -33.702 65.997 92.791 1.00 0.00 H
ATOM 1283 C ARG 85 -29.983 71.092 98.226 1.00 0.00 C
ATOM 1284 O ARG 85 -29.401 71.573 97.300 1.00 0.00 O
ATOM 1285 N GLU 86 -29.363 70.930 99.421 1.00 0.00 N
ATOM 1286 H GLU 86 -29.886 70.574 100.208 1.00 0.00 H
ATOM 1287 CA GLU 86 -27.917 70.994 99.633 1.00 0.00 C
ATOM 1288 HA GLU 86 -27.505 71.758 98.973 1.00 0.00 H
ATOM 1289 CB GLU 86 -27.726 71.473 101.099 1.00 0.00 C
ATOM 1290 HB2 GLU 86 -28.346 72.356 101.256 1.00 0.00 H
ATOM 1291 HB3 GLU 86 -28.040 70.605 101.679 1.00 0.00 H
ATOM 1292 CG GLU 86 -26.212 71.497 101.453 1.00 0.00 C
ATOM 1293 HG2 GLU 86 -26.278 72.114 102.349 1.00 0.00 H
ATOM 1294 HG3 GLU 86 -25.727 70.532 101.600 1.00 0.00 H
ATOM 1295 CD GLU 86 -25.377 72.313 100.464 1.00 0.00 C
ATOM 1296 OE1 GLU 86 -24.422 71.804 99.858 1.00 0.00 O
ATOM 1297 OE2 GLU 86 -25.670 73.512 100.350 1.00 0.00 O
ATOM 1298 C GLU 86 -27.219 69.634 99.355 1.00 0.00 C
ATOM 1299 O GLU 86 -27.690 68.590 99.831 1.00 0.00 O
ATOM 1300 N THR 87 -26.089 69.683 98.685 1.00 0.00 N
ATOM 1301 H THR 87 -25.812 70.598 98.358 1.00 0.00 H
ATOM 1302 CA THR 87 -25.581 68.520 97.967 1.00 0.00 C
ATOM 1303 HA THR 87 -25.851 67.614 98.508 1.00 0.00 H
ATOM 1304 CB THR 87 -26.073 68.329 96.542 1.00 0.00 C
ATOM 1305 HB THR 87 -25.640 67.425 96.114 1.00 0.00 H
ATOM 1306 CG2 THR 87 -27.548 68.318 96.447 1.00 0.00 C
ATOM 1307 HG21 THR 87 -27.818 68.061 95.423 1.00 0.00 H
ATOM 1308 HG22 THR 87 -27.988 67.555 97.090 1.00 0.00 H
ATOM 1309 HG23 THR 87 -27.889 69.336 96.637 1.00 0.00 H
ATOM 1310 OG1 THR 87 -25.510 69.344 95.723 1.00 0.00 O
ATOM 1311 HG1 THR 87 -25.802 70.150 96.156 1.00 0.00 H
ATOM 1312 C THR 87 -24.069 68.366 98.017 1.00 0.00 C
ATOM 1313 O THR 87 -23.604 67.290 97.675 1.00 0.00 O
ATOM 1314 N GLY 88 -23.357 69.338 98.593 1.00 0.00 N
ATOM 1315 H GLY 88 -23.932 70.131 98.838 1.00 0.00 H
ATOM 1316 CA GLY 88 -21.912 69.408 98.646 1.00 0.00 C
ATOM 1317 HA2 GLY 88 -21.563 70.300 99.166 1.00 0.00 H
ATOM 1318 HA3 GLY 88 -21.670 68.508 99.212 1.00 0.00 H
ATOM 1319 C GLY 88 -21.268 69.413 97.231 1.00 0.00 C
ATOM 1320 O GLY 88 -20.196 68.844 97.078 1.00 0.00 O
ATOM 1321 N SER 89 -21.942 69.995 96.211 1.00 0.00 N
ATOM 1322 H SER 89 -22.810 70.455 96.443 1.00 0.00 H
ATOM 1323 CA SER 89 -21.418 69.943 94.819 1.00 0.00 C
ATOM 1324 HA SER 89 -20.403 69.545 94.822 1.00 0.00 H
ATOM 1325 CB SER 89 -22.268 68.931 94.071 1.00 0.00 C
ATOM 1326 HB2 SER 89 -21.716 68.628 93.182 1.00 0.00 H
ATOM 1327 HB3 SER 89 -22.407 67.970 94.566 1.00 0.00 H
ATOM 1328 OG SER 89 -23.619 69.325 93.803 1.00 0.00 O
ATOM 1329 HG SER 89 -24.197 69.380 94.567 1.00 0.00 H
ATOM 1330 C SER 89 -21.441 71.288 94.076 1.00 0.00 C
ATOM 1331 O SER 89 -20.609 71.444 93.153 1.00 0.00 O
ATOM 1332 N SER 90 -22.340 72.221 94.412 1.00 0.00 N
ATOM 1333 H SER 90 -23.114 71.929 94.991 1.00 0.00 H
ATOM 1334 CA SER 90 -22.385 73.616 93.956 1.00 0.00 C
ATOM 1335 HA SER 90 -21.427 73.858 93.496 1.00 0.00 H
ATOM 1336 CB SER 90 -23.536 73.672 92.893 1.00 0.00 C
ATOM 1337 HB2 SER 90 -23.362 72.869 92.177 1.00 0.00 H
ATOM 1338 HB3 SER 90 -24.503 73.621 93.394 1.00 0.00 H
ATOM 1339 OG SER 90 -23.517 74.864 92.131 1.00 0.00 O
ATOM 1340 HG SER 90 -22.637 74.885 91.749 1.00 0.00 H
ATOM 1341 C SER 90 -22.654 74.567 95.103 1.00 0.00 C
ATOM 1342 O SER 90 -23.458 74.244 95.995 1.00 0.00 O
ATOM 1343 N LYS 91 -22.087 75.797 95.149 1.00 0.00 N
ATOM 1344 H LYS 91 -22.317 76.352 95.961 1.00 0.00 H
ATOM 1345 CA LYS 91 -21.337 76.469 94.007 1.00 0.00 C
ATOM 1346 HA LYS 91 -21.859 76.135 93.110 1.00 0.00 H
ATOM 1347 CB LYS 91 -21.580 77.998 94.002 1.00 0.00 C
ATOM 1348 HB2 LYS 91 -21.660 78.309 95.043 1.00 0.00 H
ATOM 1349 HB3 LYS 91 -20.758 78.587 93.593 1.00 0.00 H
ATOM 1350 CG LYS 91 -22.895 78.424 93.409 1.00 0.00 C
ATOM 1351 HG2 LYS 91 -22.872 78.052 92.385 1.00 0.00 H
ATOM 1352 HG3 LYS 91 -23.729 77.940 93.918 1.00 0.00 H
ATOM 1353 CD LYS 91 -23.080 79.922 93.462 1.00 0.00 C
ATOM 1354 HD2 LYS 91 -23.023 80.245 94.501 1.00 0.00 H
ATOM 1355 HD3 LYS 91 -22.174 80.324 93.010 1.00 0.00 H
ATOM 1356 CE LYS 91 -24.392 80.423 92.771 1.00 0.00 C
ATOM 1357 HE2 LYS 91 -24.323 80.077 91.739 1.00 0.00 H
ATOM 1358 HE3 LYS 91 -25.266 80.064 93.314 1.00 0.00 H
ATOM 1359 NZ LYS 91 -24.433 81.934 92.814 1.00 0.00 N
ATOM 1360 HZ1 LYS 91 -24.527 82.159 93.794 1.00 0.00 H
ATOM 1361 HZ2 LYS 91 -23.579 82.321 92.440 1.00 0.00 H
ATOM 1362 HZ3 LYS 91 -25.212 82.342 92.317 1.00 0.00 H
ATOM 1363 C LYS 91 -19.837 76.098 93.911 1.00 0.00 C
ATOM 1364 O LYS 91 -19.077 76.584 93.035 1.00 0.00 O
ATOM 1365 N TYR 92 -19.369 75.350 94.957 1.00 0.00 N
ATOM 1366 H TYR 92 -19.975 75.108 95.728 1.00 0.00 H
ATOM 1367 CA TYR 92 -18.069 74.760 95.117 1.00 0.00 C
ATOM 1368 HA TYR 92 -17.443 75.144 94.312 1.00 0.00 H
ATOM 1369 CB TYR 92 -17.401 75.211 96.403 1.00 0.00 C
ATOM 1370 HB2 TYR 92 -17.235 76.283 96.291 1.00 0.00 H
ATOM 1371 HB3 TYR 92 -18.101 74.978 97.206 1.00 0.00 H
ATOM 1372 CG TYR 92 -16.134 74.503 96.689 1.00 0.00 C
ATOM 1373 CD1 TYR 92 -16.162 73.271 97.416 1.00 0.00 C
ATOM 1374 HD1 TYR 92 -17.061 72.947 97.919 1.00 0.00 H
ATOM 1375 CE1 TYR 92 -14.973 72.589 97.677 1.00 0.00 C
ATOM 1376 HE1 TYR 92 -14.932 71.641 98.194 1.00 0.00 H
ATOM 1377 CZ TYR 92 -13.820 73.105 97.064 1.00 0.00 C
ATOM 1378 OH TYR 92 -12.650 72.419 97.184 1.00 0.00 O
ATOM 1379 HH TYR 92 -12.657 71.850 97.957 1.00 0.00 H
ATOM 1380 CE2 TYR 92 -13.719 74.259 96.237 1.00 0.00 C
ATOM 1381 HE2 TYR 92 -12.775 74.604 95.840 1.00 0.00 H
ATOM 1382 CD2 TYR 92 -14.960 74.980 96.031 1.00 0.00 C
ATOM 1383 HD2 TYR 92 -15.063 75.889 95.457 1.00 0.00 H
ATOM 1384 C TYR 92 -18.237 73.233 95.056 1.00 0.00 C
ATOM 1385 O TYR 92 -19.109 72.762 95.746 1.00 0.00 O
ATOM 1386 N PRO 93 -17.369 72.514 94.276 1.00 0.00 N
ATOM 1387 CD PRO 93 -17.243 71.083 94.533 1.00 0.00 C
ATOM 1388 HD2 PRO 93 -18.081 70.614 94.018 1.00 0.00 H
ATOM 1389 HD3 PRO 93 -17.419 70.801 95.571 1.00 0.00 H
ATOM 1390 CG PRO 93 -15.804 70.774 94.038 1.00 0.00 C
ATOM 1391 HG2 PRO 93 -15.782 69.772 93.610 1.00 0.00 H
ATOM 1392 HG3 PRO 93 -15.015 70.818 94.788 1.00 0.00 H
ATOM 1393 CB PRO 93 -15.521 71.816 92.982 1.00 0.00 C
ATOM 1394 HB2 PRO 93 -15.881 71.348 92.066 1.00 0.00 H
ATOM 1395 HB3 PRO 93 -14.454 72.030 92.922 1.00 0.00 H
ATOM 1396 CA PRO 93 -16.434 73.007 93.346 1.00 0.00 C
ATOM 1397 HA PRO 93 -15.863 73.783 93.856 1.00 0.00 H
ATOM 1398 C PRO 93 -17.005 73.617 92.029 1.00 0.00 C
ATOM 1399 O PRO 93 -16.397 74.499 91.381 1.00 0.00 O
ATOM 1400 N ASN 94 -18.200 73.203 91.735 1.00 0.00 N
ATOM 1401 H ASN 94 -18.626 72.568 92.394 1.00 0.00 H
ATOM 1402 CA ASN 94 -18.908 73.466 90.446 1.00 0.00 C
ATOM 1403 HA ASN 94 -18.196 73.565 89.628 1.00 0.00 H
ATOM 1404 CB ASN 94 -19.858 72.274 90.130 1.00 0.00 C
ATOM 1405 HB2 ASN 94 -20.516 72.326 90.998 1.00 0.00 H
ATOM 1406 HB3 ASN 94 -20.473 72.334 89.232 1.00 0.00 H
ATOM 1407 CG ASN 94 -19.137 70.946 90.162 1.00 0.00 C
ATOM 1408 OD1 ASN 94 -18.608 70.531 89.141 1.00 0.00 O
ATOM 1409 ND2 ASN 94 -18.980 70.247 91.256 1.00 0.00 N
ATOM 1410 HD21 ASN 94 -18.450 69.388 91.278 1.00 0.00 H
ATOM 1411 HD22 ASN 94 -19.530 70.641 92.006 1.00 0.00 H
ATOM 1412 C ASN 94 -19.790 74.723 90.559 1.00 0.00 C
ATOM 1413 O ASN 94 -20.677 74.717 91.435 1.00 0.00 O
ATOM 1414 N CYS 95 -19.593 75.660 89.618 1.00 0.00 N
ATOM 1415 H CYS 95 -18.885 75.477 88.921 1.00 0.00 H
ATOM 1416 CA CYS 95 -20.319 76.917 89.606 1.00 0.00 C
ATOM 1417 HA CYS 95 -20.103 77.420 90.548 1.00 0.00 H
ATOM 1418 CB CYS 95 -19.821 77.698 88.321 1.00 0.00 C
ATOM 1419 HB2 CYS 95 -20.108 77.042 87.499 1.00 0.00 H
ATOM 1420 HB3 CYS 95 -20.406 78.602 88.148 1.00 0.00 H
ATOM 1421 SG CYS 95 -18.073 78.067 88.357 1.00 0.00 S
ATOM 1422 HG CYS 95 -17.647 76.801 88.383 1.00 0.00 H
ATOM 1423 C CYS 95 -21.852 76.717 89.461 1.00 0.00 C
ATOM 1424 O CYS 95 -22.628 77.520 90.060 1.00 0.00 O
ATOM 1425 N ALA 96 -22.273 75.678 88.696 1.00 0.00 N
ATOM 1426 H ALA 96 -21.588 75.072 88.268 1.00 0.00 H
ATOM 1427 CA ALA 96 -23.694 75.257 88.473 1.00 0.00 C
ATOM 1428 HA ALA 96 -24.301 76.119 88.749 1.00 0.00 H
ATOM 1429 CB ALA 96 -23.881 74.892 86.951 1.00 0.00 C
ATOM 1430 HB1 ALA 96 -24.937 74.994 86.702 1.00 0.00 H
ATOM 1431 HB2 ALA 96 -23.360 75.591 86.298 1.00 0.00 H
ATOM 1432 HB3 ALA 96 -23.581 73.861 86.761 1.00 0.00 H
ATOM 1433 C ALA 96 -24.074 74.036 89.234 1.00 0.00 C
ATOM 1434 O ALA 96 -23.277 73.228 89.751 1.00 0.00 O
ATOM 1435 N TYR 97 -25.404 73.934 89.418 1.00 0.00 N
ATOM 1436 H TYR 97 -26.016 74.665 89.085 1.00 0.00 H
ATOM 1437 CA TYR 97 -26.013 72.781 90.099 1.00 0.00 C
ATOM 1438 HA TYR 97 -25.354 72.514 90.926 1.00 0.00 H
ATOM 1439 CB TYR 97 -27.346 73.294 90.803 1.00 0.00 C
ATOM 1440 HB2 TYR 97 -27.104 74.107 91.488 1.00 0.00 H
ATOM 1441 HB3 TYR 97 -27.956 73.665 89.979 1.00 0.00 H
ATOM 1442 CG TYR 97 -28.145 72.332 91.596 1.00 0.00 C
ATOM 1443 CD1 TYR 97 -29.500 72.075 91.285 1.00 0.00 C
ATOM 1444 HD1 TYR 97 -29.880 72.568 90.402 1.00 0.00 H
ATOM 1445 CE1 TYR 97 -30.229 71.130 92.011 1.00 0.00 C
ATOM 1446 HE1 TYR 97 -31.217 70.864 91.663 1.00 0.00 H
ATOM 1447 CZ TYR 97 -29.647 70.562 93.135 1.00 0.00 C
ATOM 1448 OH TYR 97 -30.391 69.648 93.817 1.00 0.00 O
ATOM 1449 HH TYR 97 -31.293 69.972 93.871 1.00 0.00 H
ATOM 1450 CE2 TYR 97 -28.306 70.882 93.431 1.00 0.00 C
ATOM 1451 HE2 TYR 97 -27.890 70.450 94.330 1.00 0.00 H
ATOM 1452 CD2 TYR 97 -27.550 71.769 92.682 1.00 0.00 C
ATOM 1453 HD2 TYR 97 -26.539 72.000 92.985 1.00 0.00 H
ATOM 1454 C TYR 97 -26.198 71.558 89.204 1.00 0.00 C
ATOM 1455 O TYR 97 -26.006 71.638 87.992 1.00 0.00 O
ATOM 1456 N LYS 98 -26.463 70.414 89.846 1.00 0.00 N
ATOM 1457 H LYS 98 -26.400 70.495 90.851 1.00 0.00 H
ATOM 1458 CA LYS 98 -26.627 69.109 89.187 1.00 0.00 C
ATOM 1459 HA LYS 98 -25.671 68.772 88.784 1.00 0.00 H
ATOM 1460 CB LYS 98 -26.988 67.968 90.125 1.00 0.00 C
ATOM 1461 HB2 LYS 98 -27.801 68.421 90.694 1.00 0.00 H
ATOM 1462 HB3 LYS 98 -27.311 67.056 89.623 1.00 0.00 H
ATOM 1463 CG LYS 98 -25.866 67.606 91.167 1.00 0.00 C
ATOM 1464 HG2 LYS 98 -25.134 66.980 90.656 1.00 0.00 H
ATOM 1465 HG3 LYS 98 -25.465 68.558 91.513 1.00 0.00 H
ATOM 1466 CD LYS 98 -26.596 66.941 92.386 1.00 0.00 C
ATOM 1467 HD2 LYS 98 -27.436 67.498 92.801 1.00 0.00 H
ATOM 1468 HD3 LYS 98 -27.137 66.082 91.989 1.00 0.00 H
ATOM 1469 CE LYS 98 -25.556 66.670 93.419 1.00 0.00 C
ATOM 1470 HE2 LYS 98 -24.567 66.628 92.964 1.00 0.00 H
ATOM 1471 HE3 LYS 98 -25.434 67.555 94.044 1.00 0.00 H
ATOM 1472 NZ LYS 98 -25.737 65.326 94.065 1.00 0.00 N
ATOM 1473 HZ1 LYS 98 -26.608 65.402 94.572 1.00 0.00 H
ATOM 1474 HZ2 LYS 98 -25.805 64.561 93.410 1.00 0.00 H
ATOM 1475 HZ3 LYS 98 -25.026 65.125 94.754 1.00 0.00 H
ATOM 1476 C LYS 98 -27.720 69.128 87.976 1.00 0.00 C
ATOM 1477 O LYS 98 -27.594 68.418 86.945 1.00 0.00 O
ATOM 1478 N THR 99 -28.712 70.030 88.053 1.00 0.00 N
ATOM 1479 H THR 99 -28.737 70.568 88.907 1.00 0.00 H
ATOM 1480 CA THR 99 -29.732 70.404 87.005 1.00 0.00 C
ATOM 1481 HA THR 99 -29.299 70.119 86.046 1.00 0.00 H
ATOM 1482 CB THR 99 -30.999 69.514 87.044 1.00 0.00 C
ATOM 1483 HB THR 99 -31.626 69.800 86.199 1.00 0.00 H
ATOM 1484 CG2 THR 99 -30.938 67.996 86.907 1.00 0.00 C
ATOM 1485 HG21 THR 99 -30.861 67.742 85.850 1.00 0.00 H
ATOM 1486 HG22 THR 99 -30.082 67.546 87.411 1.00 0.00 H
ATOM 1487 HG23 THR 99 -31.899 67.636 87.274 1.00 0.00 H
ATOM 1488 OG1 THR 99 -31.637 69.724 88.306 1.00 0.00 O
ATOM 1489 HG1 THR 99 -31.006 69.354 88.927 1.00 0.00 H
ATOM 1490 C THR 99 -30.204 71.874 87.130 1.00 0.00 C
ATOM 1491 O THR 99 -29.797 72.668 88.016 1.00 0.00 O
ATOM 1492 N THR 100 -31.065 72.296 86.185 1.00 0.00 N
ATOM 1493 H THR 100 -31.048 71.886 85.262 1.00 0.00 H
ATOM 1494 CA THR 100 -31.657 73.674 86.192 1.00 0.00 C
ATOM 1495 HA THR 100 -31.531 74.100 87.188 1.00 0.00 H
ATOM 1496 CB THR 100 -30.863 74.527 85.200 1.00 0.00 C
ATOM 1497 HB THR 100 -31.149 75.573 85.318 1.00 0.00 H
ATOM 1498 CG2 THR 100 -29.346 74.540 85.443 1.00 0.00 C
ATOM 1499 HG21 THR 100 -28.856 75.217 84.743 1.00 0.00 H
ATOM 1500 HG22 THR 100 -29.112 75.062 86.370 1.00 0.00 H
ATOM 1501 HG23 THR 100 -28.941 73.528 85.407 1.00 0.00 H
ATOM 1502 OG1 THR 100 -31.004 74.175 83.898 1.00 0.00 O
ATOM 1503 HG1 THR 100 -30.710 73.271 83.761 1.00 0.00 H
ATOM 1504 C THR 100 -33.131 73.750 85.841 1.00 0.00 C
ATOM 1505 O THR 100 -33.778 74.800 86.060 1.00 0.00 O
ATOM 1506 N GLN 101 -33.801 72.652 85.551 1.00 0.00 N
ATOM 1507 H GLN 101 -33.325 71.784 85.351 1.00 0.00 H
ATOM 1508 CA GLN 101 -35.243 72.475 85.488 1.00 0.00 C
ATOM 1509 HA GLN 101 -35.740 73.288 86.019 1.00 0.00 H
ATOM 1510 CB GLN 101 -35.743 72.504 84.030 1.00 0.00 C
ATOM 1511 HB2 GLN 101 -35.354 71.536 83.715 1.00 0.00 H
ATOM 1512 HB3 GLN 101 -36.824 72.391 83.951 1.00 0.00 H
ATOM 1513 CG GLN 101 -35.409 73.695 83.116 1.00 0.00 C
ATOM 1514 HG2 GLN 101 -36.320 74.133 82.707 1.00 0.00 H
ATOM 1515 HG3 GLN 101 -34.828 74.403 83.706 1.00 0.00 H
ATOM 1516 CD GLN 101 -34.615 73.202 81.972 1.00 0.00 C
ATOM 1517 OE1 GLN 101 -34.914 73.531 80.855 1.00 0.00 O
ATOM 1518 NE2 GLN 101 -33.472 72.467 82.137 1.00 0.00 N
ATOM 1519 HE21 GLN 101 -32.946 72.107 81.354 1.00 0.00 H
ATOM 1520 HE22 GLN 101 -33.101 72.284 83.059 1.00 0.00 H
ATOM 1521 C GLN 101 -35.761 71.225 86.203 1.00 0.00 C
ATOM 1522 O GLN 101 -35.016 70.266 86.439 1.00 0.00 O
ATOM 1523 N ALA 102 -37.069 71.118 86.537 1.00 0.00 N
ATOM 1524 H ALA 102 -37.722 71.732 86.073 1.00 0.00 H
ATOM 1525 CA ALA 102 -37.642 70.017 87.248 1.00 0.00 C
ATOM 1526 HA ALA 102 -37.037 69.907 88.149 1.00 0.00 H
ATOM 1527 CB ALA 102 -39.053 70.502 87.758 1.00 0.00 C
ATOM 1528 HB1 ALA 102 -39.451 69.666 88.333 1.00 0.00 H
ATOM 1529 HB2 ALA 102 -39.020 71.449 88.297 1.00 0.00 H
ATOM 1530 HB3 ALA 102 -39.713 70.597 86.896 1.00 0.00 H
ATOM 1531 C ALA 102 -37.627 68.595 86.587 1.00 0.00 C
ATOM 1532 O ALA 102 -37.561 68.419 85.392 1.00 0.00 O
ATOM 1533 N ASN 103 -37.605 67.586 87.407 1.00 0.00 N
ATOM 1534 H ASN 103 -37.546 67.864 88.377 1.00 0.00 H
ATOM 1535 CA ASN 103 -37.477 66.153 87.103 1.00 0.00 C
ATOM 1536 HA ASN 103 -37.567 66.085 86.019 1.00 0.00 H
ATOM 1537 CB ASN 103 -36.042 65.743 87.605 1.00 0.00 C
ATOM 1538 HB2 ASN 103 -35.896 66.262 88.552 1.00 0.00 H
ATOM 1539 HB3 ASN 103 -35.929 64.672 87.776 1.00 0.00 H
ATOM 1540 CG ASN 103 -34.952 66.022 86.610 1.00 0.00 C
ATOM 1541 OD1 ASN 103 -34.537 65.218 85.843 1.00 0.00 O
ATOM 1542 ND2 ASN 103 -34.467 67.270 86.572 1.00 0.00 N
ATOM 1543 HD21 ASN 103 -33.998 67.543 85.720 1.00 0.00 H
ATOM 1544 HD22 ASN 103 -34.765 67.958 87.249 1.00 0.00 H
ATOM 1545 C ASN 103 -38.654 65.247 87.492 1.00 0.00 C
ATOM 1546 O ASN 103 -38.528 63.995 87.429 1.00 0.00 O
ATOM 1547 N LYS 104 -39.800 65.789 87.980 1.00 0.00 N
ATOM 1548 H LYS 104 -39.914 66.780 87.820 1.00 0.00 H
ATOM 1549 CA LYS 104 -40.987 65.077 88.488 1.00 0.00 C
ATOM 1550 HA LYS 104 -41.171 64.158 87.932 1.00 0.00 H
ATOM 1551 CB LYS 104 -40.678 64.718 90.007 1.00 0.00 C
ATOM 1552 HB2 LYS 104 -40.226 65.528 90.578 1.00 0.00 H
ATOM 1553 HB3 LYS 104 -41.618 64.371 90.437 1.00 0.00 H
ATOM 1554 CG LYS 104 -39.703 63.520 90.142 1.00 0.00 C
ATOM 1555 HG2 LYS 104 -39.872 62.666 89.486 1.00 0.00 H
ATOM 1556 HG3 LYS 104 -38.737 63.872 89.779 1.00 0.00 H
ATOM 1557 CD LYS 104 -39.611 62.922 91.526 1.00 0.00 C
ATOM 1558 HD2 LYS 104 -40.569 62.504 91.834 1.00 0.00 H
ATOM 1559 HD3 LYS 104 -38.868 62.146 91.341 1.00 0.00 H
ATOM 1560 CE LYS 104 -39.026 63.897 92.618 1.00 0.00 C
ATOM 1561 HE2 LYS 104 -38.045 64.244 92.293 1.00 0.00 H
ATOM 1562 HE3 LYS 104 -39.728 64.722 92.746 1.00 0.00 H
ATOM 1563 NZ LYS 104 -38.857 63.154 93.881 1.00 0.00 N
ATOM 1564 HZ1 LYS 104 -37.898 62.840 93.929 1.00 0.00 H
ATOM 1565 HZ2 LYS 104 -39.022 63.690 94.721 1.00 0.00 H
ATOM 1566 HZ3 LYS 104 -39.449 62.338 93.931 1.00 0.00 H
ATOM 1567 C LYS 104 -42.175 66.024 88.272 1.00 0.00 C
ATOM 1568 O LYS 104 -42.051 67.245 88.166 1.00 0.00 O
ATOM 1569 N HIE 105 -43.353 65.339 88.074 1.00 0.00 N
ATOM 1570 H HIE 105 -43.374 64.332 88.147 1.00 0.00 H
ATOM 1571 CA HIE 105 -44.677 65.971 87.872 1.00 0.00 C
ATOM 1572 HA HIE 105 -44.638 66.582 86.970 1.00 0.00 H
ATOM 1573 CB HIE 105 -45.794 64.978 87.547 1.00 0.00 C
ATOM 1574 HB2 HIE 105 -45.435 64.361 86.723 1.00 0.00 H
ATOM 1575 HB3 HIE 105 -45.955 64.402 88.458 1.00 0.00 H
ATOM 1576 CG HIE 105 -47.148 65.493 87.083 1.00 0.00 C
ATOM 1577 ND1 HIE 105 -48.041 66.204 87.925 1.00 0.00 N
ATOM 1578 CE1 HIE 105 -49.103 66.470 87.115 1.00 0.00 C
ATOM 1579 HE1 HIE 105 -50.053 66.833 87.479 1.00 0.00 H
ATOM 1580 NE2 HIE 105 -48.868 66.003 85.850 1.00 0.00 N
ATOM 1581 HE2 HIE 105 -49.522 65.987 85.081 1.00 0.00 H
ATOM 1582 CD2 HIE 105 -47.660 65.305 85.848 1.00 0.00 C
ATOM 1583 HD2 HIE 105 -47.218 64.703 85.068 1.00 0.00 H
ATOM 1584 C HIE 105 -44.990 67.003 89.024 1.00 0.00 C
ATOM 1585 O HIE 105 -45.526 68.126 88.779 1.00 0.00 O
ATOM 1586 N ILE 106 -44.827 66.581 90.284 1.00 0.00 N
ATOM 1587 H ILE 106 -44.496 65.630 90.357 1.00 0.00 H
ATOM 1588 CA ILE 106 -45.274 67.399 91.473 1.00 0.00 C
ATOM 1589 HA ILE 106 -46.048 68.078 91.116 1.00 0.00 H
ATOM 1590 CB ILE 106 -46.005 66.483 92.509 1.00 0.00 C
ATOM 1591 HB ILE 106 -45.338 65.629 92.633 1.00 0.00 H
ATOM 1592 CG2 ILE 106 -46.188 67.209 93.856 1.00 0.00 C
ATOM 1593 HG21 ILE 106 -46.749 66.468 94.426 1.00 0.00 H
ATOM 1594 HG22 ILE 106 -45.208 67.495 94.240 1.00 0.00 H
ATOM 1595 HG23 ILE 106 -46.769 68.130 93.800 1.00 0.00 H
ATOM 1596 CG1 ILE 106 -47.265 65.851 91.883 1.00 0.00 C
ATOM 1597 HG12 ILE 106 -48.109 66.440 92.242 1.00 0.00 H
ATOM 1598 HG13 ILE 106 -47.353 65.679 90.811 1.00 0.00 H
ATOM 1599 CD1 ILE 106 -47.713 64.513 92.632 1.00 0.00 C
ATOM 1600 HD11 ILE 106 -48.774 64.400 92.409 1.00 0.00 H
ATOM 1601 HD12 ILE 106 -47.178 63.630 92.282 1.00 0.00 H
ATOM 1602 HD13 ILE 106 -47.521 64.530 93.704 1.00 0.00 H
ATOM 1603 C ILE 106 -44.063 68.254 92.060 1.00 0.00 C
ATOM 1604 O ILE 106 -43.200 67.743 92.674 1.00 0.00 O
ATOM 1605 N ILE 107 -44.152 69.543 91.961 1.00 0.00 N
ATOM 1606 H ILE 107 -44.977 69.889 91.493 1.00 0.00 H
ATOM 1607 CA ILE 107 -43.290 70.664 92.419 1.00 0.00 C
ATOM 1608 HA ILE 107 -42.260 70.407 92.665 1.00 0.00 H
ATOM 1609 CB ILE 107 -43.006 71.803 91.439 1.00 0.00 C
ATOM 1610 HB ILE 107 -44.020 71.950 91.069 1.00 0.00 H
ATOM 1611 CG2 ILE 107 -42.517 73.175 92.005 1.00 0.00 C
ATOM 1612 HG21 ILE 107 -43.124 73.700 92.743 1.00 0.00 H
ATOM 1613 HG22 ILE 107 -41.548 73.049 92.488 1.00 0.00 H
ATOM 1614 HG23 ILE 107 -42.344 73.942 91.250 1.00 0.00 H
ATOM 1615 CG1 ILE 107 -42.147 71.465 90.174 1.00 0.00 C
ATOM 1616 HG12 ILE 107 -41.741 72.316 89.626 1.00 0.00 H
ATOM 1617 HG13 ILE 107 -41.249 70.879 90.374 1.00 0.00 H
ATOM 1618 CD1 ILE 107 -42.858 70.456 89.193 1.00 0.00 C
ATOM 1619 HD11 ILE 107 -43.238 69.587 89.730 1.00 0.00 H
ATOM 1620 HD12 ILE 107 -43.713 70.953 88.735 1.00 0.00 H
ATOM 1621 HD13 ILE 107 -42.119 70.175 88.442 1.00 0.00 H
ATOM 1622 C ILE 107 -43.911 71.283 93.677 1.00 0.00 C
ATOM 1623 O ILE 107 -45.060 71.725 93.681 1.00 0.00 O
ATOM 1624 N VAL 108 -43.274 71.361 94.881 1.00 0.00 N
ATOM 1625 H VAL 108 -42.485 70.784 95.133 1.00 0.00 H
ATOM 1626 CA VAL 108 -43.778 72.130 96.027 1.00 0.00 C
ATOM 1627 HA VAL 108 -44.383 72.937 95.614 1.00 0.00 H
ATOM 1628 CB VAL 108 -44.632 71.296 96.972 1.00 0.00 C
ATOM 1629 HB VAL 108 -44.977 71.924 97.793 1.00 0.00 H
ATOM 1630 CG1 VAL 108 -46.000 70.850 96.403 1.00 0.00 C
ATOM 1631 HG11 VAL 108 -46.489 71.575 95.754 1.00 0.00 H
ATOM 1632 HG12 VAL 108 -45.707 70.053 95.720 1.00 0.00 H
ATOM 1633 HG13 VAL 108 -46.676 70.557 97.207 1.00 0.00 H
ATOM 1634 CG2 VAL 108 -43.741 70.142 97.610 1.00 0.00 C
ATOM 1635 HG21 VAL 108 -43.431 69.481 96.801 1.00 0.00 H
ATOM 1636 HG22 VAL 108 -42.797 70.525 97.997 1.00 0.00 H
ATOM 1637 HG23 VAL 108 -44.359 69.644 98.357 1.00 0.00 H
ATOM 1638 C VAL 108 -42.665 72.850 96.753 1.00 0.00 C
ATOM 1639 O VAL 108 -41.482 72.415 96.820 1.00 0.00 O
ATOM 1640 N ALA 109 -43.086 74.002 97.368 1.00 0.00 N
ATOM 1641 H ALA 109 -44.075 74.199 97.315 1.00 0.00 H
ATOM 1642 CA ALA 109 -42.191 74.918 98.044 1.00 0.00 C
ATOM 1643 HA ALA 109 -41.213 74.908 97.563 1.00 0.00 H
ATOM 1644 CB ALA 109 -42.772 76.275 97.771 1.00 0.00 C
ATOM 1645 HB1 ALA 109 -43.821 76.275 98.068 1.00 0.00 H
ATOM 1646 HB2 ALA 109 -42.395 76.923 98.562 1.00 0.00 H
ATOM 1647 HB3 ALA 109 -42.666 76.593 96.734 1.00 0.00 H
ATOM 1648 C ALA 109 -41.985 74.634 99.566 1.00 0.00 C
ATOM 1649 O ALA 109 -42.890 74.188 100.225 1.00 0.00 O
ATOM 1650 N CYS 110 -40.781 74.948 100.145 1.00 0.00 N
ATOM 1651 H CYS 110 -40.045 75.352 99.584 1.00 0.00 H
ATOM 1652 CA CYS 110 -40.289 74.552 101.418 1.00 0.00 C
ATOM 1653 HA CYS 110 -40.403 73.473 101.523 1.00 0.00 H
ATOM 1654 CB CYS 110 -38.731 74.869 101.515 1.00 0.00 C
ATOM 1655 HB2 CYS 110 -38.588 75.946 101.425 1.00 0.00 H
ATOM 1656 HB3 CYS 110 -38.520 74.617 102.554 1.00 0.00 H
ATOM 1657 SG CYS 110 -37.773 73.853 100.346 1.00 0.00 S
ATOM 1658 HG CYS 110 -38.293 74.599 99.368 1.00 0.00 H
ATOM 1659 C CYS 110 -41.004 75.232 102.582 1.00 0.00 C
ATOM 1660 O CYS 110 -41.330 76.413 102.572 1.00 0.00 O
ATOM 1661 N GLU 111 -41.214 74.486 103.716 1.00 0.00 N
ATOM 1662 H GLU 111 -40.904 73.527 103.650 1.00 0.00 H
ATOM 1663 CA GLU 111 -41.868 75.020 104.914 1.00 0.00 C
ATOM 1664 HA GLU 111 -41.667 76.081 105.060 1.00 0.00 H
ATOM 1665 CB GLU 111 -43.403 74.789 104.911 1.00 0.00 C
ATOM 1666 HB2 GLU 111 -43.871 75.200 104.017 1.00 0.00 H
ATOM 1667 HB3 GLU 111 -43.596 73.720 104.825 1.00 0.00 H
ATOM 1668 CG GLU 111 -44.124 75.323 106.215 1.00 0.00 C
ATOM 1669 HG2 GLU 111 -43.835 74.656 107.027 1.00 0.00 H
ATOM 1670 HG3 GLU 111 -43.868 76.369 106.381 1.00 0.00 H
ATOM 1671 CD GLU 111 -45.747 75.319 106.096 1.00 0.00 C
ATOM 1672 OE1 GLU 111 -46.365 74.840 107.040 1.00 0.00 O
ATOM 1673 OE2 GLU 111 -46.209 75.645 104.978 1.00 0.00 O
ATOM 1674 C GLU 111 -41.217 74.365 106.153 1.00 0.00 C
ATOM 1675 O GLU 111 -41.179 74.931 107.226 1.00 0.00 O
ATOM 1676 N GLY 112 -40.406 73.278 106.061 1.00 0.00 N
ATOM 1677 H GLY 112 -40.162 72.943 105.140 1.00 0.00 H
ATOM 1678 CA GLY 112 -39.510 72.844 107.146 1.00 0.00 C
ATOM 1679 HA2 GLY 112 -39.942 73.033 108.129 1.00 0.00 H
ATOM 1680 HA3 GLY 112 -39.558 71.755 107.128 1.00 0.00 H
ATOM 1681 C GLY 112 -38.090 73.432 107.097 1.00 0.00 C
ATOM 1682 O GLY 112 -37.671 74.095 106.136 1.00 0.00 O
ATOM 1683 N ASN 113 -37.262 73.107 108.079 1.00 0.00 N
ATOM 1684 H ASN 113 -37.620 72.578 108.862 1.00 0.00 H
ATOM 1685 CA ASN 113 -35.871 73.727 108.278 1.00 0.00 C
ATOM 1686 HA ASN 113 -35.700 74.370 107.415 1.00 0.00 H
ATOM 1687 CB ASN 113 -35.924 74.656 109.525 1.00 0.00 C
ATOM 1688 HB2 ASN 113 -36.729 75.383 109.413 1.00 0.00 H
ATOM 1689 HB3 ASN 113 -36.248 74.088 110.397 1.00 0.00 H
ATOM 1690 CG ASN 113 -34.660 75.370 109.874 1.00 0.00 C
ATOM 1691 OD1 ASN 113 -34.108 76.129 109.162 1.00 0.00 O
ATOM 1692 ND2 ASN 113 -34.242 75.206 111.114 1.00 0.00 N
ATOM 1693 HD21 ASN 113 -33.580 75.831 111.551 1.00 0.00 H
ATOM 1694 HD22 ASN 113 -34.710 74.492 111.653 1.00 0.00 H
ATOM 1695 C ASN 113 -34.773 72.643 108.566 1.00 0.00 C
ATOM 1696 O ASN 113 -35.011 71.755 109.340 1.00 0.00 O
ATOM 1697 N PRO 114 -33.604 72.760 107.873 1.00 0.00 N
ATOM 1698 CD PRO 114 -32.528 71.785 107.944 1.00 0.00 C
ATOM 1699 HD2 PRO 114 -32.891 70.877 107.462 1.00 0.00 H
ATOM 1700 HD3 PRO 114 -32.323 71.645 109.005 1.00 0.00 H
ATOM 1701 CG PRO 114 -31.353 72.328 107.100 1.00 0.00 C
ATOM 1702 HG2 PRO 114 -31.313 71.694 106.215 1.00 0.00 H
ATOM 1703 HG3 PRO 114 -30.447 72.187 107.689 1.00 0.00 H
ATOM 1704 CB PRO 114 -31.796 73.820 106.914 1.00 0.00 C
ATOM 1705 HB2 PRO 114 -31.263 74.169 106.029 1.00 0.00 H
ATOM 1706 HB3 PRO 114 -31.544 74.424 107.786 1.00 0.00 H
ATOM 1707 CA PRO 114 -33.321 73.800 106.860 1.00 0.00 C
ATOM 1708 HA PRO 114 -33.679 74.807 107.075 1.00 0.00 H
ATOM 1709 C PRO 114 -33.699 73.587 105.382 1.00 0.00 C
ATOM 1710 O PRO 114 -33.304 72.552 104.701 1.00 0.00 O
ATOM 1711 N TYR 115 -34.735 74.296 104.959 1.00 0.00 N
ATOM 1712 H TYR 115 -35.044 74.983 105.632 1.00 0.00 H
ATOM 1713 CA TYR 115 -35.302 74.413 103.620 1.00 0.00 C
ATOM 1714 HA TYR 115 -36.238 74.967 103.696 1.00 0.00 H
ATOM 1715 CB TYR 115 -34.443 75.404 102.725 1.00 0.00 C
ATOM 1716 HB2 TYR 115 -33.567 74.814 102.454 1.00 0.00 H
ATOM 1717 HB3 TYR 115 -34.963 75.545 101.778 1.00 0.00 H
ATOM 1718 CG TYR 115 -34.238 76.753 103.384 1.00 0.00 C
ATOM 1719 CD1 TYR 115 -32.976 77.141 103.815 1.00 0.00 C
ATOM 1720 HD1 TYR 115 -32.131 76.554 103.485 1.00 0.00 H
ATOM 1721 CE1 TYR 115 -32.787 78.257 104.587 1.00 0.00 C
ATOM 1722 HE1 TYR 115 -31.784 78.547 104.863 1.00 0.00 H
ATOM 1723 CZ TYR 115 -33.910 79.074 104.934 1.00 0.00 C
ATOM 1724 OH TYR 115 -33.721 80.218 105.645 1.00 0.00 O
ATOM 1725 HH TYR 115 -34.591 80.488 105.949 1.00 0.00 H
ATOM 1726 CE2 TYR 115 -35.230 78.666 104.596 1.00 0.00 C
ATOM 1727 HE2 TYR 115 -36.062 79.336 104.754 1.00 0.00 H
ATOM 1728 CD2 TYR 115 -35.361 77.603 103.676 1.00 0.00 C
ATOM 1729 HD2 TYR 115 -36.363 77.451 103.303 1.00 0.00 H
ATOM 1730 C TYR 115 -35.720 73.024 103.004 1.00 0.00 C
ATOM 1731 O TYR 115 -35.181 72.652 101.954 1.00 0.00 O
ATOM 1732 N VAL 116 -36.767 72.514 103.581 1.00 0.00 N
ATOM 1733 H VAL 116 -37.127 73.118 104.306 1.00 0.00 H
ATOM 1734 CA VAL 116 -37.377 71.211 103.199 1.00 0.00 C
ATOM 1735 HA VAL 116 -36.851 70.856 102.312 1.00 0.00 H
ATOM 1736 CB VAL 116 -37.095 70.024 104.199 1.00 0.00 C
ATOM 1737 HB VAL 116 -37.418 69.146 103.639 1.00 0.00 H
ATOM 1738 CG1 VAL 116 -35.708 69.920 104.666 1.00 0.00 C
ATOM 1739 HG11 VAL 116 -35.070 69.980 103.785 1.00 0.00 H
ATOM 1740 HG12 VAL 116 -35.358 70.747 105.283 1.00 0.00 H
ATOM 1741 HG13 VAL 116 -35.585 68.927 105.100 1.00 0.00 H
ATOM 1742 CG2 VAL 116 -37.913 70.007 105.474 1.00 0.00 C
ATOM 1743 HG21 VAL 116 -38.937 70.224 105.169 1.00 0.00 H
ATOM 1744 HG22 VAL 116 -37.890 69.090 106.062 1.00 0.00 H
ATOM 1745 HG23 VAL 116 -37.513 70.847 106.041 1.00 0.00 H
ATOM 1746 C VAL 116 -38.898 71.376 102.889 1.00 0.00 C
ATOM 1747 O VAL 116 -39.525 72.069 103.614 1.00 0.00 O
ATOM 1748 N PRO 117 -39.448 70.705 101.882 1.00 0.00 N
ATOM 1749 CD PRO 117 -38.783 69.868 100.940 1.00 0.00 C
ATOM 1750 HD2 PRO 117 -38.115 69.162 101.434 1.00 0.00 H
ATOM 1751 HD3 PRO 117 -38.204 70.531 100.296 1.00 0.00 H
ATOM 1752 CG PRO 117 -39.868 69.181 100.164 1.00 0.00 C
ATOM 1753 HG2 PRO 117 -40.175 68.191 100.501 1.00 0.00 H
ATOM 1754 HG3 PRO 117 -39.599 69.022 99.119 1.00 0.00 H
ATOM 1755 CB PRO 117 -41.115 70.141 100.190 1.00 0.00 C
ATOM 1756 HB2 PRO 117 -42.005 69.538 100.013 1.00 0.00 H
ATOM 1757 HB3 PRO 117 -41.047 70.986 99.505 1.00 0.00 H
ATOM 1758 CA PRO 117 -40.972 70.671 101.629 1.00 0.00 C
ATOM 1759 HA PRO 117 -41.404 71.671 101.639 1.00 0.00 H
ATOM 1760 C PRO 117 -41.685 69.806 102.692 1.00 0.00 C
ATOM 1761 O PRO 117 -41.058 69.291 103.562 1.00 0.00 O
ATOM 1762 N VAL 118 -42.993 69.611 102.647 1.00 0.00 N
ATOM 1763 H VAL 118 -43.432 70.174 101.933 1.00 0.00 H
ATOM 1764 CA VAL 118 -43.806 68.691 103.521 1.00 0.00 C
ATOM 1765 HA VAL 118 -43.273 68.498 104.452 1.00 0.00 H
ATOM 1766 CB VAL 118 -45.172 69.235 103.846 1.00 0.00 C
ATOM 1767 HB VAL 118 -45.760 69.447 102.953 1.00 0.00 H
ATOM 1768 CG1 VAL 118 -45.879 68.421 104.910 1.00 0.00 C
ATOM 1769 HG11 VAL 118 -46.799 68.922 105.212 1.00 0.00 H
ATOM 1770 HG12 VAL 118 -46.029 67.373 104.651 1.00 0.00 H
ATOM 1771 HG13 VAL 118 -45.239 68.433 105.792 1.00 0.00 H
ATOM 1772 CG2 VAL 118 -44.976 70.658 104.393 1.00 0.00 C
ATOM 1773 HG21 VAL 118 -44.339 71.333 103.821 1.00 0.00 H
ATOM 1774 HG22 VAL 118 -45.924 71.188 104.478 1.00 0.00 H
ATOM 1775 HG23 VAL 118 -44.496 70.532 105.363 1.00 0.00 H
ATOM 1776 C VAL 118 -44.003 67.339 102.770 1.00 0.00 C
ATOM 1777 O VAL 118 -43.947 66.264 103.326 1.00 0.00 O
ATOM 1778 N HIE 119 -44.290 67.494 101.477 1.00 0.00 N
ATOM 1779 H HIE 119 -44.376 68.449 101.160 1.00 0.00 H
ATOM 1780 CA HIE 119 -44.340 66.358 100.541 1.00 0.00 C
ATOM 1781 HA HIE 119 -45.139 65.684 100.850 1.00 0.00 H
ATOM 1782 CB HIE 119 -44.492 66.871 99.099 1.00 0.00 C
ATOM 1783 HB2 HIE 119 -45.292 67.609 99.031 1.00 0.00 H
ATOM 1784 HB3 HIE 119 -43.523 67.281 98.817 1.00 0.00 H
ATOM 1785 CG HIE 119 -44.751 65.843 98.052 1.00 0.00 C
ATOM 1786 ND1 HIE 119 -44.323 65.917 96.752 1.00 0.00 N
ATOM 1787 CE1 HIE 119 -44.904 64.863 96.085 1.00 0.00 C
ATOM 1788 HE1 HIE 119 -44.799 64.480 95.080 1.00 0.00 H
ATOM 1789 NE2 HIE 119 -45.725 64.208 96.909 1.00 0.00 N
ATOM 1790 HE2 HIE 119 -46.288 63.421 96.619 1.00 0.00 H
ATOM 1791 CD2 HIE 119 -45.687 64.846 98.179 1.00 0.00 C
ATOM 1792 HD2 HIE 119 -46.252 64.577 99.059 1.00 0.00 H
ATOM 1793 C HIE 119 -43.062 65.508 100.579 1.00 0.00 C
ATOM 1794 O HIE 119 -41.928 66.057 100.362 1.00 0.00 O
ATOM 1795 N PHE 120 -43.150 64.194 100.847 1.00 0.00 N
ATOM 1796 H PHE 120 -44.054 63.761 100.966 1.00 0.00 H
ATOM 1797 CA PHE 120 -41.967 63.343 100.883 1.00 0.00 C
ATOM 1798 HA PHE 120 -41.048 63.926 100.820 1.00 0.00 H
ATOM 1799 CB PHE 120 -41.982 62.615 102.269 1.00 0.00 C
ATOM 1800 HB2 PHE 120 -42.154 63.376 103.030 1.00 0.00 H
ATOM 1801 HB3 PHE 120 -42.821 61.920 102.310 1.00 0.00 H
ATOM 1802 CG PHE 120 -40.745 61.751 102.493 1.00 0.00 C
ATOM 1803 CD1 PHE 120 -39.745 62.242 103.266 1.00 0.00 C
ATOM 1804 HD1 PHE 120 -39.962 63.223 103.663 1.00 0.00 H
ATOM 1805 CE1 PHE 120 -38.581 61.526 103.556 1.00 0.00 C
ATOM 1806 HE1 PHE 120 -37.887 61.840 104.321 1.00 0.00 H
ATOM 1807 CZ PHE 120 -38.430 60.183 103.138 1.00 0.00 C
ATOM 1808 HZ PHE 120 -37.608 59.546 103.430 1.00 0.00 H
ATOM 1809 CE2 PHE 120 -39.481 59.626 102.333 1.00 0.00 C
ATOM 1810 HE2 PHE 120 -39.470 58.646 101.878 1.00 0.00 H
ATOM 1811 CD2 PHE 120 -40.595 60.445 101.933 1.00 0.00 C
ATOM 1812 HD2 PHE 120 -41.424 60.013 101.392 1.00 0.00 H
ATOM 1813 C PHE 120 -42.105 62.303 99.751 1.00 0.00 C
ATOM 1814 O PHE 120 -43.124 61.570 99.608 1.00 0.00 O
ATOM 1815 N ASP 121 -41.007 62.072 99.105 1.00 0.00 N
ATOM 1816 H ASP 121 -40.251 62.743 99.094 1.00 0.00 H
ATOM 1817 CA ASP 121 -40.926 61.092 97.980 1.00 0.00 C
ATOM 1818 HA ASP 121 -41.707 60.338 98.076 1.00 0.00 H
ATOM 1819 CB ASP 121 -41.205 61.894 96.693 1.00 0.00 C
ATOM 1820 HB2 ASP 121 -42.176 62.389 96.710 1.00 0.00 H
ATOM 1821 HB3 ASP 121 -40.422 62.647 96.612 1.00 0.00 H
ATOM 1822 CG ASP 121 -41.197 61.080 95.435 1.00 0.00 C
ATOM 1823 OD1 ASP 121 -41.086 59.855 95.401 1.00 0.00 O
ATOM 1824 OD2 ASP 121 -41.189 61.646 94.272 1.00 0.00 O
ATOM 1825 C ASP 121 -39.585 60.446 98.026 1.00 0.00 C
ATOM 1826 O ASP 121 -38.528 61.026 97.798 1.00 0.00 O
ATOM 1827 N ALA 122 -39.621 59.193 98.459 1.00 0.00 N
ATOM 1828 H ALA 122 -40.518 58.756 98.615 1.00 0.00 H
ATOM 1829 CA ALA 122 -38.474 58.394 98.821 1.00 0.00 C
ATOM 1830 HA ALA 122 -38.054 58.822 99.731 1.00 0.00 H
ATOM 1831 CB ALA 122 -39.061 57.001 99.320 1.00 0.00 C
ATOM 1832 HB1 ALA 122 -40.027 57.217 99.777 1.00 0.00 H
ATOM 1833 HB2 ALA 122 -39.336 56.409 98.447 1.00 0.00 H
ATOM 1834 HB3 ALA 122 -38.428 56.340 99.912 1.00 0.00 H
ATOM 1835 C ALA 122 -37.402 58.141 97.713 1.00 0.00 C
ATOM 1836 O ALA 122 -36.502 57.363 97.926 1.00 0.00 O
ATOM 1837 N SER 123 -37.532 58.768 96.536 1.00 0.00 N
ATOM 1838 H SER 123 -38.289 59.427 96.423 1.00 0.00 H
ATOM 1839 CA SER 123 -36.495 58.774 95.483 1.00 0.00 C
ATOM 1840 HA SER 123 -35.498 58.663 95.908 1.00 0.00 H
ATOM 1841 CB SER 123 -36.711 57.605 94.510 1.00 0.00 C
ATOM 1842 HB2 SER 123 -35.846 57.617 93.848 1.00 0.00 H
ATOM 1843 HB3 SER 123 -36.700 56.693 95.107 1.00 0.00 H
ATOM 1844 OG SER 123 -37.844 57.656 93.650 1.00 0.00 O
ATOM 1845 HG SER 123 -38.640 57.556 94.176 1.00 0.00 H
ATOM 1846 C SER 123 -36.540 59.993 94.578 1.00 0.00 C
ATOM 1847 O SER 123 -37.517 60.723 94.536 1.00 0.00 O
ATOM 1848 N VAL 124 -35.441 60.253 93.877 1.00 0.00 N
ATOM 1849 H VAL 124 -34.638 59.670 94.064 1.00 0.00 H
ATOM 1850 CA VAL 124 -35.264 61.302 92.851 1.00 0.00 C
ATOM 1851 HA VAL 124 -34.259 61.226 92.438 1.00 0.00 H
ATOM 1852 CB VAL 124 -36.199 61.139 91.642 1.00 0.00 C
ATOM 1853 HB VAL 124 -37.234 61.047 91.970 1.00 0.00 H
ATOM 1854 CG1 VAL 124 -36.051 62.265 90.565 1.00 0.00 C
ATOM 1855 HG11 VAL 124 -36.167 63.244 91.032 1.00 0.00 H
ATOM 1856 HG12 VAL 124 -35.068 62.118 90.118 1.00 0.00 H
ATOM 1857 HG13 VAL 124 -36.663 62.161 89.669 1.00 0.00 H
ATOM 1858 CG2 VAL 124 -35.946 59.777 90.943 1.00 0.00 C
ATOM 1859 HG21 VAL 124 -36.602 59.740 90.073 1.00 0.00 H
ATOM 1860 HG22 VAL 124 -34.925 59.811 90.564 1.00 0.00 H
ATOM 1861 HG23 VAL 124 -36.099 58.925 91.606 1.00 0.00 H
ATOM 1862 C VAL 124 -35.263 62.714 93.408 1.00 0.00 C
ATOM 1863 O VAL 124 -36.254 63.171 94.014 1.00 0.00 O
ATOM 1864 OXT VAL 124 -34.208 63.334 93.194 1.00 0.00 O
TER 1865 VAL 124
END

## Sheet: Cluster3
ATOM 1 N LYS 1 49.282 24.378 62.049 1.00 0.00 N
ATOM 2 H1 LYS 1 49.694 25.084 62.643 1.00 0.00 H
ATOM 3 H2 LYS 1 48.281 24.508 62.018 1.00 0.00 H
ATOM 4 H3 LYS 1 49.688 24.361 61.124 1.00 0.00 H
ATOM 5 CA LYS 1 49.431 23.025 62.610 1.00 0.00 C
ATOM 6 HA LYS 1 48.861 22.393 61.930 1.00 0.00 H
ATOM 7 CB LYS 1 50.871 22.549 62.486 1.00 0.00 C
ATOM 8 HB2 LYS 1 51.181 22.505 61.442 1.00 0.00 H
ATOM 9 HB3 LYS 1 51.407 23.347 63.000 1.00 0.00 H
ATOM 10 CG LYS 1 51.076 21.183 63.033 1.00 0.00 C
ATOM 11 HG2 LYS 1 50.494 21.137 63.953 1.00 0.00 H
ATOM 12 HG3 LYS 1 50.520 20.425 62.482 1.00 0.00 H
ATOM 13 CD LYS 1 52.552 20.927 63.186 1.00 0.00 C
ATOM 14 HD2 LYS 1 52.957 20.478 62.279 1.00 0.00 H
ATOM 15 HD3 LYS 1 53.083 21.863 63.363 1.00 0.00 H
ATOM 16 CE LYS 1 52.643 19.928 64.330 1.00 0.00 C
ATOM 17 HE2 LYS 1 52.287 20.450 65.218 1.00 0.00 H
ATOM 18 HE3 LYS 1 52.158 18.982 64.091 1.00 0.00 H
ATOM 19 NZ LYS 1 54.042 19.541 64.624 1.00 0.00 N
[truncated: 1,847 more rows]

## Sheet: Cluster4
ATOM 1 N LYS 1 -18.064 69.283 68.244 1.00 0.00 N
[truncated: 1,865 more rows]
