# Supplementary material for: Characterization of protein unfolding by fast cross-linking mass spectrometry using di-ortho-phthalaldehyde cross-linkers
Source: Nat Commun. 2022 Mar 18;13:1468. doi: 10.1038/s41467-022-28879-4 (PMC8933431; doi:10.1038/s41467-022-28879-4)
Supplement: Supplementary file 8 — Source Data [file 41467_2022_28879_MOESM8_ESM.xlsx]

## Sheet: Fig. 2b
The FRET signal change as the reaction between Cy3-K (12.5 µM) and Cy5-NHS ester (25 µM) proceeds
Excitation wavelength: 525nm; Emission wavelength: 555 nm-700 nm
	2% DMSO	Cy3-K	Cy5-NHS ester	30 s	1 min	2 min	5 min	8 min	10 min	15 min	30 min	1 h
555 nm	96	44333	493	42281	41742	42798	36354	39171	37386	37210	34430	34296
558 nm	29	46915	522	45098	45074	45280	38495	41277	39734	39405	36416	36631
561 nm	67	47310	538	44928	44583	45816	38625	41450	40307	39340	36329	36708
564 nm	61	45146	517	42929	42554	43573	36702	39032	37962	37309	34529	34411
567 nm	54	41399	529	38457	38438	39235	33247	35637	34130	33540	31125	31098
570 nm	67	37314	456	34886	34611	35565	29837	32005	30793	30284	28017	28138
573 nm	33	32525	448	30302	30080	30793	26101	27831	26943	26312	24255	24655
576 nm	80	29048	422	26641	26446	27045	22700	24312	23739	23235	21313	21452
579 nm	27	25430	388	23188	22955	23554	19951	21030	20341	20208	18637	18897
582 nm	105	23068	370	20711	20372	20937	17545	18929	18197	17815	16408	16703
585 nm	65	21271	343	18986	18808	19321	16204	17180	16798	16282	15290	15327
588 nm	58	19913	333	17503	17213	17619	15138	15966	15379	15003	14071	13989
591 nm	73	19088	299	16502	16392	16644	13958	14939	14571	14301	13420	13638
594 nm	45	18401	251	15801	15703	15679	13398	14234	13984	13626	12712	12605
597 nm	20	17968	259	15575	15188	15531	12817	14231	13382	13254	12351	12275
600 nm	17	17330	265	14750	14713	14879	12637	13350	12997	12947	11879	11726
603 nm	30	16696	263	14175	14028	14221	12036	13055	12536	12216	11327	11299
606 nm	50	15586	277	13171	13157	13345	11391	12184	11668	11437	10694	10608
609 nm	40	14390	291	12151	12125	12148	10211	11099	10852	10492	9730	9775
612 nm	28	13070	311	11084	10888	11069	9601	10221	9667	9726	9052	8832
615 nm	43	11371	316	9882	9762	9774	8138	8937	8638	8600	7884	7930
618 nm	21	10165	371	8570	8526	8655	7346	7911	7675	7502	6934	7008
621 nm	57	8995	431	7325	7196	7466	6203	6825	6603	6509	5915	6088
624 nm	48	7700	531	6564	6429	6620	5614	6063	5861	5607	5356	5501
627 nm	20	6763	677	5558	5486	5590	4833	5352	4970	4854	4598	4794
630 nm	28	5856	838	5117	5143	5180	4414	4858	4596	4524	4282	4475
633 nm	40	5051	1232	4688	4677	4685	4099	4563	4342	4242	4148	4328
636 nm	42	4350	1687	4540	4552	4691	4109	4539	4321	4184	4137	4481
639 nm	51	3947	2384	4763	4839	5000	4480	4737	4741	4639	4521	5020
642 nm	34	3484	3105	5402	5372	5568	5065	5375	5350	5209	5264	5752
645 nm	29	3192	4147	6151	6133	6575	6027	6320	6325	6283	6368	7048
648 nm	50	2883	5396	7464	7461	8013	7358	7832	7837	7665	7778	8907
651 nm	0	2517	6755	8631	8789	9130	8669	9165	9231	9075	9478	10574
654 nm	0	2265	8375	10447	10425	11326	10469	11293	11199	11081	11476	13128
657 nm	26	2127	9937	12050	11979	13008	12074	12991	13341	13043	13227	15180
660 nm	28	1866	11340	13533	13342	14902	13708	14632	15022	14788	15053	17479
663 nm	2	1764	12163	14711	14313	15950	14939	15832	16171	15955	16306	19155
666 nm	18	1520	12389	15066	14678	16571	15663	16435	16830	16592	16795	19729
669 nm	40	1248	12039	14846	14476	16491	15259	16020	16752	16329	16832	19527
672 nm	0	1137	11209	13833	13608	15353	14439	14916	15613	15504	15765	18707
675 nm	18	1027	10042	12557	12396	14140	13178	13733	14422	14406	14545	17507
678 nm	58	879	8763	10928	10863	12411	11810	11919	12485	12579	12826	15541
681 nm	6	803	7378	9551	9403	10844	10374	10604	11186	10996	11208	13774
684 nm	14	685	5985	7828	7765	8886	8640	8773	9068	9038	9435	11438
687 nm	17	655	4989	6670	6509	7710	7206	7448	7949	7781	8175	9654
690 nm	39	474	3949	5267	5404	6234	5825	6093	6360	6240	6524	7906
693 nm	45	455	3367	4467	4559	5234	5087	5033	5258	5222	5486	6659
696 nm	12	332	2734	3657	3702	4324	4200	4376	4409	4366	4450	5230
699 nm	5	296	2377	3201	3181	3668	3497	3527	3671	3821	3766	4781

## Sheet: Fig. 2c
FRET ratio as a function of reaction time. The reaction was initiated by mixing 25 mM Cy3-K peptide with 2.5 mM Cy5-OPA or Cy5-NHS ester.
Excitation wavelength: 525nm; Emission wavelength: 666 nm
							FRET ratio for Cy5-NHS at 666 nm	FRET ratio for Cy5-OPA at 666 nm
time	25 µM Cy3-K	2.5 µM Cy5-NHS ester	2.5 µM Cy5-OPA	25 µM Cy3-K_2.5 µM Cy5-NHS ester	25 µM Cy3-K_2.5 µM Cy5-OPA	time (s)	Cy5-NHS ester	Cy5-OPA
0	3867.42	3413.92	1628.12	6228	6383	20	0.691459	1.54509
20	3930	3558	1648	6225	6511	40	0.69058	1.62371
30	3976	3495	1642	6292	6616	60	0.710206	1.6882
40	4015	3384	1659	6300	6720	80	0.712549	1.75208
50	4003	3377	1671	6355	6730	100	0.72866	1.75822
60	3920	3417	1602	6301	6899	120	0.712842	1.86202
70	3998	3458	1636	6354	6931	140	0.728367	1.88167
80	3911	3471	1600	6423	6911	160	0.748578	1.86939
90	3929	3406	1649	6434	7037	180	0.7518	1.94678
100	3951	3451	1671	6420	7156	200	0.747699	2.01987
110	3962	3438	1657	6432	7125	220	0.751214	2.00083
120	4010	3366	1669	6415	7135	240	0.746235	2.00697
130	3923	3459	1617	6431	7250	260	0.750921	2.07761
140	3885	3424	1641	6473	7334	280	0.763224	2.1292
150	3943	3477	1586	6542	7289	300	0.783435	2.10156
160	3939	3480	1626	6393	7250	320	0.739791	2.07761
170	3862	3419	1640	6503	7316	340	0.772012	2.11814
180	3920	3429	1671	6428	7332	360	0.750043	2.12797
190	3888	3498	1607	6524	7428	380	0.778163	2.18693
200	3927	3403	1595	6429	7382	400	0.750336	2.15868
210	3840	3341	1650	6463	7440	420	0.760295	2.1943
220	3932	3521	1640	6475	7432	440	0.76381	2.18939
230	3852	3472	1689	6490	7457	460	0.768204	2.20475
240	3896	3430	1652	6540	7531	480	0.78285	2.2502
250	3833	3374	1614	6510	7563	500	0.774062	2.26985
260	3878	3433	1692	6482	7635	520	0.76586	2.31407
270	3835	3421	1637	6550	7623	540	0.785779	2.3067
280	3851	3388	1603	6616	7729	560	0.805111	2.37181
290	3826	3390	1585	6631	7782	580	0.809505	2.40436
300	3779	3325	1606	6550	7738	600	0.785779	2.37734
310	3929	3446	1592	6635	7785	620	0.810677	2.40621
320	3861	3441	1665	6630	7760	640	0.809212	2.39085
330	3818	3412	1622	6606	7971	660	0.802182	2.52045
340	3900	3444	1629	6562	7790	680	0.789294	2.40928
350	3807	3402	1683	6634	7829	700	0.810384	2.43323
360	3805	3428	1618	6611	7999	720	0.803647	2.53765
370	3860	3431	1583	6694	7928	740	0.827959	2.49404
380	3855	3430	1675	6682	8016	760	0.824444	2.54809
390	3847	3429	1637	6628	7930	780	0.808626	2.49527
400	3859	3455	1649	6684	8080	800	0.82503	2.5874
410	3844	3460	1641	6701	8096	820	0.83001	2.59722
420	3827	3445	1626	6696	8181	840	0.828545	2.64943
430	3791	3393	1608	6670	8115	860	0.820929	2.60889
440	3818	3435	1634	6716	8185	880	0.834403	2.65189
450	3890	3430	1620	6768	8148	900	0.849635	2.62916
460	3812	3385	1638	6697	8286	920	0.828838	2.71392
470	3783	3313	1613	6748	8313	940	0.843777	2.73051
480	3824	3394	1626	6706	8197	960	0.831474	2.65926
490	3801	3383	1614	6664	8307	980	0.819172	2.72682
500	3852	3333	1635	6745	8226	1000	0.842898	2.67707
510	3810	3332	1596	6797	8337	1020	0.85813	2.74525
520	3799	3351	1613	6746	8269	1040	0.843191	2.70348
530	3876	3372	1609	6753	8387	1060	0.845241	2.77596
540	3801	3352	1617	6758	8283	1080	0.846706	2.71208
550	3768	3389	1659	6814	8341	1100	0.863109	2.7477
560	3768	3348	1595	6873	8400	1120	0.880392	2.78394
570	3751	3409	1617	6816	8418	1140	0.863695	2.795
580	3814	3406	1583	6790	8352	1160	0.856079	2.75446
590	3852	3366	1589	6873	8461	1180	0.880392	2.82141
600	3815	3396	1571	6874	8497	1200	0.880684	2.84352
610	3794	3320	1575	6885	8452	1220	0.883907	2.81588
				6934	8518	1240	0.89826	2.85642
				6874	8516	1260	0.880684	2.85519
				6819	8615	1280	0.864574	2.916
				6840	8524	1300	0.870725	2.8601
				6825	8526	1320	0.866331	2.86133
				6998	8549	1340	0.917006	2.87546
				6917	8630	1360	0.89328	2.92521
				6861	8614	1380	0.876877	2.91538
				6919	8513	1400	0.893866	2.85335
				6972	8670	1420	0.90939	2.94978
				6969	8604	1440	0.908512	2.90924
				6943	8684	1460	0.900896	2.95838
				6998	8627	1480	0.917006	2.92337
				6969	8694	1500	0.908512	2.96452
				6920	8642	1520	0.894159	2.93258
				6919	8669	1540	0.893866	2.94916
				7056	8782	1560	0.933996	3.01857
				7047	8711	1580	0.931359	2.97496
				7106	8671	1600	0.948642	2.95039
				7024	8708	1620	0.924622	2.97312
				7039	8673	1640	0.929016	2.95162
				6991	8837	1660	0.914956	3.05235
				7113	8755	1680	0.950692	3.00199
				7067	8777	1700	0.937218	3.0155
				7020	8840	1720	0.923451	3.05419
				7142	8818	1740	0.959187	3.04068
				7082	8745	1760	0.941612	2.99584
				7071	8773	1780	0.938389	3.01304
				7120	8794	1800	0.952742	3.02594

## Sheet: Fig. 2d
SDS-PAGE analysis of DOPA2 or DSS cross-linked BSA under different reaction times at room temperature

## Sheet: Fig. 2e
The number of DOPA2 or DSS mono-linked spectra and cross-linked spectra on BSA with increasing reaction time
BSA+DOPA2	Mono-Linked spectra	Cross-Linked spectra			BSA+DSS	Mono-Linked spectra	Cross-Linked spectra
5 s	4348	1318			5 s	661	293
10 s	5240	2507			10 s	547	403
20 s	4938	1825			20 s	1137	670
30 s	5222	2645			30 s	1180	732
40 s	5398	3278			40 s	1336	968
1 min	5060	4295			1 min	1431	1126
2 min	3932	5682			2 min	1455	1305
3 min	3296	6326			3 min	1632	1524
10 min	1617	6858			10 min	1811	1719
1 h	1697	6201			20 min	2084	2051
					1 h	2321	2364

## Sheet: Fig. 2g
The emission fluorescence ratio of 527 and 480 nm with the increasing reaction time
Excitation wavelength: 420 nm; Emission wavelength: 480 nm or 527 nm
	control	5 s	10 s	20 s	30 s	40 s	1 min	2 min	3 min	5 min	10 min	20 min	60 min
DSS_480	11380	7167	6271	5882	6601	7484	7267	6704	5974	5321	5335	5042	5323
DSS_527	20341	13127	11517	11217	13000	13243	14595	14792	14496	15159	17403	17702	22755
DOPA2_480	11380	4669	4874	4162	3935	4885	4885	4490	4556	4322	4291	3956	3944
DOPA2_527	20341	16886	18426	17348	16849	19958	20340	19290	19545	19101	19354	18332	19256
527/480	control	5 s	10 s	20 s	30 s	40 s	1 min	2 min	3 min	5 min	10 min	20 min	60 min
DSS	1.78743	1.83159	1.83655	1.907	1.9694	1.76951	2.00839	2.20644	2.42651	2.8489	3.26204	3.51091	4.27485
DOPA2	1.78743	3.61662	3.78047	4.16819	4.28183	4.08557	4.16377	4.29621	4.28995	4.41948	4.51037	4.63397	4.88235

## Sheet: Fig. 3b
Cross-links identified from a ten-protein mixture using DOPA-C2, DOPA1, and DOPA2
	Spectra	Peptide pairs
DOPA-C2	781	57
DOPA1	1333	117
DOPA2	1935	161

## Sheet: Fig. 3c
DOPA-C2 cross-linked sites						DOPA1 cross-linked sites						DOPA2 cross-linked sites
Linked Sites	Peptide1-Peptide2	Total Spec	Best E-value	Best Svm Score		Linked Sites	Peptide1-Peptide2	Total Spec	Best E-value	Best Svm Score		Linked Sites	Peptide1-Peptide2	Total Spec	Best E-value	Best Svm Score
PUD2(130)-PUD2(141)	VEDHAQTTVIKVLEK(11)-EVQFVSKSGTSTTDFYR(7);VEDHAQTTVIKVLEK(11)-EVQFVSKSGTSTTDFYRHDV(7)	96	8.50502e-10	2.27711e-06		PUD2(21)-PUD2(130)	VDIENKSDHVFK(6)-VEDHAQTTVIKVLEK(11)	120	2.10922e-28	9.53211e-09		PUD2(21)-PUD2(130)	VDIENKSDHVFK(6)-VEDHAQTTVIKVLEK(11)	176	1.43176e-14	1.46521e-07
PUD2(21)-PUD2(130)	VDIENKSDHVFK(6)-VEDHAQTTVIKVLEK(11)	90	1.66538e-20	4.60457e-05		PUD1(90)-PUD2(88)	TEVDNKGHQIGK(6)-QIETNLDDKNGVVDGK(9);TEVDNKGHQIGKK(6)-QIETNLDDKNGVVDGK(9)	49	7.57841e-10	0.00246275		bsa(235)-bsa(266)	ALKAWSVAR(3)-VHKECCHGDLLECADDRADLAK(3);ALKAWSVAR(3)-VHKECCHGDLLECADDR(3)	102	1.24809e-11	8.71898e-06
bsa(228)-bsa(489)	CASIQKFGER(6)-LCVLHEKTPVSEK(7)	54	3.42194e-19	2.93643e-05		PUD1(28)-PUD1(96)	VSIDNQTGSHFKFQVTHK(12)-TEVDNKGHQIGKK(12);VSIDNQTGSHFKFQVTHK(12)-GHQIGKK(6)	47	1.15238e-20	0.000101306		bsa(235)-bsa(346)	ALKAWSVAR(3)-NYQEAKDAFLGSFLYEYSR(6)	67	5.01855e-08	7.06253e-06
lactoferrin (353)-lactoferrin (625)	KSEEEVAAR(1)-MDKVER(3);KSEEEVAARR(1)-MDKVER(3)	45	2.36496e-26	0.00214896		Aldolase (12)-Aldolase (199)	PHSHPALTPEQKK(12)-YASICQQNGIVPIVEPEILPDGDHDLKR(27)	42	2.31807e-20	0.000977602		PUD1(28)-PUD1(54)	VSIDNQTGSHFKFQVTHK(12)-YTGWDADKSDVVMFQPDEVKEIFK(20);VSIDNQTGSHFKFQVTHK(12)-SDVVMFQPDEVKEIFK(12)	59	1.40724e-10	0.00016776
bsa(235)-bsa(374)	ALKAWSVAR(3)-LAKEYEATLEECCAK(3);ALKAWSVAR(3)-LAKEYEATLEECCAKDDPHACYSTVFDK(3)	44	4.34816e-13	0.000296209		PUD2(130)-PUD2(141)	VEDHAQTTVIKVLEK(11)-EVQFVSKSGTSTTDFYR(7)	41	2.32102e-13	1.97477e-10		bsa(228)-bsa(266)	CASIQKFGER(6)-VHKECCHGDLLECADDR(3);CASIQKFGER(6)-VHKECCHGDLLECADDRADLAK(3)	55	4.38848e-06	5.69722e-05
myosin heavy chain(1363)-myosin heavy chain(1374)	VLSKANSEVAQWR(4)-TKYETDAIQR(2)	40	2.48393e-13	0.000243885		Aldolase (41)-Aldolase (311)	GILAADESTGSIAKR(14)-ALQASALKAWGGKK(8);GILAADESTGSIAKR(14)-ALQASALKAWGGK(8)	41	3.59579e-32	2.72087e-10		bsa(228)-bsa(489)	CASIQKFGER(6)-LCVLHEKTPVSEK(7)	46	8.14668e-12	1.26568e-06
bsa(455)-bsa(463)	SLGKVGTR(4)-CCTKPESER(4)	31	4.65624e-06	0.00181415		PUD1(96)-PUD2(88)	TEVDNKGHQIGKK(12)-QIETNLDDKNGVVDGK(9);GHQIGKK(6)-QIETNLDDKNGVVDGK(9)	39	1.31371e-10	8.14606e-05		lactoferrin (474)-lactoferrin (477)	SDTSLTWNSVKGK(11)-KSCHTAVDR(1);RSDTSLTWNSVKGK(12)-KSCHTAVDR(1)	45	5.09387e-21	1.32248e-06
Aldolase (41)-Aldolase (311)	GILAADESTGSIAKR(14)-ALQASALKAWGGKK(8);GILAADESTGSIAKR(14)-ALQASALKAWGGK(8)	29	6.17363e-20	7.5315e-07		myosin heavy chain(1363)-myosin heavy chain(1374)	VLSKANSEVAQWR(4)-TKYETDAIQR(2)	36	1.66508e-13	2.06301e-09		PUD1(96)-PUD2(88)	TEVDNKGHQIGKK(12)-QIETNLDDKNGVVDGK(9);GHQIGKK(6)-QIETNLDDKNGVVDGK(9)	41	1.97334e-15	1.76899e-06
PUD1(104)-PUD1(150)	SYIEHAKFISDSR(7)-VFPTEIHFISPSGESTTTFTKY(21)	28	3.80434e-16	0.00415169		bsa(228)-bsa(489)	CASIQKFGER(6)-LCVLHEKTPVSEK(7)	36	1.65943e-08	5.47431e-09		PUD1(104)-PUD1(150)	SYIEHAKFISDSR(7)-VFPTEIHFISPSGESTTTFTKY(21)	39	7.75521e-13	3.07989e-05
PUD1(90)-PUD2(88)	TEVDNKGHQIGK(6)-QIETNLDDKNGVVDGK(9)	28	1	0.0112912		PUD1(28)-PUD1(97)	VSIDNQTGSHFKFQVTHK(12)-KSYIEHAK(1)	33	3.15822e-09	0.000287244		bsa(437)-bsa(561)	KVPQVSTPTLVEVSR(1)-HKPKATEEQLK(4)	37	3.17627e-13	1.62127e-05
Aldolase (41)-Aldolase (152)	GILAADESTGSIAKR(14)-CVLKIGEHTPSALAIMENANVLAR(4)	22	3.20917e-06	0.000470662		PUD2(21)-PUD2(134)	VDIENKSDHVFK(6)-VLEKEVQFVSK(4)	30	4.39317e-19	6.52647e-09		lactoferrin (630)-lactoferrin (681)	LKQVLLHQQAK(2)-TTYEKYLGPQYVAGITNLKK(5);LKQVLLHQQAK(2)-TTYEKYLGPQYVAGITNLK(5)	35	6.93787e-14	5.07896e-06
PUD1(90)-PUD2(95)	TEVDNKGHQIGK(6)-QIETNLDDKNGVVDGKVR(16)	21	0.000685493	0.182041		myosin heavy chain(1557)-myosin heavy chain(1569)	LELQSALEEAEASLEHEEGKILR(20)-AQLEFNQIKAEMER(9);KQLEAEKLELQSALEEAEASLEHEEGKILR(27)-AQLEFNQIKAEMER(9);QLEAEKLELQSALEEAEASLEHEEGKILR(26)-AQLEFNQIKAEMER(9);QLEAEKLELQSALEEAEASLEHEEGKILR(26)-AQLEFNQIKAEMERK(9)	28	2.3119e-25	0.00012059		GST(27)-GST(191)	LLLEYLEEKYEEHLYER(9)-IEAIPQIDKYLK(9);LLLEYLEEKYEEHLYER(9)-RIEAIPQIDKYLK(10)	33	0.015342	2.11088e-05
PUD1(96)-PUD2(88)	GHQIGKK(6)-QIETNLDDKNGVVDGK(9);TEVDNKGHQIGKK(12)-QIETNLDDKNGVVDGK(9)	19	8.7526e-08	0.0240703		lactoferrin (353)-lactoferrin (625)	KSEEEVAAR(1)-MDKVER(3)	26	1.61301e-06	0.000112732		Aldolase (41)-Aldolase (107)	GILAADESTGSIAKR(14)-GGVVGIKVDK(7);GILAADESTGSIAKR(14)-SKGGVVGIKVDK(9)	31	6.97586e-15	2.99635e-05
lactoferrin (599)-lactoferrin (601)	LADFALLCLDGKR(12)-KPVTEAR(1)	17	7.80635e-37	4.49473e-06		lactoferrin (93)-lactoferrin (353)	ADAVTLDGGFIYEAGLAPYKLRPVAAEVYGTER(20)-KSEEEVAAR(1)	26	4.33135e-13	0.000916437		myosin heavy chain(1363)-myosin heavy chain(1374)	VLSKANSEVAQWR(4)-TKYETDAIQR(2)	31	1.60787e-23	1.33912e-06
bsa(245)-bsa(463)	LSQKFPK(4)-CCTKPESER(4)	17	2.20487e-08	0.0169117		PUD1(104)-PUD1(150)	SYIEHAKFISDSR(7)-VFPTEIHFISPSGESTTTFTKY(21)	25	1.04226e-11	1.64561e-05		PUD1(97)-PUD2(27)	KSYIEHAK(1)-SDHVFKFQVLHQYTGNALEASK(6)	31	4.01655e-19	7.95536e-05
lactoferrin (183)-lactoferrin (200)	FFSASCVPGADKGQFPNLCR(12)-LCAGTGENKCAFSSQEPYFSYSGAFK(9)	16	6.00427e-15	7.17106e-05		PUD2(21)-PUD2(141)	VDIENKSDHVFK(6)-EVQFVSKSGTSTTDFYR(7)	24	6.86127e-18	3.82786e-06		lactoferrin (599)-lactoferrin (601)	LADFALLCLDGKR(12)-KPVTEAR(1)	30	3.7139e-19	2.10015e-06
bsa(228)-bsa(498)	CASIQKFGER(6)-VTKCCTESLVNR(3)	14	4.98344e-11	1.66997e-05		lactoferrin (474)-lactoferrin (477)	RSDTSLTWNSVKGK(12)-KSCHTAVDR(1);SDTSLTWNSVKGK(11)-KSCHTAVDR(1)	22	9.07919e-17	1.18305e-07		bsa(420)-bsa(437)	QNCDQFEKLGEYGFQNALIVR(8)-KVPQVSTPTLVEVSR(1)	29	0.0738652	6.9608e-07
bsa(235)-bsa(266)	ALKAWSVAR(3)-VHKECCHGDLLECADDRADLAK(3)	13	1	0.0149524		bsa(235)-bsa(266)	ALKAWSVAR(3)-VHKECCHGDLLECADDR(3);ALKAWSVAR(3)-VHKECCHGDLLECADDRADLAK(3)	22	5.26625e-14	7.03575e-06		bsa(544)-bsa(548)	LFTFHADICTLPDTEKQIK(16)-KQTALVELLK(1)	29	6.19338e-44	6.0979e-05
PUD1(28)-PUD1(97)	VSIDNQTGSHFKFQVTHK(12)-KSYIEHAK(1)	12	2.49272e-12	0.0158028		bsa(235)-bsa(374)	ALKAWSVAR(3)-LAKEYEATLEECCAK(3)	21	1.77096e-14	3.44839e-06		PUD1(90)-PUD2(88)	TEVDNKGHQIGKK(6)-QIETNLDDKNGVVDGK(9);TEVDNKGHQIGK(6)-QIETNLDDKNGVVDGK(9)	28	9.67194e-15	0.00117876
myosin heavy chain(1106)-myosin heavy chain(1109)	IEDEQALGSQLQKK(13)-LKELQAR(2)	11	6.63334e-15	0.00114837		Aldolase (41)-Aldolase (107)	GILAADESTGSIAKR(14)-GGVVGIKVDK(7)	21	1.0827e-12	2.28006e-05		Aldolase (12)-Aldolase (199)	PHSHPALTPEQKK(12)-YASICQQNGIVPIVEPEILPDGDHDLKR(27)	27	4.62343e-18	0.0123168
PUD2(43)-PUD2(58)	FQVLHQYTGNALEASKWVK(16)-LEPNQSAQILEKVHYNTGPFTTGTDNWK(12)	11	3.49213e-11	0.00221517		myosin heavy chain(1895)-myosin heavy chain(1898)	QAEEAEEQANTNLSKFR(15)-KVQHELDEAEER(1)	20	1.71724e-07	5.14161e-09		Aldolase (41)-Aldolase (311)	GILAADESTGSIAKR(14)-ALQASALKAWGGKK(8);GILAADESTGSIAKR(14)-ALQASALKAWGGK(8)	26	8.99882e-17	5.01524e-08
myosin heavy chain(1262)-myosin heavy chain(1262)	SKAEETQR(2)-SKAEETQR(2)	11	1.55561e-06	0.00749155		bsa(437)-bsa(561)	KVPQVSTPTLVEVSR(1)-HKPKATEEQLK(4)	20	2.41937e-11	7.52624e-07		bsa(455)-bsa(463)	SLGKVGTR(4)-CCTKPESER(4)	25	2.10792e-09	5.40347e-05
myosin heavy chain(1919)-myosin heavy chain(1930)	ADIAESQVNKLR(10)-DIGTKGLNEE(5)	9	3.07804e-07	0.00152242		myosin heavy chain(1294)-myosin heavy chain(1305)	QLDEKEALISQLTR(5)-GKLTYTQQLEDLKR(2)	19	2.43497e-14	1.29796e-07		PUD2(130)-PUD2(141)	VEDHAQTTVIKVLEK(11)-EVQFVSKSGTSTTDFYR(7)	23	5.57494e-14	1.39991e-06
Aldolase (12)-Aldolase (199)	PHSHPALTPEQKK(12)-YASICQQNGIVPIVEPEILPDGDHDLKR(27)	9	2.53825e-05	0.0522085		myosin heavy chain(1831)-myosin heavy chain(1838)	VRELENELEAEQKR(13)-NAESVKGMR(6);ELENELEAEQKR(11)-NAESVKGMR(6)	19	1.99404e-06	0.00209474		Aldolase (207)-Aldolase (207)	CQYVTEKVLAAVYK(7)-CQYVTEKVLAAVYK(7)	23	3.72565e-05	0.000219462
Aldolase (110)-Aldolase (110)	VDKGVVPLAGTNGETTTQGLDGLSER(3)-VDKGVVPLAGTNGETTTQGLDGLSER(3)	8	1	0.00208113		lactoferrin (599)-lactoferrin (601)	LADFALLCLDGKR(12)-KPVTEAR(1)	17	7.48625e-14	1.03947e-06		bsa(455)-bsa(489)	SLGKVGTR(4)-LCVLHEKTPVSEK(7)	23	5.19659e-12	0.000238165
bsa(318)-bsa(463)	SHCIAEVEKDAIPENLPPLTADFAEDKDVCK(9)-CCTKPESER(4)	7	1	0.0188547		Aldolase (13)-Aldolase (98)	KELSDIAHR(1)-ADDGRPFPQVIKSK(12)	16	9.29922e-12	0.00012476		Aldolase (41)-Aldolase (152)	GILAADESTGSIAKR(14)-CVLKIGEHTPSALAIMENANVLAR(4)	22	3.24022e-09	0.000151113
PUD2(21)-PUD2(141)	VDIENKSDHVFK(6)-EVQFVSKSGTSTTDFYR(7)	6	5.39231e-09	0.00344363		PUD2(43)-PUD2(58)	FQVLHQYTGNALEASKWVK(16)-LEPNQSAQILEKVHYNTGPFTTGTDNWK(12)	15	2.67499e-20	5.57953e-06		PUD1(90)-PUD2(95)	TEVDNKGHQIGK(6)-NGVVDGKVR(7);TEVDNKGHQIGK(6)-QIETNLDDKNGVVDGKVR(16);TEVDNKGHQIGKK(6)-QIETNLDDKNGVVDGKVR(16);TEVDNKGHQIGKK(6)-NGVVDGKVR(7)	21	4.42344e-13	0.00145839
bsa(437)-bsa(561)	KVPQVSTPTLVEVSR(1)-HKPKATEEQLK(4)	6	1	0.00902653		myosin heavy chain(1390)-myosin heavy chain(1391)	TEELEEAKK(8)-KKLAQR(1)	14	1.02923e-11	2.13764e-05		lactoferrin (133)-lactoferrin (200)	KGGSFQLNELQGLKSCHTGLR(14)-LCAGTGENKCAFSSQEPYFSYSGAFK(9);GGSFQLNELQGLKSCHTGLR(13)-LCAGTGENKCAFSSQEPYFSYSGAFK(9)	21	1.0597e-12	1.16069e-05
myosin heavy chain(1831)-myosin heavy chain(1838)	VRELENELEAEQKR(13)-NAESVKGMR(6)	6	0.0314988	0.0104742		PUD1(90)-PUD2(46)	TEVDNKGHQIGK(6)-WVKLEPNQSAQILEK(3)	14	3.25587e-10	0.00362854		myosin heavy chain(1294)-myosin heavy chain(1305)	QLDEKEALISQLTR(5)-GKLTYTQQLEDLKR(2)	21	6.34634e-16	1.0477e-07
bsa(374)-bsa(498)	LAKEYEATLEECCAK(3)-VTKCCTESLVNR(3)	5	1	2.03543e-06		myosin heavy chain(1569)-myosin heavy chain(1575)	AQLEFNQIKAEMER(9)-KLAEKDEEMEQAK(1);AQLEFNQIKAEMER(9)-KLAEKDEEMEQAKR(1)	13	8.95221e-13	2.99905e-07		bsa(228)-bsa(498)	CASIQKFGER(6)-VTKCCTESLVNR(3)	21	5.90043e-13	3.23849e-06
bsa(235)-bsa(346)	ALKAWSVAR(3)-NYQEAKDAFLGSFLYEYSR(6)	5	3.74006e-09	0.00487407		myosin heavy chain(1374)-myosin heavy chain(1668)	TKYETDAIQR(2)-ANDDLKENIAIVER(6)	13	1.67476e-13	4.1487e-07		PUD2(21)-PUD2(141)	VDIENKSDHVFK(6)-EVQFVSKSGTSTTDFYR(7)	20	1.25249e-11	5.30857e-05
PUD1(150)-PUD2(134)	VFPTEIHFISPSGESTTTFTKY(21)-VLEKEVQFVSK(4)	5	8.41351e-13	0.0242438		bsa(420)-bsa(437)	QNCDQFEKLGEYGFQNALIVR(8)-KVPQVSTPTLVEVSR(1)	12	1	2.63921e-08		bsa(548)-bsa(568)	KQTALVELLK(1)-ATEEQLKTVMENFVAFVDK(7)	19	3.86643e-09	2.18364e-07
bsa(245)-bsa(297)	LSQKFPK(4)-YICDNQDTISSKLK(12)	5	1.57407e-05	0.0281635		myosin heavy chain(450)-myosin heavy chain(657)	INTTLETKQPR(8)-ENLNKLMTNLR(5)	12	8.28893e-10	6.86737e-08		bsa(437)-bsa(568)	KVPQVSTPTLVEVSR(1)-ATEEQLKTVMENFVAFVDK(7)	18	1.2662e-05	4.25883e-07
lactoferrin (93)-lactoferrin (353)	ADAVTLDGGFIYEAGLAPYKLRPVAAEVYGTER(20)-KSEEEVAAR(1)	5	2.56528e-15	0.136422		PUD1(16)-PUD1(124)	TAKVSIDNQTGSHFK(3)-QHMLTAEDDGKTTTIR(11)	12	1.92014e-09	5.96074e-07		PUD1(28)-PUD1(97)	VSIDNQTGSHFKFQVTHK(12)-KSYIEHAK(1)	18	3.61017e-13	0.000524343
Aldolase (12)-Aldolase (207)	PHSHPALTPEQKK(12)-CQYVTEKVLAAVYK(7)	5	0.00433809	0.301578		Aldolase (98)-Aldolase (139)	ADDGRPFPQVIKSK(12)-KDGADFAK(1)	12	1.25779e-17	2.48708e-06		bsa(204)-bsa(304)	GACLLPKIETMR(7)-LKECCDKPLLEK(7);GACLLPKIETMR(7)-ECCDKPLLEK(5)	17	3.61269e-08	0.000532045
PUD2(21)-PUD2(134)	VDIENKSDHVFK(6)-VLEKEVQFVSK(4)	4	0.000194251	0.000241005		myosin heavy chain(1919)-myosin heavy chain(1930)	ADIAESQVNKLR(10)-DIGTKGLNEE(5)	12	3.15778e-06	1.96896e-05		myosin heavy chain(1895)-myosin heavy chain(1898)	QAEEAEEQANTNLSKFR(15)-KVQHELDEAEER(1)	17	9.84042e-21	1.30697e-05
myosin heavy chain(1374)-myosin heavy chain(1374)	TKYETDAIQR(2)-TKYETDAIQR(2)	4	1	0.0469211		Aldolase (41)-Aldolase (152)	GILAADESTGSIAKR(14)-CVLKIGEHTPSALAIMENANVLAR(4)	12	3.48372e-09	9.53987e-05		bsa(304)-bsa(463)	LKECCDKPLLEK(7)-CCTKPESER(4);ECCDKPLLEK(5)-CCTKPESER(4)	16	8.05508e-09	4.06814e-05
myosin heavy chain(912)-myosin heavy chain(920)	NKIQLEAK(2)-VKEMTER(2)	3	1.23979e-09	0.00360328		Aldolase (13)-Aldolase (199)	KELSDIAHR(1)-YASICQQNGIVPIVEPEILPDGDHDLKR(27)	11	4.10834e-12	0.000723685		Aldolase (41)-Aldolase (146)	GILAADESTGSIAKR(14)-DGADFAKWR(7);GILAADESTGSIAKR(14)-KDGADFAKWR(8)	16	1.7761e-15	0.00199244
myosin heavy chain(1831)-lysozyme (115)	VRELENELEAEQKRNAESVK(13)-KIVSDGNGMNAWVAWR(1)	3	1	0.452308		PUD1(90)-PUD2(95)	TEVDNKGHQIGK(6)-QIETNLDDKNGVVDGKVR(16)	11	4.22341e-08	0.00487587		lactoferrin (183)-lactoferrin (200)	FFSASCVPGADKGQFPNLCR(12)-LCAGTGENKCAFSSQEPYFSYSGAFK(9)	16	2.60337e-23	3.72471e-05
PUD2(74)-lysozyme (115)	VHYNTGPFTTGTDNWKVHGIK(16)-KIVSDGNGMNAWVAWR(1)	3	1	0.494372		bsa(245)-bsa(463)	LSQKFPK(4)-CCTKPESER(4)	11	4.23834e-05	0.0104278		lactoferrin (93)-lactoferrin (353)	ADAVTLDGGFIYEAGLAPYKLRPVAAEVYGTER(20)-KSEEEVAAR(1)	16	7.45467e-09	0.00158137
myosin heavy chain(1374)-myosin heavy chain(1668)	TKYETDAIQR(2)-ANDDLKENIAIVER(6)	2	1	0.000115652		myosin heavy chain(1279)-myosin heavy chain(1374)	AKLQTENGELSR(2)-TKYETDAIQR(2)	10	1.37697e-09	7.67433e-08		lactoferrin (477)-lactoferrin (536)	KSCHTAVDR(1)-SNLCALCIGDEQGENKCVPNSNER(16)	15	1.18162e-19	0.000152649
lactoferrin (630)-lactoferrin (676)	LKQVLLHQQAK(2)-LHGKTTYEK(4)	2	0.318216	0.398772		myosin heavy chain(912)-myosin heavy chain(920)	NKIQLEAK(2)-VKEMTER(2)	10	4.44973e-08	7.63387e-07		Aldolase (98)-Aldolase (139)	ADDGRPFPQVIKSK(12)-KDGADFAK(1)	14	7.45002e-39	2.08195e-05
myosin heavy chain(1895)-myosin heavy chain(1898)	QAEEAEEQANTNLSKFR(15)-KVQHELDEAEER(1)	1	1	0.352811		bsa(235)-bsa(346)	ALKAWSVAR(3)-NYQEAKDAFLGSFLYEYSR(6)	10	3.74579e-12	2.14001e-06		GST(1)-GST(27)	MSPILGYWK(1)-LLLEYLEEKYEEHLYER(9)	14	1.86926e-09	3.71912e-05
PUD2(88)-myosin heavy chain(1923)	QIETNLDDKNGVVDGK(9)-ADIAESQVNKLRAKSR(14)	1	1	0.363549		myosin heavy chain(1173)-myosin heavy chain(1262)	EAEFQKMR(6)-SKAEETQR(2)	10	1.94761e-06	3.09847e-06		PUD2(114)-PUD2(134)	SGHPDGADWKK(10)-VLEKEVQFVSK(4)	14	2.00775e-18	4.10286e-05
lactoferrin (119)-lactoferrin (133)	THYYAVAVVKK(10)-GGSFQLNELQGLKSCHTGLR(13)	1	1	0.422671		myosin heavy chain(1898)-myosin heavy chain(1898)	KVQHELDEAEER(1)-KVQHELDEAEER(1)	10	1	0.000347492		bsa(211)-bsa(245)	EKVLASSAR(2)-LSQKFPK(4)	14	0.00880367	0.131189
myosin heavy chain(1)-myosin heavy chain(58)	MVDAEMAAFGEAAPYLR(1)-ILSREGGKVTAETEHGK(8)	1	1	0.519129		PUD1(28)-PUD1(54)	VSIDNQTGSHFKFQVTHK(12)-YTGWDADKSDVVMFQPDEVKEIFK(20)	10	1.73589e-06	0.00124298		bsa(228)-bsa(235)	CASIQKFGER(6)-ALKAWSVAR(3)	13	3.28199e-15	2.17365e-06
PUD1(1)-myosin heavy chain(1324)	MSTDPTPPQLTR(1)-QLEEEVKAK(7)	1	0.208203	0.619466		Aldolase (199)-Aldolase (207)	YASICQQNGIVPIVEPEILPDGDHDLKR(27)-CQYVTEKVLAAVYK(7)	10	7.81255e-09	0.00294479		GST(2)-GST(27)	SPILGYWK(1)-LLLEYLEEKYEEHLYER(9)	13	9.1953e-07	5.54505e-06
bsa(455)-lactoferrin (300)	SLGKVGTR(4)-FGKDKSPK(3)	1	0.097764	0.635201		lactoferrin (630)-lactoferrin (676)	LKQVLLHQQAK(2)-LHGKTTYEK(4)	9	3.65401e-06	5.15767e-05		PUD1(97)-PUD2(46)	KSYIEHAK(1)-WVKLEPNQSAQILEK(3)	13	2.31401e-09	0.000599647
lactoferrin (48)-lactoferrin (599)	NMRKVR(4)-LADFALLCLDGKR(12)	1	1	0.638716		myosin heavy chain(1106)-myosin heavy chain(1109)	IEDEQALGSQLQKK(13)-LKELQAR(2)	9	9.13137e-16	0.000237977		Aldolase (199)-Aldolase (207)	YASICQQNGIVPIVEPEILPDGDHDLKR(27)-CQYVTEKVLAAVYK(7)	13	1.19518e-16	0.00247519
PUD2(130)-bsa(455)	VEDHAQTTVIKVLEKEVQFVSK(11)-SLGKVGTRCCTK(4)	1	1	0.667404		myosin heavy chain(860)-myosin heavy chain(871)	LKEALEK(2)-RKELEEK(2)	9	0.0335539	0.0054624		bsa(318)-bsa(463)	SHCIAEVEKDAIPENLPPLTADFAEDKDVCK(9)-CCTKPESER(4)	13	0.000175123	0.00325115
myosin heavy chain(1783)-myosin heavy chain(1930)	MKKNMEQTIK(2)-DIGTKGLNEE(5)	1	0.220338	0.675897		lactoferrin (183)-lactoferrin (200)	FFSASCVPGADKGQFPNLCR(12)-LCAGTGENKCAFSSQEPYFSYSGAFK(9)	8	4.15933e-11	4.09885e-06		PUD1(16)-PUD1(58)	TAKVSIDNQTGSHFK(3)-YTGWDADKSDVVMFQPDEVKEIFKSVAYNTGFLTTGVDNWLVDGTMVQER(24);TAKVSIDNQTGSHFK(3)-SDVVMFQPDEVKEIFKSVAYNTGFLTTGVDNWLVDGTMVQER(16)	12	1.96467e-11	0.000100669
GST(197)-lactoferrin (696)	SSKYIAWPLQGWQATFGGGDHPPK(3)-TTYEKYLGPQYVAGITNLKKCSTSPLLEACEFLR(20)	1	1	0.705956		Aldolase (110)-Aldolase (110)	VDKGVVPLAGTNGETTTQGLDGLSER(3)-VDKGVVPLAGTNGETTTQGLDGLSER(3)	8	0.000334647	3.38818e-05		PUD2(21)-PUD2(134)	VDIENKSDHVFK(6)-VLEKEVQFVSK(4)	12	5.73331e-14	3.60815e-07
						PUD1(16)-PUD1(58)	TAKVSIDNQTGSHFK(3)-YTGWDADKSDVVMFQPDEVKEIFKSVAYNTGFLTTGVDNWLVDGTMVQER(24)	8	8.49284e-10	0.000357053		Aldolase (311)-Aldolase (329)	ALQASALKAWGGK(8)-AAQEEYVKR(8)	12	7.02095e-16	4.11569e-06
						Aldolase (207)-Aldolase (207)	CQYVTEKVLAAVYK(7)-CQYVTEKVLAAVYK(7)	8	0.0997732	0.00327839		GST(113)-GST(125)	IAYSKDFETLK(5)-VDFLSKLPEMLK(6)	12	5.19142e-11	7.7176e-06
						myosin heavy chain(1363)-myosin heavy chain(1668)	VLSKANSEVAQWR(4)-ANDDLKENIAIVER(6)	7	6.01317e-12	2.0051e-07		PUD2(46)-PUD2(95)	WVKLEPNQSAQILEK(3)-QIETNLDDKNGVVDGKVR(16)	12	7.45343e-09	7.37932e-05
						myosin heavy chain(1262)-myosin heavy chain(1363)	SKAEETQR(2)-VLSKANSEVAQWR(4)	7	1.72547e-11	1.48366e-05		bsa(245)-bsa(463)	LSQKFPK(4)-CCTKPESER(4)	12	2.84755e-06	0.00142323
						Aldolase (41)-Aldolase (110)	GILAADESTGSIAKR(14)-VDKGVVPLAGTNGETTTQGLDGLSER(3)	6	3.03881e-12	8.35183e-08		PUD1(90)-PUD2(46)	TEVDNKGHQIGK(6)-WVKLEPNQSAQILEK(3)	12	6.07503e-12	0.00594318
						bsa(455)-bsa(463)	SLGKVGTR(4)-CCTKPESER(4)	6	2.95639e-06	4.42195e-05		bsa(117)-bsa(489)	ETYGDMADCCEKQEPER(12)-LCVLHEKTPVSEK(7)	11	1	0.000237649
						PUD1(97)-PUD2(46)	KSYIEHAK(1)-WVKLEPNQSAQILEK(3)	6	3.09197e-20	4.85562e-05		lactoferrin (261)-lactoferrin (630)	KPVDKFK(5)-LKQVLLHQQAK(2)	11	9.36201e-11	0.000899025
						myosin light chain(120)-myosin light chain(132)	ADYVKEMLTTQAER(5)-FSKEEIEQMFAAFPPDVTGNLDYK(3)	6	2.35866e-10	0.000135511		PUD2(43)-PUD2(58)	FQVLHQYTGNALEASKWVK(16)-LEPNQSAQILEKVHYNTGPFTTGTDNWK(12)	10	6.20877e-18	1.09222e-05
						lactoferrin (119)-lactoferrin (133)	THYYAVAVVKK(10)-GGSFQLNELQGLKSCHTGLR(13)	6	5.35565e-07	0.000194466		bsa(204)-bsa(455)	GACLLPKIETMR(7)-SLGKVGTR(4)	10	1.49801e-05	0.000241606
						myosin heavy chain(1390)-myosin heavy chain(1392)	TEELEEAKK(8)-KKLAQR(2)	6	4.51461e-07	0.00288713		PUD1(42)-PUD1(104)	YTGWDADKSDVVMFQPDEVKEIFK(8)-SYIEHAKFISDSR(7)	10	2.45689e-09	0.000832753
						bsa(228)-bsa(266)	CASIQKFGER(6)-VHKECCHGDLLECADDRADLAK(3)	6	1	0.00620849		bsa(117)-bsa(266)	ETYGDMADCCEKQEPER(12)-VHKECCHGDLLECADDR(3);ETYGDMADCCEKQEPER(12)-VHKECCHGDLLECADDRADLAK(3)	9	1	0.00300407
						Aldolase (12)-Aldolase (207)	PHSHPALTPEQKK(12)-CQYVTEKVLAAVYK(7)	6	0.0161393	0.0703046		myosin heavy chain(450)-myosin heavy chain(657)	INTTLETKQPR(8)-ENLNKLMTNLR(5)	9	6.61192e-12	8.67983e-06
						bsa(374)-bsa(498)	LAKEYEATLEECCAK(3)-VTKCCTESLVNR(3)	5	4.49929e-09	2.3272e-09		bsa(204)-bsa(463)	GACLLPKIETMR(7)-CCTKPESER(4)	9	3.1959e-08	0.00101175
						myosin heavy chain(1700)-myosin heavy chain(1898)	KLAEQELIETSER(1)-KVQHELDEAEER(1)	5	4.20832e-08	5.67044e-09		myosin heavy chain(1831)-myosin heavy chain(1838)	VRELENELEAEQKR(13)-NAESVKGMR(6)	9	3.48393e-09	0.0104562
						myosin heavy chain(1262)-myosin heavy chain(1569)	SKAEETQR(2)-AQLEFNQIKAEMER(9)	5	8.95572e-27	8.40053e-07		bsa(235)-bsa(245)	ALKAWSVAR(3)-LSQKFPK(4)	9	0.000573602	0.025725
						myosin heavy chain(1451)-myosin heavy chain(1459)	NFDKILAEWK(4)-QKYEESQSELESSQK(2)	5	8.53499e-10	2.27438e-06		Aldolase (12)-Aldolase (207)	PHSHPALTPEQKK(12)-CQYVTEKVLAAVYK(7)	9	0.0011991	0.115836
						Aldolase (311)-Aldolase (329)	ALQASALKAWGGK(8)-AAQEEYVKR(8)	5	1.71234e-07	1.4171e-05		bsa(420)-bsa(568)	QNCDQFEKLGEYGFQNALIVR(8)-ATEEQLKTVMENFVAFVDK(7)	8	1	5.11663e-07
						GST(113)-GST(125)	IAYSKDFETLK(5)-VDFLSKLPEMLK(6)	5	0.0579298	1.67198e-05		bsa(374)-bsa(498)	LAKEYEATLEECCAK(3)-VTKCCTESLVNR(3)	8	0.000970593	1.44254e-06
						PUD2(46)-PUD2(95)	WVKLEPNQSAQILEK(3)-QIETNLDDKNGVVDGKVR(16)	5	9.24258e-11	0.000308552		bsa(399)-bsa(498)	DDPHACYSTVFDKLK(13)-VTKCCTESLVNR(3)	8	3.17234e-22	1.14903e-05
						myosin heavy chain(1617)-myosin heavy chain(1919)	KMEGDLNEMEIQLSHANR(1)-ADIAESQVNKLR(10)	5	0.00478618	0.000378067		PUD1(90)-PUD1(97)	TEVDNKGHQIGK(6)-KSYIEHAK(1)	8	7.95182e-05	5.04438e-05
						GST(27)-GST(191)	LLLEYLEEKYEEHLYER(9)-IEAIPQIDKYLK(9)	5	1	0.00497997		PUD1(16)-PUD1(124)	TAKVSIDNQTGSHFK(3)-QHMLTAEDDGKTTTIR(11)	7	5.17644e-14	4.85693e-06
						PUD1(150)-PUD2(134)	VFPTEIHFISPSGESTTTFTKY(21)-VLEKEVQFVSK(4)	5	1.80752e-21	0.0449338		bsa(228)-bsa(346)	CASIQKFGER(6)-NYQEAKDAFLGSFLYEYSR(6)	7	0.00248037	8.58082e-05
						bsa(211)-bsa(245)	EKVLASSAR(2)-LSQKFPK(4)	5	0.0176025	0.139543		lysozyme (31)-lysozyme (114)	CELAAAMKR(8)-NLCNIPCSALLSSDITASVNCAKK(23)	7	2.11109e-24	0.000699154
						bsa(548)-bsa(568)	KQTALVELLK(1)-ATEEQLKTVMENFVAFVDK(7)	4	2.08383e-09	1.39835e-07		PUD1(97)-PUD2(43)	KSYIEHAK(1)-FQVLHQYTGNALEASKWVK(16)	7	2.69682e-25	0.00084456
						myosin heavy chain(1262)-myosin heavy chain(1374)	SKAEETQR(2)-TKYETDAIQR(2)	4	2.39306e-05	4.57179e-06		Aldolase (13)-Aldolase (199)	KELSDIAHR(1)-YASICQQNGIVPIVEPEILPDGDHDLKR(27)	7	7.493e-15	0.00405808
						PUD1(28)-PUD1(42)	VSIDNQTGSHFKFQVTHK(12)-YTGWDADKSDVVMFQPDEVKEIFK(8)	4	1	0.000199372		PUD1(28)-PUD1(96)	VSIDNQTGSHFKFQVTHK(12)-GHQIGKK(6)	7	0.00394968	0.00993123
						myosin heavy chain(1806)-myosin heavy chain(1898)	LDEAEQIALKGGK(10)-KVQHELDEAEER(1)	4	1	0.000270121		myosin heavy chain(1569)-myosin heavy chain(1575)	AQLEFNQIKAEMER(9)-KLAEKDEEMEQAKR(1);AQLEFNQIKAEMER(9)-KLAEKDEEMEQAK(1)	6	2.24402e-09	1.13611e-05
						myosin heavy chain(1838)-myosin heavy chain(1848)	NAESVKGMR(6)-IKELTYQTEEDRK(2)	4	0.000132743	0.00163911		Aldolase (311)-Aldolase (321)	ALQASALKAWGGK(8)-ENLKAAQEEYVKR(4)	6	4.59895e-25	1.80092e-07
						bsa(228)-bsa(374)	CASIQKFGER(6)-LAKEYEATLEECCAK(3)	4	0.0278684	0.0116023		GST(1)-GST(78)	MSPILGYWK(1)-YIADKHNMLGGCPK(5)	6	8.67611e-12	1.1265e-05
						myosin heavy chain(1279)-myosin heavy chain(1569)	AKLQTENGELSR(2)-AQLEFNQIKAEMER(9)	4	0.0161008	0.0178427		bsa(235)-bsa(374)	ALKAWSVAR(3)-LAKEYEATLEECCAK(3)	6	5.3846e-06	1.76017e-05
						bsa(204)-bsa(304)	GACLLPKIETMR(7)-LKECCDKPLLEK(7)	4	1	0.0275285		bsa(455)-bsa(548)	SLGKVGTR(4)-KQTALVELLK(1)	6	1.56638e-06	3.2537e-05
						bsa(204)-bsa(463)	GACLLPKIETMR(7)-CCTKPESER(4)	4	1.05504e-06	0.123022		bsa(245)-bsa(318)	LSQKFPK(4)-SHCIAEVEKDAIPENLPPLTADFAEDKDVCK(9)	6	0.00085864	0.0679541
						lactoferrin (133)-lactoferrin (200)	KGGSFQLNELQGLKSCHTGLR(14)-LCAGTGENKCAFSSQEPYFSYSGAFK(9)	3	1	2.07448e-06		lactoferrin (353)-lactoferrin (625)	KSEEEVAAR(1)-MDKVER(3);KSEEEVAARRAR(1)-MDKVERLKQVLLHQQAK(3)	5	3.05831e-13	0.00939442
						bsa(235)-bsa(256)	ALKAWSVAR(3)-AEFVEVTKLVTDLTK(8)	3	0.000252326	2.07467e-05		GST(78)-GST(87)	YIADKHNMLGGCPK(5)-HNMLGGCPKER(9);YIADKHNMLGGCPK(5)-YIADKHNMLGGCPKER(14)	5	0.00556091	0.014855
						myosin heavy chain(1374)-myosin heavy chain(1390)	TKYETDAIQR(2)-TEELEEAKK(8)	3	8.31427e-05	0.000991559		bsa(28)-bsa(36)	DTHKSEIAHR(4)-FKDLGEEHFK(2)	5	7.70041e-14	4.86422e-05
						myosin heavy chain(1838)-myosin heavy chain(1930)	NAESVKGMR(6)-DIGTKGLNEE(5)	3	4.03457e-07	0.00160581		bsa(228)-bsa(455)	CASIQKFGER(6)-SLGKVGTR(4)	5	1.7212e-10	0.000143854
						myosin heavy chain(1641)-myosin heavy chain(1651)	MAAEAQKQVK(7)-SLQSLLKDTQIQLDDAVR(7)	2	0.00340556	0.00336573		lactoferrin (630)-lactoferrin (676)	LKQVLLHQQAK(2)-LHGKTTYEK(4)	5	4.59731e-07	0.000158489
						bsa(374)-bsa(399)	LAKEYEATLEECCAK(3)-DDPHACYSTVFDKLK(13)	2	0.174901	0.00611826		myosin heavy chain(1106)-myosin heavy chain(1109)	IEDEQALGSQLQKK(13)-LKELQAR(2)	5	1.17623e-11	0.000429714
						myosin heavy chain(35)-myosin heavy chain(450)	KDVYVPDDKEEFVK(1)-INTTLETKQPR(8)	2	0.334709	0.0653955		myosin heavy chain(1919)-myosin heavy chain(1930)	ADIAESQVNKLR(10)-DIGTKGLNEE(5)	5	9.83902e-05	0.000649109
						myosin heavy chain(1374)-myosin heavy chain(1930)	TKYETDAIQR(2)-DIGTKGLNEE(5)	2	0.107027	0.154342		lactoferrin (297)-lactoferrin (305)	QAQEKFGK(5)-SPKFQLFGSPSGQK(3)	5	0.000915112	0.00253675
						myosin heavy chain(1831)-myosin heavy chain(1930)	VRELENELEAEQKR(13)-DIGTKGLNEE(5)	2	0.00395683	0.200693		bsa(228)-bsa(245)	CASIQKFGER(6)-LSQKFPK(4)	5	8.47884e-09	0.00638791
						myosin heavy chain(912)-myosin heavy chain(918)	NKIQLEAK(2)-IQLEAKVK(6)	2	0.116033	0.30098		bsa(117)-bsa(228)	ETYGDMADCCEKQEPER(12)-CASIQKFGER(6)	5	0.000115595	0.0238307
						bsa(245)-bsa(297)	LSQKFPK(4)-YICDNQDTISSKLK(12)	2	4.73692e-05	0.301225		bsa(235)-bsa(256)	ALKAWSVAR(3)-AEFVEVTKLVTDLTK(8)	4	6.55547e-08	5.57173e-06
						Aldolase (27)-Aldolase (100)	IVAPGKGILAADESTGSIAK(6)-SKGGVVGIK(2)	1	0.00959485	0.00747068		myosin heavy chain(1390)-myosin heavy chain(1391)	TEELEEAKK(8)-KKLAQR(1)	4	1.31363e-09	0.000588603
						PUD1(90)-PUD1(97)	TEVDNKGHQIGK(6)-KSYIEHAK(1)	1	1	0.0126159		bsa(297)-bsa(304)	YICDNQDTISSKLK(12)-ECCDKPLLEK(5)	4	1	0.000920852
						myosin heavy chain(1073)-myosin heavy chain(1374)	LTQESIMDLENDKQQLDER(13)-TKYETDAIQR(2)	1	3.84034e-06	0.013078		lactoferrin (120)-lactoferrin (261)	KGGSFQLNELQGLK(1)-KPVDKFK(5)	4	0.00053346	0.00454587
						bsa(228)-bsa(455)	CASIQKFGER(6)-SLGKVGTR(4)	1	0.00602986	0.108244		Aldolase (146)-Aldolase (311)	DGADFAKWR(7)-ALQASALKAWGGK(8)	4	0.000118306	0.0192671
						myosin heavy chain(1354)-myosin heavy chain(1838)	EQYEEETEAKAELQR(10)-NAESVKGMR(6)	1	0.0180582	0.116726		Aldolase (107)-Aldolase (110)	GGVVGIKVDK(7)-VDKGVVPLAGTNGETTTQGLDGLSER(3)	3	8.15351e-09	0.00179718
						PUD1(42)-PUD1(104)	YTGWDADKSDVVMFQPDEVKEIFK(8)-SYIEHAKFISDSR(7)	1	1	0.308976		bsa(489)-bsa(523)	LCVLHEKTPVSEK(7)-RPCFSALTPDETYVPKAFDEK(16)	3	1	0.00716128
						PUD1(34)-PUD2(21)	FQVTHKYTGWDADKSDVVMFQPDEVK(6)-VDIENKSDHVFK(6)	1	1	0.363661		GST(194)-GST(218)	IEAIPQIDKYLKSSK(12)-YIAWPLQGWQATFGGGDHPPKSDLVPR(21)	3	0.00120108	0.0342205
						myosin heavy chain(968)-myosin heavy chain(974)	EKHATENK(2)-HATENKVK(6)	1	0.212942	0.400931		Aldolase (139)-Aldolase (199)	KDGADFAKWRCVLK(1)-YASICQQNGIVPIVEPEILPDGDHDLKR(27)	3	0.147922	0.293182
						PUD1(124)-PUD2(58)	SWKQHMLTAEDDGKTTTIR(14)-LEPNQSAQILEKVHYNTGPFTTGTDNWK(12)	1	1	0.545752		PUD2(43)-myosin heavy chain(1444)	FQVLHQYTGNALEASKWVK(16)-SNAAAAALDKK(10)	3	0.516702	0.306937
						myosin heavy chain(1898)-myosin heavy chain(1930)	KVQHELDEAEER(1)-DIGTKGLNEE(5)	1	0.112922	0.597065		bsa(420)-bsa(548)	QNCDQFEKLGEYGFQNALIVR(8)-KQTALVELLK(1)	2	7.67861e-07	2.86967e-05
						myosin heavy chain(189)-myosin heavy chain(679)	TVNTKR(5)-CIIPNETKSPGVIDNPLVMHQLR(8)	1	1	0.606939		myosin heavy chain(912)-myosin heavy chain(920)	NKIQLEAK(2)-VKEMTER(2)	2	2.33028e-05	0.00106545
												lactoferrin (133)-lactoferrin (183)	KGGSFQLNELQGLKSCHTGLR(14)-FFSASCVPGADKGQFPNLCR(12)	2	1	0.00117262
												GST(2)-GST(78)	SPILGYWK(1)-YIADKHNMLGGCPK(5)	2	4.08407e-08	0.0107128
												Aldolase (139)-Aldolase (152)	KDGADFAKWR(1)-CVLKIGEHTPSALAIMENANVLAR(4)	2	3.61751e-05	0.0122563
												Aldolase (146)-Aldolase (152)	KDGADFAKWR(8)-CVLKIGEHTPSALAIMENANVLAR(4)	2	0.0192828	0.0268328
												lactoferrin (58)-lactoferrin (283)	GPPVSCIKR(8)-SVNGKEDAIWNLLR(5)	2	0.0838541	0.159537
												myosin heavy chain(1806)-myosin heavy chain(1809)	DLQHRLDEAEQIALKGGK(15)-DLQHRLDEAEQIALKGGKK(18)	2	1	0.281734
												PUD2(130)-myosin heavy chain(1831)	VEDHAQTTVIKVLEK(11)-ELENELEAEQKR(11)	2	1	0.209196
												myosin light chain(120)-myosin light chain(132)	ADYVKEMLTTQAER(5)-FSKEEIEQMFAAFPPDVTGNLDYK(3)	1	1	2.01235e-05
												lactoferrin (263)-lactoferrin (696)	FKDCHLAR(2)-KCSTSPLLEACEFLR(1)	1	1	2.58287e-05
												myosin heavy chain(1324)-myosin heavy chain(1326)	QLEEEVKAK(7)-AKNALAHALQSAR(2)	1	5.07201e-07	0.000362295
												Aldolase (110)-Aldolase (110)	VDKGVVPLAGTNGETTTQGLDGLSER(3)-VDKGVVPLAGTNGETTTQGLDGLSER(3)	1	1	0.000384882
												GST(27)-GST(78)	LLLEYLEEKYEEHLYER(9)-YIADKHNMLGGCPK(5)	1	0.00017416	0.000952878
												bsa(228)-bsa(374)	CASIQKFGER(6)-LAKEYEATLEECCAK(3)	1	0.0255354	0.0148311
												PUD1(28)-PUD2(88)	VSIDNQTGSHFKFQVTHK(12)-QIETNLDDKNGVVDGK(9)	1	0.011889	0.0340077
												Aldolase (13)-Aldolase (98)	KELSDIAHR(1)-ADDGRPFPQVIKSK(12)	1	0.00975951	0.039864
												myosin light chain(4)-myosin light chain(111)	SPKKAK(3)-VFDPEGKGVLR(7)	1	0.00495615	0.0457458
												GST(11)-GST(125)	IKGLVQPTR(2)-VDFLSKLPEMLK(6)	1	9.68322e-06	0.0748251
												GST(78)-GST(78)	YIADKHNMLGGCPKER(5)-YIADKHNMLGGCPK(5)	1	1	0.141853
												bsa(235)-bsa(263)	ALKAWSVAR(3)-LVTDLTKVHK(7)	1	0.332822	0.168386
												bsa(183)-bsa(463)	RHPYFYAPELLYYANKYNGVFQECCQAEDK(16)-CCTKPESER(4)	1	1	0.206822
												myosin heavy chain(1806)-myosin heavy chain(1806)	DLQHRLDEAEQIALKGGKK(15)-DLQHRLDEAEQIALKGGK(15)	1	1	0.221015
												myosin heavy chain(1641)-myosin heavy chain(1641)	MAAEAQKQVKSLQSLLK(7)-MAAEAQKQVK(7)	1	1	0.340458
												myosin heavy chain(1641)-myosin heavy chain(1644)	MAAEAQKQVK(7)-MAAEAQKQVKSLQSLLK(10)	1	1	0.412002
												myosin heavy chain(35)-myosin heavy chain(50)	KDVYVPDDKEEFVK(1)-AKILSR(2)	1	0.0519399	0.449124
												PUD1(150)-PUD2(134)	VFPTEIHFISPSGESTTTFTKY(21)-VLEKEVQFVSK(4)	1	1	0.213556
												GST(113)-PUD1(2)	IAYSKDFETLK(5)-STDPTPPQLTR(1)	1	0.14184	0.263348
												PUD1(16)-PUD2(21)	TAKVSIDNQTGSHFK(3)-VDIENKSDHVFK(6)	1	1	0.271029
												PUD1(54)-PUD1(97)	YTGWDADKSDVVMFQPDEVKEIFK(20)-KSYIEHAK(1)	1	1	0.467038
												myosin heavy chain(942)-myosin heavy chain(966)	KLEDECSELK(1)-VEKEKHATENK(3)	1	1	0.478965
												myosin heavy chain(918)-myosin heavy chain(1109)	IQLEAKVK(6)-LKELQAR(2)	1	0.362797	0.508042
												myosin heavy chain(837)-myosin heavy chain(1457)	IKPLLKSAETEK(2)-NFDKILAEWKQK(10)	1	1	0.509213
												myosin heavy chain(1107)-myosin heavy chain(1754)	KLKELQAR(1)-NAEEKAK(5)	1	1	0.546182
												myosin heavy chain(912)-myosin heavy chain(918)	NKIQLEAK(2)-IQLEAKVK(6)	1	1	0.548082

## Sheet: Fig. 3d
Performance of DOPA-C2, DOPA2, and DSS on model proteins
	Peptide pairs						Spectra
	DOPA-C2	DOPA2	DSS				DOPA-C2	DOPA2	DSS
aldolase	48	141	211			aldolase	1444	2986	3221
BSA	138	193	213			BSA	5350	5001	4239
catalase	16	23	10			catalase	413	545	139
GST	4	12	142			GST	5	96	1547
lysozyme	9	13	23			lysozyme	123	762	2147
myosin	28	68	99			myosin	177	494	500

## Sheet: Fig. 3e
The DOPA-C2, DOPA2 and DSS corss-linked sites and Euclidean distance and Solvent Accessible Surface Distance (SASD) are provided as follow.
Note: For model proteins, it is not possible to distinguish from the sequence of the peptide whether the cross-links are intra- or inter- molecular.
We thus calculated all the possible combinations and picked those with the shortest Cα-Cα distance.
"#N/A" means no structure information of the residue in PDB file or Jwalk can't calcluate the SASD of the cross-linked site.
DOPA-C2 cross-linked sites						DOPA2 cross-linked sites						DSS cross-linked sites
Linked Sites	Total Spec	Peptide1-Peptide2	Euclidean distance (Å)	SASD (Å)		Linked Sites	Total Spec	Peptide1-Peptide2	Euclidean distance (Å)	SASD (Å)		Linked Sites	Total Spec	Peptide1-Peptide2	Euclidean distance (Å)	SASD (Å)
aldolase(12)-aldolase(199)	416	PHSHPALTPEQKK(12)-YASICQQNGIVPIVEPEILPDGDHDLKR(27),PHSHPALTPEQKK(12)-YASICQQNGIVPIVEPEILPDGDHDLKRCQYVTEK(27)	15.1592	15.3508		aldolase(107)-aldolase(41)	726	GGVVGIKVDKGVVPLAGTNGETTTQGLDGLSER(7)-GILAADESTGSIAKR(14),GGVVGIKVDK(7)-GILAADESTGSIAKR(14),SKGGVVGIKVDK(9)-GILAADESTGSIAKR(14),SKGGVVGIKVDKGVVPLAGTNGETTTQGLDGLSER(9)-GILAADESTGSIAKR(14)	18.853	23.1293		aldolase(311)-aldolase(41)	392	ALQASALKAWGGK(8)-GILAADESTGSIAKR(14),ALQASALKAWGGKK(8)-GILAADESTGSIAKR(14)	12.7251	15.6296
aldolase(311)-aldolase(41)	356	ALQASALKAWGGK(8)-GILAADESTGSIAKR(14),ALQASALKAWGGKK(8)-GILAADESTGSIAKR(14)	12.7251	15.6296		aldolase(12)-aldolase(199)	506	PHSHPALTPEQKKELSDIAHR(12)-YASICQQNGIVPIVEPEILPDGDHDLKR(27),PHSHPALTPEQKKELSDIAHR(12)-YASICQQNGIVPIVEPEILPDGDHDLKRCQYVTEK(27),PHSHPALTPEQKK(12)-YASICQQNGIVPIVEPEILPDGDHDLKR(27),PHSHPALTPEQKK(12)-YASICQQNGIVPIVEPEILPDGDHDLKRCQYVTEK(27)	15.1592	15.3508		aldolase(1)-aldolase(1)	358	PHSHPALTPEQKK(1)-PHSHPALTPEQK(1),PHSHPALTPEQK(1)-PHSHPALTPEQK(1),PHSHPALTPEQKK(1)-PHSHPALTPEQKK(1)	0	6.32456
aldolase(107)-aldolase(41)	308	SKGGVVGIKVDK(9)-GILAADESTGSIAKR(14),GGVVGIKVDK(7)-GILAADESTGSIAKR(14)	18.853	23.1293		aldolase(311)-aldolase(41)	362	ALQASALKAWGGKK(8)-GILAADESTGSIAKR(14),ALQASALKAWGGK(8)-GILAADESTGSIAKR(14)	12.7251	15.6296		aldolase(12)-aldolase(199)	290	PHSHPALTPEQKK(12)-YASICQQNGIVPIVEPEILPDGDHDLKR(27),PHSHPALTPEQKK(12)-YASICQQNGIVPIVEPEILPDGDHDLKRCQYVTEK(27),PHSHPALTPEQKKELSDIAHR(12)-YASICQQNGIVPIVEPEILPDGDHDLKR(27)	15.1592	15.3508
aldolase(110)-aldolase(110)	256	VDKGVVPLAGTNGETTTQGLDGLSER(3)-VDKGVVPLAGTNGETTTQGLDGLSER(3)	0	6.32456		aldolase(107)-aldolase(110)	336	SKGGVVGIKVDKGVVPLAGTNGETTTQGLDGLSER(9)-VDKGVVPLAGTNGETTTQGLDGLSER(3),GGVVGIKVDKGVVPLAGTNGETTTQGLDGLSER(7)-VDKGVVPLAGTNGETTTQGLDGLSER(3),GGVVGIKVDK(7)-VDKGVVPLAGTNGETTTQGLDGLSER(3),GGVVGIKVDKGVVPLAGTNGETTTQGLDGLSER(7)-GGVVGIKVDKGVVPLAGTNGETTTQGLDGLSER(10),SKGGVVGIKVDK(9)-VDKGVVPLAGTNGETTTQGLDGLSER(3)	8.63535	9.48331		aldolase(139)-aldolase(86)	256	KDGADFAK(1)-VNPCIGGVILFHETLYQKADDGRPFPQVIK(18),KDGADFAK(1)-QLLLTADDRVNPCIGGVILFHETLYQKADDGRPFPQVIK(27)	16.5366	20.1197
aldolase(13)-aldolase(98)	214	KELSDIAHR(1)-ADDGRPFPQVIKSK(12)	19.5958	21.8361		aldolase(152)-aldolase(41)	330	CVLKIGEHTPSALAIMENANVLAR(4)-GILAADESTGSIAKR(14)	22.3233	25.7752		aldolase(110)-aldolase(110)	250	VDKGVVPLAGTNGETTTQGLDGLSER(3)-VDKGVVPLAGTNGETTTQGLDGLSER(3),SKGGVVGIKVDKGVVPLAGTNGETTTQGLDGLSER(12)-VDKGVVPLAGTNGETTTQGLDGLSER(3),GGVVGIKVDKGVVPLAGTNGETTTQGLDGLSER(10)-VDKGVVPLAGTNGETTTQGLDGLSER(3)	0	6.32456
aldolase(139)-aldolase(86)	178	KDGADFAK(1)-QLLLTADDRVNPCIGGVILFHETLYQKADDGRPFPQVIK(27),KDGADFAK(1)-VNPCIGGVILFHETLYQKADDGRPFPQVIK(18)	16.5366	20.1197		aldolase(139)-aldolase(86)	296	KDGADFAK(1)-VNPCIGGVILFHETLYQKADDGRPFPQVIK(18),KDGADFAK(1)-QLLLTADDRVNPCIGGVILFHETLYQKADDGRPFPQVIK(27)	16.5366	20.1197		aldolase(100)-aldolase(321)	180	SKGGVVGIKVDK(2)-ENLKAAQEEYVK(4),SKGGVVGIK(2)-KENLKAAQEEYVKR(5),SKGGVVGIKVDK(2)-ENLKAAQEEYVKR(4),SKGGVVGIK(2)-ENLKAAQEEYVK(4),SKGGVVGIK(2)-ENLKAAQEEYVKR(4)	17.7007	19.7758
aldolase(12)-aldolase(207)	146	PHSHPALTPEQKK(12)-CQYVTEKVLAAVYK(7)	18.5341	19.3255		aldolase(13)-aldolase(199)	292	KELSDIAHR(1)-YASICQQNGIVPIVEPEILPDGDHDLKR(27),KELSDIAHR(1)-YASICQQNGIVPIVEPEILPDGDHDLKRCQYVTEK(27),PHSHPALTPEQKKELSDIAHR(13)-YASICQQNGIVPIVEPEILPDGDHDLKR(27),PHSHPALTPEQKKELSDIAHR(13)-YASICQQNGIVPIVEPEILPDGDHDLKRCQYVTEK(27)	17.1967	17.6497		aldolase(107)-aldolase(41)	156	GGVVGIKVDK(7)-GILAADESTGSIAKRLQSIGTENTEENR(14),GGVVGIKVDK(7)-GILAADESTGSIAKR(14),GGVVGIKVDKGVVPLAGTNGETTTQGLDGLSER(7)-GILAADESTGSIAKR(14),SKGGVVGIKVDK(9)-GILAADESTGSIAKR(14)	18.853	23.1293
aldolase(107)-aldolase(146)	130	SKGGVVGIKVDK(9)-DGADFAKWR(7),GGVVGIKVDK(7)-KDGADFAKWR(8),GGVVGIKVDK(7)-DGADFAKWR(7),SKGGVVGIKVDK(9)-KDGADFAKWR(8)	4.40562	7.06965		aldolase(146)-aldolase(41)	268	DGADFAKWR(7)-GILAADESTGSIAKR(14),KDGADFAKWR(8)-GILAADESTGSIAKR(14),DGADFAKWRCVLK(7)-GILAADESTGSIAKR(14),KDGADFAKWRCVLK(8)-GILAADESTGSIAKR(14)	21.1156	24.3732		aldolase(139)-aldolase(98)	154	KDGADFAK(1)-ADDGRPFPQVIKSK(12),CAQYKKDGADFAK(6)-ADDGRPFPQVIKSK(12)	13.8825	14.3985
aldolase(13)-aldolase(199)	128	KELSDIAHR(1)-YASICQQNGIVPIVEPEILPDGDHDLKR(27)	17.1967	17.6497		aldolase(311)-aldolase(329)	228	ALQASALKAWGGK(8)-AAQEEYVKRALANSLACQGK(8),ALQASALKAWGGK(8)-AAQEEYVKR(8),ALQASALKAWGGKK(8)-AAQEEYVKR(8)	13.8753	18.1615		aldolase(316)-aldolase(321)	134	AWGGKK(5)-ENLKAAQEEYVKR(4),AWGGKK(5)-KENLKAAQEEYVKR(5),AWGGKKENLK(5)-ENLKAAQEEYVKR(4),AWGGKK(5)-ENLKAAQEEYVK(4)	10.5035	17.3782
aldolase(139)-aldolase(98)	108	KDGADFAK(1)-ADDGRPFPQVIKSK(12)	13.8825	14.3985		aldolase(107)-aldolase(146)	228	GGVVGIKVDK(7)-DGADFAKWR(7),GGVVGIKVDK(7)-KDGADFAKWR(8),SKGGVVGIKVDK(9)-DGADFAKWR(7),SKGGVVGIKVDK(9)-KDGADFAKWR(8)	4.40562	7.06965		aldolase(317)-aldolase(86)	122	KENLK(1)-QLLLTADDRVNPCIGGVILFHETLYQKADDGRPFPQVIK(27),AWGGKKENLK(6)-VNPCIGGVILFHETLYQKADDGRPFPQVIK(18),AWGGKKENLK(6)-QLLLTADDRVNPCIGGVILFHETLYQKADDGRPFPQVIK(27),KENLK(1)-VNPCIGGVILFHETLYQKADDGRPFPQVIK(18)	16.6686	21.1503
aldolase(152)-aldolase(41)	86	CVLKIGEHTPSALAIMENANVLAR(4)-GILAADESTGSIAKR(14)	22.3233	25.7752		aldolase(311)-aldolase(321)	200	ALQASALKAWGGK(8)-ENLKAAQEEYVKR(4),ALQASALKAWGGK(8)-KENLKAAQEEYVKR(5),ALQASALKAWGGKK(8)-ENLKAAQEEYVKR(4),ALQASALKAWGGK(8)-ENLKAAQEEYVK(4),ALQASALKAWGGKK(8)-ENLKAAQEEYVK(4)	12.4239	20.9323		aldolase(311)-aldolase(329)	116	ALQASALKAWGGKK(8)-AAQEEYVKR(8),ALQASALKAWGGK(8)-AAQEEYVKR(8),ALQASALKAWGGKK(8)-ENLKAAQEEYVKR(12)	13.8753	18.1615
aldolase(146)-aldolase(41)	84	DGADFAKWR(7)-GILAADESTGSIAKR(14),KDGADFAKWR(8)-GILAADESTGSIAKR(14)	21.1156	24.3732		aldolase(146)-aldolase(229)	166	KDGADFAKWR(8)-ALSDHHIYLEGTLLKPNMVTPGHACTQK(15),DGADFAKWR(7)-ALSDHHIYLEGTLLKPNMVTPGHACTQK(15)	9.08142	10.0487		aldolase(207)-aldolase(214)	110	CQYVTEKVLAAVYK(7)-VLAAVYKALSDHHIYLEGTLLKPNMVTPGHACTQK(7)	9.25318	10.1949
aldolase(317)-aldolase(86)	68	KENLK(1)-QLLLTADDRVNPCIGGVILFHETLYQKADDGRPFPQVIK(27),KENLK(1)-VNPCIGGVILFHETLYQKADDGRPFPQVIK(18)	16.6686	21.1503		aldolase(12)-aldolase(207)	146	PHSHPALTPEQKK(12)-CQYVTEKVLAAVYK(7)	18.5341	19.3255		aldolase(316)-aldolase(41)	108	AWGGKKENLK(5)-GILAADESTGSIAKR(14),ALQASALKAWGGKK(13)-GILAADESTGSIAKR(14),AWGGKK(5)-GILAADESTGSIAKR(14)	16.9876	24.8626
aldolase(1)-aldolase(199)	58	PHSHPALTPEQK(1)-YASICQQNGIVPIVEPEILPDGDHDLKRCQYVTEKVLAAVYK(27)	12.2837	22.1805		aldolase(146)-aldolase(311)	126	DGADFAKWR(7)-ALQASALKAWGGK(8),KDGADFAKWR(8)-ALQASALKAWGGK(8),DGADFAKWR(7)-ALQASALKAWGGKK(8),KDGADFAKWR(8)-ALQASALKAWGGKK(8)	25.8231	31.6048		aldolase(12)-aldolase(139)	98	PHSHPALTPEQKK(12)-KDGADFAK(1),PHSHPALTPEQKKELSDIAHR(12)-KDGADFAK(1),PHSHPALTPEQKK(12)-KDGADFAKWR(1)	18.0844	32.5325
aldolase(311)-aldolase(329)	58	ALQASALKAWGGKK(8)-AAQEEYVKR(8),ALQASALKAWGGK(8)-AAQEEYVKR(8)	13.8753	18.1615		aldolase(139)-aldolase(98)	124	KDGADFAK(1)-ADDGRPFPQVIKSK(12)	13.8825	14.3985		aldolase(12)-aldolase(321)	92	PHSHPALTPEQKK(12)-ENLKAAQEEYVKR(4),PHSHPALTPEQKK(12)-ENLKAAQEEYVK(4),PHSHPALTPEQKK(12)-KENLKAAQEEYVKR(5)	40.8576	55.6096
aldolase(110)-aldolase(41)	54	VDKGVVPLAGTNGETTTQGLDGLSER(3)-GILAADESTGSIAKR(14),GGVVGIKVDKGVVPLAGTNGETTTQGLDGLSER(10)-GILAADESTGSIAKR(14)	18.9048	21.3267		aldolase(317)-aldolase(86)	112	KENLK(1)-QLLLTADDRVNPCIGGVILFHETLYQKADDGRPFPQVIK(27),KENLK(1)-VNPCIGGVILFHETLYQKADDGRPFPQVIK(18)	16.6686	21.1503		aldolase(1)-aldolase(139)	90	PHSHPALTPEQK(1)-KDGADFAK(1),PHSHPALTPEQKK(1)-KDGADFAK(1)	34.6305	49.665
aldolase(288)-aldolase(341)	36	TVPPAVTGVTFLSGGQSEEEASINLNAINKCPLLKPWALTFSYGR(30)-ALANSLACQGKYTPSGQAGAAASESLFISNHAY(11)	8.45343	11.5898		aldolase(311)-aldolase(317)	92	ALQASALKAWGGK(8)-KENLK(1),ALQASALKAWGGK(8)-KENLKAAQEEYVKR(1)	12.5584	22.1407		aldolase(1)-aldolase(41)	90	PHSHPALTPEQKK(1)-GILAADESTGSIAKR(14),PHSHPALTPEQK(1)-GILAADESTGSIAKR(14)	33.0185	60.7253
aldolase(317)-aldolase(329)	24	KENLK(1)-AAQEEYVKR(8)	19.3831	32.4477		aldolase(13)-aldolase(139)	90	KELSDIAHR(1)-KDGADFAK(1)	18.1585	21.5084		aldolase(12)-aldolase(311)	86	PHSHPALTPEQKK(12)-ALQASALKAWGGKK(8),PHSHPALTPEQKK(12)-ALQASALKAWGGK(8)	41.8429	59.46
aldolase(100)-aldolase(316)	22	SKGGVVGIK(2)-AWGGKK(5)	24.9447	33.3651		aldolase(110)-aldolase(41)	90	VDKGVVPLAGTNGETTTQGLDGLSER(3)-GILAADESTGSIAKR(14),GGVVGIKVDKGVVPLAGTNGETTTQGLDGLSER(10)-GILAADESTGSIAKR(14),SKGGVVGIKVDKGVVPLAGTNGETTTQGLDGLSER(12)-GILAADESTGSIAKR(14)	18.9048	21.3267		aldolase(12)-aldolase(317)	76	PHSHPALTPEQKK(12)-KENLK(1),PHSHPALTPEQKK(12)-KENLKAAQEEYVKR(1),PHSHPALTPEQKKELSDIAHR(12)-KENLK(1),PHSHPALTPEQKK(12)-AWGGKKENLK(6)	43.8173	61.7948
aldolase(311)-aldolase(317)	20	ALQASALKAWGGK(8)-KENLK(1)	12.5584	22.1407		aldolase(146)-aldolase(152)	78	KDGADFAKWR(8)-CVLKIGEHTPSALAIMENANVLAR(4)	19.5883	27.2146		aldolase(311)-aldolase(317)	76	ALQASALKAWGGKK(8)-KENLK(1),ALQASALKAWGGK(8)-KENLK(1),ALQASALKAWGGK(8)-KENLKAAQEEYVKR(1)	12.5584	22.1407
aldolase(100)-aldolase(317)	18	SKGGVVGIK(2)-KENLK(1)	22.5236	25.618		aldolase(107)-aldolase(152)	70	GGVVGIKVDK(7)-CVLKIGEHTPSALAIMENANVLAR(4),SKGGVVGIKVDK(9)-CVLKIGEHTPSALAIMENANVLAR(4)	21.4945	26.9822		aldolase(12)-aldolase(316)	74	PHSHPALTPEQKK(12)-AWGGKK(5),PHSHPALTPEQKK(12)-AWGGKKENLK(5)	45.1493	#N/A
aldolase(139)-aldolase(41)	16	KDGADFAK(1)-GILAADESTGSIAKR(14)	31.6172	36.8585		aldolase(110)-aldolase(139)	64	VDKGVVPLAGTNGETTTQGLDGLSER(3)-KDGADFAK(1)	20.5831	29.0896		aldolase(41)-aldolase(41)	70	GILAADESTGSIAKR(14)-GILAADESTGSIAKR(14)	0	6.32456
aldolase(13)-aldolase(27)	14	KELSDIAHR(1)-IVAPGKGILAADESTGSIAK(6)	20.3329	26.4718		aldolase(13)-aldolase(98)	62	KELSDIAHR(1)-ADDGRPFPQVIKSK(12),PHSHPALTPEQKKELSDIAHR(13)-ADDGRPFPQVIKSK(12)	19.5958	21.8361		aldolase(321)-aldolase(41)	70	ENLKAAQEEYVKR(4)-GILAADESTGSIAKR(14),KENLKAAQEEYVKR(5)-GILAADESTGSIAKR(14)	22.7534	37.9836
aldolase(100)-aldolase(329)	14	SKGGVVGIK(2)-AAQEEYVKR(8)	16.8002	30.2407		aldolase(1)-aldolase(199)	58	PHSHPALTPEQK(1)-YASICQQNGIVPIVEPEILPDGDHDLKRCQYVTEKVLAAVYK(27),PHSHPALTPEQKK(1)-YASICQQNGIVPIVEPEILPDGDHDLKRCQYVTEKVLAAVYK(27),PHSHPALTPEQKKELSDIAHR(1)-YASICQQNGIVPIVEPEILPDGDHDLKR(27)	12.2837	22.1805		aldolase(12)-aldolase(138)	68	PHSHPALTPEQKKELSDIAHR(12)-CAQYKK(5),PHSHPALTPEQKK(12)-CAQYKK(5)	15.5918	31.4477
aldolase(100)-aldolase(41)	14	SKGGVVGIK(2)-GILAADESTGSIAKR(14)	28.7782	53.9322		aldolase(110)-aldolase(110)	56	SKGGVVGIKVDKGVVPLAGTNGETTTQGLDGLSER(12)-VDKGVVPLAGTNGETTTQGLDGLSER(3),VDKGVVPLAGTNGETTTQGLDGLSER(3)-VDKGVVPLAGTNGETTTQGLDGLSER(3)	0	6.32456		aldolase(1)-aldolase(207)	68	PHSHPALTPEQKK(1)-CQYVTEKVLAAVYK(7),PHSHPALTPEQK(1)-CQYVTEKVLAAVYK(7)	7.81656	7.34721
aldolase(316)-aldolase(321)	12	AWGGKK(5)-ENLKAAQEEYVKR(4)	10.5035	17.3782		aldolase(207)-aldolase(207)	52	CQYVTEKVLAAVYK(7)-CQYVTEKVLAAVYK(7),RCQYVTEKVLAAVYK(8)-CQYVTEKVLAAVYK(7)	0	6.32456		aldolase(13)-aldolase(199)	68	KELSDIAHR(1)-YASICQQNGIVPIVEPEILPDGDHDLKR(27)	17.1967	17.6497
aldolase(207)-aldolase(207)	10	CQYVTEKVLAAVYK(7)-CQYVTEKVLAAVYK(7)	0	6.32456		aldolase(317)-aldolase(41)	50	KENLK(1)-GILAADESTGSIAKR(14)	19.2965	28.1053		aldolase(152)-aldolase(41)	64	CVLKIGEHTPSALAIMENANVLAR(4)-GILAADESTGSIAKR(14)	22.3233	25.7752
aldolase(317)-aldolase(41)	10	KENLK(1)-GILAADESTGSIAKR(14)	19.2965	28.1053		aldolase(316)-aldolase(41)	46	AWGGKKENLK(5)-GILAADESTGSIAKR(14),AWGGKK(5)-GILAADESTGSIAKR(14)	16.9876	24.8626		aldolase(139)-aldolase(152)	64	KDGADFAK(1)-CVLKIGEHTPSALAIMENANVLAR(4)	33.4399	36.471
aldolase(100)-aldolase(139)	8	SKGGVVGIK(2)-KDGADFAK(1)	19.0745	24.4388		aldolase(12)-aldolase(139)	44	PHSHPALTPEQKK(12)-KDGADFAK(1)	18.0844	32.9371		aldolase(100)-aldolase(317)	64	SKGGVVGIKVDK(2)-KENLK(1),SKGGVVGIK(2)-KENLK(1),SKGGVVGIK(2)-KENLKAAQEEYVKR(1)	22.5236	25.618
aldolase(100)-aldolase(321)	6	SKGGVVGIK(2)-ENLKAAQEEYVKR(4)	17.7007	19.7758		aldolase(199)-aldolase(311)	40	YASICQQNGIVPIVEPEILPDGDHDLKR(27)-ALQASALKAWGGK(8),YASICQQNGIVPIVEPEILPDGDHDLKR(27)-ALQASALKAWGGKK(8)	34.9768	52.5242		aldolase(12)-aldolase(207)	62	PHSHPALTPEQKKELSDIAHR(12)-CQYVTEKVLAAVYK(7),PHSHPALTPEQKK(12)-CQYVTEKVLAAVYK(7)	18.5341	19.3255
catalase(23)-catalase(98)	538	AAQKPDVLTTGGGNPVGDKLNSLTVGPR(4)-AKVFEHIGK(2),AAQKPDVLTTGGGNPVGDKLNSLTVGPR(4)-AKVFEHIGKR(2),AAQKPDVLTTGGGNPVGDK(4)-AKVFEHIGK(2),AAQKPDVLTTGGGNPVGDK(4)-AKVFEHIGKR(2)	21.8277	24.1053		aldolase(100)-aldolase(41)	36	SKGGVVGIK(2)-GILAADESTGSIAKR(14),SKGGVVGIKVDKGVVPLAGTNGETTTQGLDGLSER(2)-GILAADESTGSIAKR(14)	28.7782	53.9322		aldolase(139)-aldolase(41)	58	KDGADFAK(1)-GILAADESTGSIAKR(14)	31.6172	36.8585
catalase(237)-catalase(449)	186	FHYKTDQGIK(4)-TFYLKVLNEEQR(5)	21.0526	22.0111		aldolase(100)-aldolase(317)	36	SKGGVVGIK(2)-KENLK(1)	22.5236	25.618		aldolase(293)-aldolase(311)	56	CPLLKPWALTFSYGR(5)-ALQASALKAWGGK(8),CPLLKPWALTFSYGR(5)-ALQASALKAWGGKK(8)	35.6673	53.425
catalase(16)-catalase(476)	30	HWKEQR(3)-DAQLFIQKK(8)	19.3323	21.8004		aldolase(139)-aldolase(329)	32	KDGADFAK(1)-AAQEEYVKR(8)	32.6482	50.9255		aldolase(12)-aldolase(41)	56	PHSHPALTPEQKK(12)-GILAADESTGSIAKR(14)	39.1511	48.3671
catalase(16)-catalase(477)	18	HWKEQR(3)-KAVK(1)	18.3543	21.0864		aldolase(139)-aldolase(199)	30	KDGADFAK(1)-YASICQQNGIVPIVEPEILPDGDHDLKR(27)	32.1885	38.6583		aldolase(100)-aldolase(27)	56	SKGGVVGIK(2)-IVAPGKGILAADESTGSIAKR(6),SKGGVVGIK(2)-IVAPGKGILAADESTGSIAK(6)	12.354	16.5434
catalase(237)-catalase(315)	10	FHYKTDQGIK(4)-VWPHGDYPLIPVGKLVLNR(14)	9.45988	16.7253		aldolase(1)-aldolase(207)	30	PHSHPALTPEQKK(1)-YASICQQNGIVPIVEPEILPDGDHDLKRCQYVTEKVLAAVYK(35),PHSHPALTPEQK(1)-RCQYVTEKVLAAVYK(8),PHSHPALTPEQK(1)-YASICQQNGIVPIVEPEILPDGDHDLKRCQYVTEKVLAAVYK(35)	7.81656	7.34721		aldolase(1)-aldolase(199)	54	PHSHPALTPEQK(1)-YASICQQNGIVPIVEPEILPDGDHDLKR(27)	12.2837	22.1805
catalase(468)-catalase(499)	10	LCENIAGHLKDAQLFIQK(10)-IQALLDKYNEEKPK(7)	9.8786	16.3021		aldolase(329)-aldolase(341)	30	AAQEEYVKR(8)-ALANSLACQGKYTPSGQAGAAASESLFISNHAY(11)	14.4356	20.2756		aldolase(311)-aldolase(321)	54	ALQASALKAWGGK(8)-ENLKAAQEEYVKR(4),ALQASALKAWGGKK(8)-ENLKAAQEEYVKR(4),ALQASALKAWGGKK(8)-KENLKAAQEEYVKR(5),ALQASALKAWGGK(8)-KENLKAAQEEYVKR(5)	12.4239	20.9323
catalase(16)-catalase(23)	10	HWKEQR(3)-AAQKPDVLTTGGGNPVGDKLNSLTVGPR(4)	10.0484	10.9474		aldolase(13)-aldolase(27)	28	KELSDIAHR(1)-IVAPGKGILAADESTGSIAK(6)	20.3329	26.4718		aldolase(139)-aldolase(316)	54	KDGADFAK(1)-AWGGKK(5),KDGADFAK(1)-AWGGKKENLK(5)	34.3074	49.0231
catalase(16)-catalase(480)	6	HWKEQR(3)-AVKNFSDVHPEYGSR(3)	23.0619	26.719		aldolase(100)-aldolase(321)	26	SKGGVVGIK(2)-ENLKAAQEEYVKR(4),SKGGVVGIK(2)-KENLKAAQEEYVKR(5)	17.7007	19.7758		aldolase(317)-aldolase(321)	54	KENLK(1)-KENLKAAQEEYVKR(5),KENLK(1)-ENLKAAQEEYVKR(4),AWGGKKENLK(6)-ENLKAAQEEYVKR(4)	8.75374	13.62
lysozyme(134)-lysozyme(31)	60	CKGTDVQAWIR(2)-CELAAAMKR(8)	20.0172	29.1455		aldolase(139)-aldolase(41)	26	KDGADFAK(1)-GILAADESTGSIAKR(14)	31.6172	36.8585		aldolase(139)-aldolase(311)	52	KDGADFAK(1)-ALQASALKAWGGK(8),KDGADFAK(1)-ALQASALKAWGGKK(8)	34.7379	53.1394
lysozyme(51)-lysozyme(51)	56	GYSLGNWVCAAKFESNFNTQATNR(12)-GYSLGNWVCAAKFESNFNTQATNR(12)	0	6.32456		aldolase(199)-aldolase(41)	24	YASICQQNGIVPIVEPEILPDGDHDLKR(27)-GILAADESTGSIAKR(14)	32.6365	44.4635		aldolase(13)-aldolase(138)	52	KELSDIAHR(1)-CAQYKK(5)	15.9652	20.0075
lysozyme(134)-lysozyme(51)	44	NRCKGTDVQAWIR(4)-RHGLDNYRGYSLGNWVCAAKFESNFNTQATNR(20),CKGTDVQAWIR(2)-GYSLGNWVCAAKFESNFNTQATNR(12)	13.5078	36.1819		aldolase(288)-aldolase(341)	24	TVPPAVTGVTFLSGGQSEEEASINLNAINKCPLLKPWALTFSYGR(30)-ALANSLACQGKYTPSGQAGAAASESLFISNHAY(11)	8.45343	11.5898		aldolase(316)-aldolase(317)	50	AWGGKK(5)-KENLK(1),AWGGKK(5)-KENLKAAQEEYVKR(1),AWGGKK(5)-AWGGKKENLK(6),AWGGKKENLK(5)-KENLK(1)	3.80004	6.90394
lysozyme(115)-lysozyme(51)	26	KIVSDGNGMNAWVAWR(1)-GYSLGNWVCAAKFESNFNTQATNR(12)	20.0397	49.0744		aldolase(12)-aldolase(329)	22	PHSHPALTPEQKK(12)-AAQEEYVKR(8)	35.3679	54.9609		aldolase(12)-aldolase(27)	48	PHSHPALTPEQKK(12)-IVAPGKGILAADESTGSIAKR(6),PHSHPALTPEQKK(12)-IVAPGKGILAADESTGSIAK(6)	21.9364	31.9359
lysozyme(115)-lysozyme(134)	20	KIVSDGNGMNAWVAWR(1)-CKGTDVQAWIR(2)	19.5082	34.0821		aldolase(229)-aldolase(41)	20	ALSDHHIYLEGTLLKPNMVTPGHACTQK(15)-GILAADESTGSIAKR(14)	23.5826	25.8287		aldolase(317)-aldolase(329)	48	KENLK(1)-AAQEEYVKR(8),KENLKAAQEEYVKR(1)-AAQEEYVKR(8),AWGGKKENLK(6)-AAQEEYVKR(8)	19.3831	32.4477
lysozyme(114)-lysozyme(31)	18	NLCNIPCSALLSSDITASVNCAKK(23)-CELAAAMKR(8)	12.9269	26.1087		aldolase(12)-aldolase(41)	20	PHSHPALTPEQKK(12)-GILAADESTGSIAKR(14)	39.1511	48.3671		aldolase(12)-aldolase(146)	48	PHSHPALTPEQKK(12)-KDGADFAKWR(8),PHSHPALTPEQKK(12)-DGADFAKWR(7),PHSHPALTPEQKKELSDIAHR(12)-DGADFAKWR(7)	18.8271	55.1313
lysozyme(134)-lysozyme(134)	16	CKGTDVQAWIR(2)-CKGTDVQAWIR(2)	0	6.32456		aldolase(316)-aldolase(321)	16	AWGGKK(5)-ENLKAAQEEYVK(4),AWGGKK(5)-ENLKAAQEEYVKR(4)	10.5035	17.3782		aldolase(317)-aldolase(41)	46	KENLK(1)-GILAADESTGSIAKR(14)	19.2965	28.1053
lysozyme(31)-lysozyme(51)	6	CELAAAMKR(8)-GYSLGNWVCAAKFESNFNTQATNR(12)	15.6493	41.0487		aldolase(139)-aldolase(317)	14	KDGADFAK(1)-KENLK(1)	32.4939	42.6795		aldolase(316)-aldolase(329)	46	AWGGKK(5)-AAQEEYVKR(8),AWGGKKENLK(5)-AAQEEYVKR(8)	19.7163	27.6628
bsa(235)-bsa(374)	1970	ALKAWSVAR(3)-LAKEYEATLEECCAKDDPHACYSTVFDKLK(3),ALKAWSVAR(3)-LAKEYEATLEECCAKDDPHACYSTVFDK(3),ALKAWSVAR(3)-LAKEYEATLEECCAK(3)	13.5305	16.3892		aldolase(293)-aldolase(316)	14	CPLLKPWALTFSYGR(5)-AWGGKKENLK(5)	43.2409	63.2385		aldolase(100)-aldolase(12)	44	SKGGVVGIK(2)-PHSHPALTPEQKK(12)	25.0077	35.7997
bsa(455)-bsa(463)	546	SLGKVGTR(4)-CCTKPESERMPCTEDYLSLILNR(4),SLGKVGTR(4)-CCTKPESER(4)	13.3565	19.0249		aldolase(100)-aldolase(329)	12	SKGGVVGIK(2)-AAQEEYVKR(8)	16.8002	30.2407		aldolase(139)-aldolase(321)	44	KDGADFAK(1)-ENLKAAQEEYVK(4),KDGADFAK(1)-ENLKAAQEEYVKR(4)	32.4911	46.5128
bsa(235)-bsa(266)	534	ALKAWSVAR(3)-VHKECCHGDLLECADDR(3),ALKAWSVAR(3)-VHKECCHGDLLECADDRADLAK(3)	10.5371	16.166		aldolase(12)-aldolase(317)	12	PHSHPALTPEQKK(12)-KENLK(1)	43.8173	61.7948		aldolase(311)-aldolase(86)	42	ALQASALKAWGGKK(8)-VNPCIGGVILFHETLYQKADDGRPFPQVIK(18),ALQASALKAWGGKK(8)-QLLLTADDRVNPCIGGVILFHETLYQKADDGRPFPQVIK(27),ALQASALKAWGGK(8)-VNPCIGGVILFHETLYQKADDGRPFPQVIK(18)	22.9465	41.4277
bsa(318)-bsa(463)	502	SHCIAEVEKDAIPENLPPLTADFAEDKDVCK(9)-CCTKPESER(4),SHCIAEVEKDAIPENLPPLTADFAEDK(9)-CCTKPESER(4),SHCIAEVEKDAIPENLPPLTADFAEDKDVCKNYQEAK(9)-CCTKPESER(4)	17.7042	19.2966		aldolase(329)-aldolase(41)	12	AAQEEYVKR(8)-GILAADESTGSIAKR(14),KENLKAAQEEYVKR(13)-GILAADESTGSIAKRLQSIGTENTEENR(14)	23.4787	31.3479		aldolase(100)-aldolase(138)	38	SKGGVVGIK(2)-CAQYKK(5)	18.4586	24.853
bsa(228)-bsa(374)	472	CASIQKFGER(6)-LAKEYEATLEECCAKDDPHACYSTVFDKLK(3),CASIQKFGER(6)-LAKEYEATLEECCAK(3),CASIQKFGER(6)-LAKEYEATLEECCAKDDPHACYSTVFDK(3)	16.8518	20.3862		aldolase(199)-aldolase(207)	12	YASICQQNGIVPIVEPEILPDGDHDLKR(27)-CQYVTEKVLAAVYK(7)	12.3753	17.4573		aldolase(288)-aldolase(341)	38	TVPPAVTGVTFLSGGQSEEEASINLNAINKCPLLKPWALTFSYGR(30)-ALANSLACQGKYTPSGQAGAAASESLFISNHAY(11),TVPPAVTGVTFLSGGQSEEEASINLNAINKCPLLKPWALTFSYGR(30)-RALANSLACQGKYTPSGQAGAAASESLFISNHAY(12)	8.45343	11.5898
bsa(28)-bsa(36)	442	DTHKSEIAHR(4)-FKDLGEEHFK(2)	12.6118	17.4971		aldolase(199)-aldolase(242)	10	YASICQQNGIVPIVEPEILPDGDHDLKR(27)-ALSDHHIYLEGTLLKPNMVTPGHACTQKYSHEEIAMATVTALRR(28)	12.0141	17.4391		aldolase(100)-aldolase(41)	38	SKGGVVGIK(2)-GILAADESTGSIAKR(14)	28.7782	53.9322
bsa(228)-bsa(489)	430	CASIQKFGER(6)-LCVLHEKTPVSEK(7)	13.5035	15.8482		aldolase(199)-aldolase(27)	10	YASICQQNGIVPIVEPEILPDGDHDLKR(27)-IVAPGKGILAADESTGSIAK(6)	29.3693	39.6139		aldolase(139)-aldolase(329)	36	KDGADFAK(1)-AAQEEYVKR(8)	32.6482	50.9255
bsa(374)-bsa(498)	374	LAKEYEATLEECCAK(3)-VTKCCTESLVNR(3),LAKEYEATLEECCAKDDPHACYSTVFDK(3)-VTKCCTESLVNR(3),LAKEYEATLEECCAKDDPHACYSTVFDKLK(3)-VTKCCTESLVNR(3)	17.9419	21.1149		aldolase(152)-aldolase(199)	10	CVLKIGEHTPSALAIMENANVLAR(4)-YASICQQNGIVPIVEPEILPDGDHDLKR(27)	15.0145	27.7874		aldolase(317)-aldolase(317)	36	AWGGKKENLK(6)-KENLK(1),KENLKAAQEEYVKR(1)-KENLK(1),KENLK(1)-KENLK(1)	0	6.32456
bsa(245)-bsa(463)	320	LSQKFPK(4)-CCTKPESER(4)	19.8744	20.0751		aldolase(12)-aldolase(242)	8	PHSHPALTPEQKK(12)-ALSDHHIYLEGTLLKPNMVTPGHACTQKYSHEEIAMATVTALRR(28)	24.1221	27.6851		aldolase(110)-aldolase(139)	36	VDKGVVPLAGTNGETTTQGLDGLSER(3)-KDGADFAK(1)	20.5831	29.0896
bsa(117)-bsa(489)	304	ETYGDMADCCEKQEPERNECFLSHKDDSPDLPK(12)-LCVLHEKTPVSEK(7),ETYGDMADCCEKQEPERNECFLSHK(12)-LCVLHEKTPVSEK(7),ETYGDMADCCEKQEPER(12)-LCVLHEKTPVSEK(7)	22.1763	25.1792		aldolase(139)-aldolase(321)	8	KDGADFAK(1)-ENLKAAQEEYVKR(4)	32.4911	46.5128		aldolase(100)-aldolase(146)	36	SKGGVVGIKVDK(2)-DGADFAKWR(7),SKGGVVGIK(2)-KDGADFAKWR(8),SKGGVVGIK(2)-DGADFAKWR(7)	20.6726	60.6034
bsa(228)-bsa(266)	250	CASIQKFGER(6)-VHKECCHGDLLECADDR(3),CASIQKFGER(6)-VHKECCHGDLLECADDRADLAK(3)	12.5547	17.1402		aldolase(317)-aldolase(329)	8	KENLK(1)-AAQEEYVKR(8)	19.3831	32.4477		aldolase(107)-aldolase(138)	36	SKGGVVGIKVDK(9)-CAQYKK(5),GGVVGIKVDK(7)-CAQYKK(5)	12.3435	35.4573
bsa(374)-bsa(399)	238	LAKEYEATLEECCAK(3)-DDPHACYSTVFDKLK(13)	12.0917	16.7758		aldolase(139)-aldolase(311)	8	KDGADFAK(1)-ALQASALKAWGGKK(8)	34.7379	53.1394		aldolase(138)-aldolase(98)	36	CAQYKK(5)-ADDGRPFPQVIKSK(12)	13.4268	13.8771
bsa(204)-bsa(304)	216	GACLLPKIETMR(7)-ECCDKPLLEK(5),GACLLPKIETMR(7)-LKECCDKPLLEK(7),GACLLPKIETMREK(7)-ECCDKPLLEK(5)	21.8395	24.9036		aldolase(1)-aldolase(107)	8	PHSHPALTPEQK(1)-GGVVGIKVDK(7)	29.2576	65.5522		aldolase(146)-aldolase(152)	36	KDGADFAKWR(8)-CVLKIGEHTPSALAIMENANVLAR(4)	19.5883	27.2146
bsa(211)-bsa(245)	210	EKVLASSAR(2)-LSQKFPK(4)	20.294	20.5593		aldolase(27)-aldolase(41)	6	IVAPGKGILAADESTGSIAK(6)-GILAADESTGSIAKR(14)	28.3157	58.1387		aldolase(139)-aldolase(317)	34	KDGADFAK(1)-KENLK(1),CAQYKKDGADFAK(6)-KENLKAAQEEYVK(1),KDGADFAK(1)-KENLKAAQEEYVKR(1)	32.4939	42.6795
bsa(228)-bsa(498)	204	CASIQKFGER(6)-VTKCCTESLVNR(3)	13.1082	17.7409		aldolase(12)-aldolase(316)	6	PHSHPALTPEQKK(12)-AWGGKK(5),PHSHPALTPEQKK(12)-AWGGKKENLK(5)	45.1493	#N/A		aldolase(100)-aldolase(139)	34	SKGGVVGIK(2)-KDGADFAK(1)	19.0745	24.4388
bsa(204)-bsa(463)	158	GACLLPKIETMR(7)-CCTKPESER(4)	22.1258	24.1074		aldolase(12)-aldolase(311)	6	PHSHPALTPEQKK(12)-ALQASALKAWGGK(8)	41.8429	59.46		aldolase(152)-aldolase(311)	32	CVLKIGEHTPSALAIMENANVLAR(4)-ALQASALKAWGGKK(8),CVLKIGEHTPSALAIMENANVLAR(4)-ALQASALKAWGGK(8)	29.6488	34.4387
bsa(228)-bsa(455)	154	CASIQKFGER(6)-SLGKVGTR(4)	26.9215	44.8853		aldolase(293)-aldolase(329)	6	CPLLKPWALTFSYGR(5)-ENLKAAQEEYVKR(12)	26.6362	38.7149		aldolase(12)-aldolase(98)	32	PHSHPALTPEQKK(12)-ADDGRPFPQVIKSK(12)	21.5012	32.8816
bsa(437)-bsa(455)	146	KVPQVSTPTLVEVSR(1)-SLGKVGTR(4)	19.5196	50.1136		catalase(23)-catalase(98)	472	AAQKPDVLTTGGGNPVGDK(4)-AKVFEHIGK(2),AAQKPDVLTTGGGNPVGDKLNSLTVGPR(4)-AKVFEHIGK(2),AAQKPDVLTTGGGNPVGDKLNSLTVGPR(4)-AKVFEHIGKR(2),AAQKPDVLTTGGGNPVGDK(4)-AKVFEHIGKR(2)	21.8277	24.1053		aldolase(110)-aldolase(138)	32	VDKGVVPLAGTNGETTTQGLDGLSER(3)-CAQYKK(5)	18.2048	32.2857
bsa(437)-bsa(561)	140	KVPQVSTPTLVEVSR(1)-HKPKATEEQLK(4)	11.7196	19.2399		catalase(237)-catalase(449)	234	FHYKTDQGIK(4)-TFYLKVLNEEQR(5),FHYKTDQGIK(4)-TFYLKVLNEEQRK(5)	21.0526	22.0111		aldolase(293)-aldolase(41)	30	CPLLKPWALTFSYGR(5)-GILAADESTGSIAKR(14)	37.0868	60.4982
bsa(183)-bsa(304)	128	HPYFYAPELLYYANKYNGVFQECCQAEDKGACLLPK(15)-LKECCDKPLLEK(7),RHPYFYAPELLYYANKYNGVFQECCQAEDKGACLLPK(16)-LKECCDKPLLEK(7),RHPYFYAPELLYYANKYNGVFQECCQAEDK(16)-LKECCDKPLLEK(7),HPYFYAPELLYYANKYNGVFQECCQAEDK(15)-LKECCDKPLLEK(7)	14.2183	18.972		catalase(243)-catalase(315)	80	TDQGIKNLSVEDAAR(6)-VWPHGDYPLIPVGKLVLNR(14)	20.1294	27.7156		aldolase(329)-aldolase(41)	30	AAQEEYVKR(8)-GILAADESTGSIAKR(14)	23.4787	31.3479
bsa(548)-bsa(559)	128	KQTALVELLK(1)-HKPK(2)	16.0779	40.6099		catalase(23)-catalase(477)	70	AAQKPDVLTTGGGNPVGDKLNSLTVGPR(4)-KAVK(1),AAQKPDVLTTGGGNPVGDK(4)-KAVK(1)	22.908	25.3639		aldolase(110)-aldolase(41)	28	VDKGVVPLAGTNGETTTQGLDGLSER(3)-GILAADESTGSIAKR(14),GGVVGIKVDKGVVPLAGTNGETTTQGLDGLSER(10)-GILAADESTGSIAKR(14)	18.9048	21.3267
bsa(117)-bsa(228)	122	ETYGDMADCCEKQEPER(12)-CASIQKFGER(6),ETYGDMADCCEKQEPERNECFLSHK(12)-CASIQKFGER(6)	22.6059	25.1749		catalase(237)-catalase(315)	66	FHYKTDQGIK(4)-VWPHGDYPLIPVGKLVLNR(14)	9.45988	16.7253		aldolase(138)-aldolase(311)	26	CAQYKK(5)-ALQASALKAWGGKK(8)	33.2354	54.0033
bsa(235)-bsa(263)	120	ALKAWSVAR(3)-LVTDLTKVHK(7)	9.54106	13.137		catalase(16)-catalase(480)	52	HWKEQR(3)-AVKNFSDVHPEYGSR(3)	23.0619	26.3609		aldolase(41)-aldolase(86)	26	GILAADESTGSIAKR(14)-VNPCIGGVILFHETLYQKADDGRPFPQVIK(18),GILAADESTGSIAKR(14)-QLLLTADDRVNPCIGGVILFHETLYQKADDGRPFPQVIK(27)	23.1069	36.3759
bsa(245)-bsa(297)	120	LSQKFPK(4)-YICDNQDTISSKLK(12)	9.37406	21.7		catalase(476)-catalase(480)	50	DAQLFIQKK(8)-AVKNFSDVHPEYGSR(3),LCENIAGHLKDAQLFIQKK(18)-AVKNFSDVHPEYGSR(3)	5.9877	7.4641		aldolase(41)-aldolase(98)	24	GILAADESTGSIAKR(14)-ADDGRPFPQVIKSK(12)	28.6229	51.1156
bsa(297)-bsa(318)	110	YICDNQDTISSKLK(12)-SHCIAEVEKDAIPENLPPLTADFAEDKDVCK(9)	7.21214	8.73084		catalase(16)-catalase(23)	12	HWKEQR(3)-AAQKPDVLTTGGGNPVGDKLNSLTVGPR(4)	10.0484	10.9474		aldolase(152)-aldolase(329)	22	CVLKIGEHTPSALAIMENANVLAR(4)-AAQEEYVKR(8)	32.1301	47.4976
bsa(548)-bsa(568)	92	KQTALVELLK(1)-ATEEQLKTVMENFVAFVDK(7),KQTALVELLK(1)-ATEEQLKTVMENFVAFVDKCCAADDKEACFAVEGPK(7)	13.3053	16.0041		catalase(16)-catalase(477)	10	HWKEQR(3)-KAVK(1)	18.3543	21.0864		aldolase(138)-aldolase(41)	22	CAQYKK(5)-GILAADESTGSIAKR(14)	29.8928	38.6319
bsa(204)-bsa(455)	90	GACLLPKIETMR(7)-SLGKVGTR(4)	19.5198	23.0733		catalase(16)-catalase(476)	8	HWKEQR(3)-DAQLFIQKK(8)	19.3323	21.8004		aldolase(316)-aldolase(98)	20	AWGGKKENLK(5)-ADDGRPFPQVIKSK(12),AWGGKK(5)-ADDGRPFPQVIKSK(12)	26.7331	45.1421
bsa(297)-bsa(304)	90	YICDNQDTISSKLK(12)-ECCDKPLLEK(5)	13.6678	18.2913		catalase(38)-catalase(480)	6	PDVLTTGGGNPVGDKLNSLTVGPR(15)-AVKNFSDVHPEYGSR(3)	24.8794	30.5935		aldolase(139)-aldolase(139)	20	KDGADFAK(1)-KDGADFAK(1)	0	6.32456
bsa(228)-bsa(463)	86	CASIQKFGER(6)-CCTKPESER(4)	33.0179	53.931		lysozyme(134)-lysozyme(31)	638	CKGTDVQAWIR(2)-CELAAAMKR(8)	20.0172	29.1455		aldolase(293)-aldolase(341)	20	CPLLKPWALTFSYGR(5)-ALANSLACQGKYTPSGQAGAAASESLFISNHAY(11)	15.8818	19.5482
bsa(228)-bsa(245)	86	CASIQKFGER(6)-LSQKFPK(4)	26.4616	45.378		lysozyme(114)-lysozyme(31)	236	NLCNIPCSALLSSDITASVNCAKK(23)-CELAAAMKR(8)	12.9269	26.1087		aldolase(12)-aldolase(329)	20	PHSHPALTPEQKK(12)-AAQEEYVKR(8)	35.3679	54.9609
bsa(437)-bsa(489)	82	KVPQVSTPTLVEVSR(1)-LCVLHEKTPVSEK(7)	19.5836	34.7901		lysozyme(115)-lysozyme(134)	200	KIVSDGNGMNAWVAWR(1)-CKGTDVQAWIR(2)	19.5082	34.0821		aldolase(316)-aldolase(316)	20	AWGGKK(5)-AWGGKK(5),AWGGKKENLK(5)-AWGGKK(5)	0	6.32456
bsa(28)-bsa(285)	82	DTHKSEIAHR(4)-ADLAKYICDNQDTISSK(5),DTHKSEIAHR(4)-ECCHGDLLECADDRADLAKYICDNQDTISSK(19)	23.4491	27.9925		lysozyme(115)-lysozyme(31)	174	KIVSDGNGMNAWVAWR(1)-CELAAAMKR(8)	16.9857	30.1188		aldolase(138)-aldolase(317)	20	CAQYKKDGADFAK(5)-KENLKAAQEEYVK(1),CAQYKK(5)-KENLK(1)	32.2927	46.9206
bsa(228)-bsa(437)	80	CASIQKFGER(6)-KVPQVSTPTLVEVSR(1)	23.8149	33.0178		lysozyme(134)-lysozyme(51)	90	CKGTDVQAWIR(2)-GYSLGNWVCAAKFESNFNTQATNR(12),CKGTDVQAWIR(2)-HGLDNYRGYSLGNWVCAAKFESNFNTQATNR(19)	13.5078	36.1819		aldolase(199)-aldolase(311)	20	YASICQQNGIVPIVEPEILPDGDHDLKR(27)-ALQASALKAWGGKK(8)	34.9768	52.5242
bsa(455)-bsa(489)	78	SLGKVGTR(4)-LCVLHEKTPVSEK(7)	24.9687	32.132		lysozyme(31)-lysozyme(51)	82	CELAAAMKR(8)-HGLDNYRGYSLGNWVCAAKFESNFNTQATNR(19),CELAAAMKR(8)-GYSLGNWVCAAKFESNFNTQATNR(12)	15.6493	41.0487		aldolase(146)-aldolase(41)	20	DGADFAKWR(7)-GILAADESTGSIAKR(14),KDGADFAKWR(8)-GILAADESTGSIAKR(14)	21.1156	24.3732
bsa(399)-bsa(498)	78	DDPHACYSTVFDKLK(13)-VTKCCTESLVNR(3)	24.6141	26.2645		lysozyme(51)-lysozyme(51)	44	GYSLGNWVCAAKFESNFNTQATNR(12)-GYSLGNWVCAAKFESNFNTQATNR(12)	0	6.32456		aldolase(199)-aldolase(316)	18	YASICQQNGIVPIVEPEILPDGDHDLKR(27)-ALQASALKAWGGKK(13)	44.5639	66.8052
bsa(36)-bsa(75)	70	FKDLGEEHFK(2)-LVNELTEFAKTCVADESHAGCEK(10)	9.32324	12.5898		lysozyme(115)-lysozyme(51)	24	KIVSDGNGMNAWVAWR(1)-GYSLGNWVCAAKFESNFNTQATNR(12)	20.0397	49.0744		aldolase(100)-aldolase(329)	18	SKGGVVGIK(2)-AAQEEYVKR(8)	16.8002	30.2407
bsa(544)-bsa(548)	66	LFTFHADICTLPDTEKQIK(16)-KQTALVELLK(1)	6.47333	8.05828		lysozyme(31)-lysozyme(31)	16	CELAAAMKR(8)-CELAAAMKR(8)	0	6.32456		aldolase(146)-aldolase(317)	18	DGADFAKWR(7)-KENLK(1),KDGADFAKWR(8)-KENLK(1)	29.9463	53.2297
bsa(412)-bsa(437)	60	HLVDEPQNLIKQNCDQFEK(11)-KVPQVSTPTLVEVSR(1)	20.8361	25.812		lysozyme(114)-lysozyme(134)	12	NLCNIPCSALLSSDITASVNCAKK(23)-CKGTDVQAWIR(2)	18.2818	36.885		aldolase(229)-aldolase(321)	18	ALSDHHIYLEGTLLKPNMVTPGHACTQK(15)-ENLKAAQEEYVKR(4)	30.4932	51.613
bsa(228)-bsa(235)	60	CASIQKFGER(6)-ALKAWSVAR(3)	13.7198	23.579		lysozyme(134)-lysozyme(134)	8	CKGTDVQAWIR(2)-CKGTDVQAWIR(2)	0	6.32456		aldolase(138)-aldolase(138)	18	CAQYKK(5)-CAQYKK(5)	0	6.32456
bsa(235)-bsa(346)	60	ALKAWSVAR(3)-DAIPENLPPLTADFAEDKDVCKNYQEAKDAFLGSFLYEYSR(28),ALKAWSVAR(3)-NYQEAKDAFLGSFLYEYSR(6)	14.3583	19.9612		bsa(235)-bsa(374)	744	ALKAWSVAR(3)-LAKEYEATLEECCAKDDPHACYSTVFDKLK(3),ALKAWSVAR(3)-LAKEYEATLEECCAK(3),ALKAWSVAR(3)-LAKEYEATLEECCAKDDPHACYSTVFDK(3)	13.5305	16.3892		aldolase(13)-aldolase(139)	18	KELSDIAHR(1)-KDGADFAK(1)	18.1585	21.2002
bsa(304)-bsa(318)	50	LKECCDKPLLEK(7)-SHCIAEVEKDAIPENLPPLTADFAEDKDVCK(9)	18.4265	25.205		bsa(235)-bsa(266)	696	ALKAWSVAR(3)-VHKECCHGDLLECADDRADLAK(3),ALKAWSVAR(3)-VHKECCHGDLLECADDR(3)	10.5371	16.166		aldolase(100)-aldolase(316)	16	SKGGVVGIK(2)-AWGGKK(5)	24.9447	33.3651
bsa(336)-bsa(401)	48	SHCIAEVEKDAIPENLPPLTADFAEDKDVCK(27)-LKHLVDEPQNLIK(2)	21.6311	28.691		bsa(228)-bsa(266)	476	CASIQKFGER(6)-VHKECCHGDLLECADDR(3),CASIQKFGER(6)-VHKECCHGDLLECADDRADLAK(3)	12.5547	17.1402		aldolase(152)-aldolase(199)	16	CVLKIGEHTPSALAIMENANVLAR(4)-YASICQQNGIVPIVEPEILPDGDHDLKR(27)	15.0145	27.7874
bsa(245)-bsa(263)	46	LSQKFPK(4)-LVTDLTKVHK(7)	19.3523	57.1812		bsa(374)-bsa(498)	398	LAKEYEATLEECCAKDDPHACYSTVFDK(3)-VTKCCTESLVNR(3),LAKEYEATLEECCAK(3)-VTKCCTESLVNR(3),LAKEYEATLEECCAKDDPHACYSTVFDKLK(3)-VTKCCTESLVNR(3)	17.9419	21.1149		aldolase(152)-aldolase(98)	16	CVLKIGEHTPSALAIMENANVLAR(4)-ADDGRPFPQVIKSK(12)	35.8585	51.3703
bsa(183)-bsa(463)	46	RHPYFYAPELLYYANKYNGVFQECCQAEDK(16)-CCTKPESER(4),RHPYFYAPELLYYANKYNGVFQECCQAEDKGACLLPK(16)-CCTKPESER(4)	26.5217	28.2921		bsa(318)-bsa(463)	366	SHCIAEVEKDAIPENLPPLTADFAEDKDVCK(9)-CCTKPESER(4),SHCIAEVEKDAIPENLPPLTADFAEDKDVCKNYQEAK(9)-CCTKPESER(4),SHCIAEVEKDAIPENLPPLTADFAEDK(9)-CCTKPESER(4)	17.7042	19.2966		aldolase(13)-aldolase(41)	16	KELSDIAHR(1)-GILAADESTGSIAKR(14)	40.27	49.7781
bsa(420)-bsa(568)	46	QNCDQFEKLGEYGFQNALIVR(8)-ATEEQLKTVMENFVAFVDK(7)	14.5098	15.691		bsa(28)-bsa(36)	334	DTHKSEIAHR(4)-FKDLGEEHFK(2)	12.6118	17.4971		aldolase(12)-aldolase(341)	16	PHSHPALTPEQKK(12)-ALANSLACQGKYTPSGQAGAAASESLFISNHAY(11)	31.5731	37.9126
bsa(235)-bsa(386)	46	FGERALKAWSVAR(7)-EYEATLEECCAKDDPHACYSTVFDK(12),ALKAWSVAR(3)-LAKEYEATLEECCAKDDPHACYSTVFDKLK(15),FGERALKAWSVAR(7)-EYEATLEECCAKDDPHACYSTVFDKLK(12),ALKAWSVAR(3)-LAKEYEATLEECCAKDDPHACYSTVFDK(15)	29.9999	38.7889		bsa(183)-bsa(463)	300	RHPYFYAPELLYYANKYNGVFQECCQAEDKGACLLPK(16)-CCTKPESER(4),HPYFYAPELLYYANKYNGVFQECCQAEDK(15)-CCTKPESER(4),RHPYFYAPELLYYANKYNGVFQECCQAEDK(16)-CCTKPESER(4)	26.5217	28.2921		aldolase(317)-aldolase(98)	14	KENLK(1)-ADDGRPFPQVIKSK(12)	24.4165	39.0642
bsa(455)-bsa(495)	42	SLGKVGTR(4)-TPVSEKVTK(6)	23.81	54.2742		bsa(228)-bsa(374)	266	CASIQKFGER(6)-LAKEYEATLEECCAK(3),CASIQKFGER(6)-LAKEYEATLEECCAKDDPHACYSTVFDKLK(3),CASIQKFGER(6)-LAKEYEATLEECCAKDDPHACYSTVFDK(3)	16.8518	20.3862		aldolase(138)-aldolase(139)	14	CAQYKK(5)-KDGADFAK(1)	3.79134	7.34721
bsa(245)-bsa(318)	42	LSQKFPK(4)-SHCIAEVEKDAIPENLPPLTADFAEDKDVCK(9)	4.24552	6.4789		bsa(455)-bsa(463)	250	SLGKVGTR(4)-CCTKPESER(4),SLGKVGTR(4)-CCTKPESERMPCTEDYLSLILNR(4),SLGKVGTRCCTKPESER(4)-SLGKVGTRCCTKPESER(12)	13.3565	19.0249		aldolase(100)-aldolase(100)	14	SKGGVVGIK(2)-SKGGVVGIK(2)	0	6.32456
bsa(245)-bsa(437)	42	LSQKFPK(4)-KVPQVSTPTLVEVSR(1)	36.6085	56.9725		bsa(245)-bsa(463)	240	LSQKFPK(4)-CCTKPESER(4),LSQKFPK(4)-CCTKPESERMPCTEDYLSLILNR(4)	19.8744	20.0751		aldolase(12)-aldolase(293)	14	PHSHPALTPEQKK(12)-CPLLKPWALTFSYGR(5)	20.1399	30.8715
bsa(455)-bsa(498)	40	SLGKVGTR(4)-VTKCCTESLVNR(3)	25.184	56.8879		bsa(117)-bsa(228)	240	ETYGDMADCCEKQEPER(12)-CASIQKFGER(6),ETYGDMADCCEKQEPERNECFLSHKDDSPDLPK(12)-CASIQKFGER(6),ETYGDMADCCEKQEPERNECFLSHK(12)-CASIQKFGER(6)	22.6059	25.1749		aldolase(13)-aldolase(329)	14	KELSDIAHR(1)-AAQEEYVKR(8)	33.9402	49.4968
bsa(245)-bsa(266)	38	LSQKFPK(4)-VHKECCHGDLLECADDR(3),LSQKFPK(4)-VHKECCHGDLLECADDRADLAK(3)	21.4355	57.4701		bsa(228)-bsa(489)	222	CASIQKFGER(6)-LCVLHEKTPVSEK(7)	13.5035	15.8482		aldolase(138)-aldolase(152)	12	CAQYKK(5)-CVLKIGEHTPSALAIMENANVLAR(4)	31.7891	36.5221
bsa(235)-bsa(437)	36	ALKAWSVAR(3)-KVPQVSTPTLVEVSR(1)	32.0146	45.2638		bsa(204)-bsa(304)	210	GACLLPKIETMREK(7)-ECCDKPLLEK(5),GACLLPKIETMR(7)-LKECCDKPLLEK(7),GACLLPKIETMR(7)-ECCDKPLLEK(5)	21.8395	24.9036		aldolase(138)-aldolase(321)	12	CAQYKKDGADFAK(5)-KENLKAAQEEYVK(5),CAQYKK(5)-ENLKAAQEEYVKR(4)	31.9648	41.8872
bsa(297)-bsa(455)	36	YICDNQDTISSKLK(12)-SLGKVGTR(4)	30.6337	33.9118		bsa(318)-bsa(455)	210	SHCIAEVEKDAIPENLPPLTADFAEDK(9)-SLGKVGTR(4),SHCIAEVEKDAIPENLPPLTADFAEDKDVCK(9)-SLGKVGTR(4),SHCIAEVEKDAIPENLPPLTADFAEDKDVCKNYQEAK(9)-SLGKVGTR(4)	25.5265	28.639		aldolase(107)-aldolase(110)	12	GGVVGIKVDKGVVPLAGTNGETTTQGLDGLSER(7)-VDKGVVPLAGTNGETTTQGLDGLSER(3),SKGGVVGIKVDKGVVPLAGTNGETTTQGLDGLSER(9)-VDKGVVPLAGTNGETTTQGLDGLSER(3)	8.63535	9.48331
bsa(248)-bsa(299)	36	FPKAEFVEVTK(3)-LKECCDKPLLEK(2),LSQKFPKAEFVEVTK(7)-LKECCDKPLLEK(2)	15.283	18.033		bsa(117)-bsa(489)	184	ETYGDMADCCEKQEPER(12)-LCVLHEKTPVSEK(7),ETYGDMADCCEKQEPERNECFLSHK(12)-LCVLHEKTPVSEK(7),ETYGDMADCCEKQEPERNECFLSHKDDSPDLPK(12)-LCVLHEKTPVSEK(7)	22.1763	25.1792		aldolase(311)-aldolase(316)	12	ALQASALKAWGGKK(8)-AWGGKK(5),ALQASALKAWGGK(8)-AWGGKK(5)	10.1741	14.3117
bsa(204)-bsa(437)	32	GACLLPKIETMR(7)-KVPQVSTPTLVEVSR(1)	37.9681	59.339		bsa(266)-bsa(489)	170	VHKECCHGDLLECADDRADLAK(3)-LCVLHEKTPVSEK(7),VHKECCHGDLLECADDR(3)-LCVLHEKTPVSEK(7)	21.5838	27.4265		aldolase(138)-aldolase(146)	12	CAQYKK(5)-DGADFAKWR(7)	13.3278	43.3356
bsa(437)-bsa(437)	32	KVPQVSTPTLVEVSR(1)-KVPQVSTPTLVEVSR(1)	0	6.32456		bsa(374)-bsa(399)	162	LAKEYEATLEECCAK(3)-DDPHACYSTVFDKLK(13)	12.0917	16.7758		aldolase(207)-aldolase(41)	12	CQYVTEKVLAAVYK(7)-GILAADESTGSIAKR(14)	33.1622	55.3418
bsa(235)-bsa(245)	30	ALKAWSVAR(3)-LSQKFPK(4)	15.1213	42.4033		bsa(304)-bsa(463)	160	LKECCDKPLLEK(7)-CCTKPESER(4),ECCDKPLLEK(5)-CCTKPESER(4)	29.2922	32.3193		aldolase(293)-aldolase(317)	12	CPLLKPWALTFSYGR(5)-KENLK(1)	43.0867	61.6882
bsa(245)-bsa(412)	30	LSQKFPK(4)-HLVDEPQNLIKQNCDQFEK(11)	26.0383	32.3513		bsa(304)-bsa(318)	156	LKECCDKPLLEK(7)-SHCIAEVEKDAIPENLPPLTADFAEDK(9),LKECCDKPLLEK(7)-SHCIAEVEKDAIPENLPPLTADFAEDKDVCK(9),ECCDKPLLEK(5)-SHCIAEVEKDAIPENLPPLTADFAEDKDVCK(9)	18.4265	25.205		aldolase(152)-aldolase(316)	12	CVLKIGEHTPSALAIMENANVLAR(4)-AWGGKK(5)	37.5633	47.3528
bsa(248)-bsa(297)	30	FPKAEFVEVTK(3)-YICDNQDTISSKLK(12)	10.8757	17.0249		bsa(455)-bsa(548)	146	SLGKVGTRCCTKPESER(4)-QIKKQTALVELLK(4),SLGKVGTR(4)-KQTALVELLK(1),SLGKVGTR(4)-LFTFHADICTLPDTEKQIKKQTALVELLK(20)	17.1195	27.4138		aldolase(107)-aldolase(146)	12	SKGGVVGIKVDK(9)-DGADFAKWR(7),GGVVGIKVDK(7)-KDGADFAKWR(8)	4.40562	7.06965
bsa(437)-bsa(495)	28	KVPQVSTPTLVEVSR(1)-TPVSEKVTK(6)	8.70503	9.4725		bsa(544)-bsa(548)	142	LFTFHADICTLPDTEKQIK(16)-KQTALVELLK(1)	6.47333	8.05828		aldolase(229)-aldolase(317)	12	ALSDHHIYLEGTLLKPNMVTPGHACTQK(15)-KENLKAAQEEYVK(1)	33.1694	55.5631
bsa(263)-bsa(28)	28	LVTDLTKVHK(7)-DTHKSEIAHR(4)	20.8279	22.3117		bsa(437)-bsa(561)	132	KVPQVSTPTLVEVSR(1)-HKPKATEEQLK(4)	11.7196	19.2399		aldolase(110)-aldolase(317)	10	VDKGVVPLAGTNGETTTQGLDGLSER(3)-KENLK(1)	31.7497	44.0234
bsa(455)-bsa(548)	24	SLGKVGTR(4)-KQTALVELLK(1)	17.1195	27.4138		bsa(399)-bsa(498)	132	DDPHACYSTVFDKLK(13)-VTKCCTESLVNR(3),EYEATLEECCAKDDPHACYSTVFDKLK(25)-VTKCCTESLVNR(3)	24.6141	26.2645		aldolase(12)-aldolase(13)	10	PHSHPALTPEQKK(12)-KELSDIAHR(1)	3.79081	6.90394
bsa(437)-bsa(568)	22	KVPQVSTPTLVEVSR(1)-ATEEQLKTVMENFVAFVDK(7)	19.6862	24.8974		bsa(228)-bsa(498)	130	CASIQKFGER(6)-TPVSEKVTKCCTESLVNR(9),CASIQKFGER(6)-VTKCCTESLVNR(3)	13.1082	17.7409		aldolase(329)-aldolase(86)	10	AAQEEYVKR(8)-VNPCIGGVILFHETLYQKADDGRPFPQVIK(18)	24.4792	47.9711
bsa(245)-bsa(495)	22	LSQKFPK(4)-TPVSEKVTK(6)	35.3192	58.531		bsa(245)-bsa(304)	120	LSQKFPK(4)-ECCDKPLLEK(5),LSQKFPK(4)-LKECCDKPLLEK(7)	19.2	27.1573		aldolase(138)-aldolase(316)	10	CAQYKK(5)-AWGGKK(5),CAQYKK(5)-AWGGKKENLK(5)	33.8214	52.1026
bsa(204)-bsa(228)	22	GACLLPKIETMR(7)-CASIQKFGER(6)	36.3822	60.5556		bsa(420)-bsa(437)	120	QNCDQFEKLGEYGFQNALIVR(8)-KVPQVSTPTLVEVSR(1)	22.4286	25.8776		aldolase(13)-aldolase(27)	10	KELSDIAHR(1)-IVAPGKGILAADESTGSIAK(6)	20.3329	26.4718
bsa(412)-bsa(455)	16	HLVDEPQNLIKQNCDQFEK(11)-SLGKVGTR(4)	15.555	33.8352		bsa(548)-bsa(568)	118	KQTALVELLK(1)-ATEEQLKTVMENFVAFVDKCCAADDKEACFAVEGPK(7),KQTALVELLK(1)-ATEEQLKTVMENFVAFVDK(7),LFTFHADICTLPDTEKQIKKQTALVELLK(20)-ATEEQLKTVMENFVAFVDK(7)	13.3696	16.0041		aldolase(207)-aldolase(207)	10	RCQYVTEKVLAAVYK(8)-CQYVTEKVLAAVYK(7)	0	6.32456
bsa(346)-bsa(374)	16	NYQEAKDAFLGSFLYEYSR(6)-LAKEYEATLEECCAK(3)	12.3825	18.303		bsa(263)-bsa(28)	116	LVTDLTKVHK(7)-DTHKSEIAHR(4)	20.8279	22.3117		aldolase(293)-aldolase(316)	10	CPLLKPWALTFSYGR(5)-AWGGKK(5)	43.2409	63.2385
bsa(235)-bsa(489)	14	ALKAWSVAR(3)-LCVLHEKTPVSEK(7)	25.9615	38.1067		bsa(211)-bsa(245)	114	EKVLASSAR(2)-LSQKFPK(4)	20.294	20.5593		aldolase(139)-aldolase(146)	8	KDGADFAK(1)-DGADFAKWR(7)	16.7904	38.0744
bsa(580)-bsa(597)	14	TVMENFVAFVDKCCAADDK(12)-EACFAVEGPKLVVSTQTALA(10)	12.1758	12.9039		bsa(245)-bsa(318)	112	LSQKFPK(4)-SHCIAEVEKDAIPENLPPLTADFAEDKDVCKNYQEAK(9),LSQKFPK(4)-SHCIAEVEKDAIPENLPPLTADFAEDK(9),LSQKFPK(4)-SHCIAEVEKDAIPENLPPLTADFAEDKDVCK(9)	4.24552	6.4789		aldolase(100)-aldolase(311)	8	SKGGVVGIK(2)-ALQASALKAWGGKK(8)	24.4686	39.7717
bsa(235)-bsa(498)	14	ALKAWSVAR(3)-VTKCCTESLVNR(3)	23.3511	33.9858		bsa(455)-bsa(489)	106	SLGKVGTR(4)-LCVLHEKTPVSEK(7)	24.9687	32.132		aldolase(146)-aldolase(293)	8	DGADFAKWRCVLK(7)-CPLLKPWALTFSYGR(5)	23.448	#N/A
bsa(235)-bsa(248)	12	ALKAWSVAR(3)-FPKAEFVEVTK(3)	19.083	35.6636		bsa(346)-bsa(374)	104	NYQEAKDAFLGSFLYEYSR(6)-LAKEYEATLEECCAKDDPHACYSTVFDKLK(3),NYQEAKDAFLGSFLYEYSR(6)-LAKEYEATLEECCAKDDPHACYSTVFDK(3),NYQEAKDAFLGSFLYEYSR(6)-LAKEYEATLEECCAK(3)	12.3825	18.303		aldolase(100)-aldolase(86)	8	SKGGVVGIK(2)-VNPCIGGVILFHETLYQKADDGRPFPQVIK(18)	15.1835	30.5505
bsa(245)-bsa(489)	12	LSQKFPK(4)-LCVLHEKTPVSEK(7)	35.5786	53.9617		bsa(28)-bsa(285)	104	DTHKSEIAHR(4)-ADLAKYICDNQDTISSK(5),DTHKSEIAHR(4)-ECCHGDLLECADDRADLAKYICDNQDTISSK(19),DTHKSEIAHR(4)-VHKECCHGDLLECADDRADLAKYICDNQDTISSK(22)	23.4491	27.9925		aldolase(13)-aldolase(317)	8	PHSHPALTPEQKKELSDIAHR(13)-KENLK(1),KELSDIAHR(1)-KENLK(1)	42.7993	53.4059
bsa(28)-bsa(455)	12	DTHKSEIAHR(4)-SLGKVGTR(4)	49.7963	#N/A		bsa(245)-bsa(266)	98	LSQKFPK(4)-VHKECCHGDLLECADDRADLAK(3),LSQKFPK(4)-VHKECCHGDLLECADDR(3)	21.4355	57.4701		aldolase(27)-aldolase(293)	8	IVAPGKGILAADESTGSIAK(6)-CPLLKPWALTFSYGR(5)	16.4088	17.0198
bsa(204)-bsa(245)	10	GACLLPKIETMR(7)-LSQKFPK(4)	28.4186	31.5325		bsa(297)-bsa(318)	98	YICDNQDTISSKLK(12)-SHCIAEVEKDAIPENLPPLTADFAEDKDVCK(9)	7.21214	8.73084		aldolase(321)-aldolase(329)	8	KENLKAAQEEYVKR(5)-AAQEEYVKR(8),ENLKAAQEEYVKR(4)-AAQEEYVKR(8)	12.1554	18.3267
bsa(235)-bsa(455)	10	ALKAWSVAR(3)-SLGKVGTR(4)	28.6547	53.9671		bsa(138)-bsa(455)	96	NECFLSHKDDSPDLPKLKPDPNTLCDEFK(16)-SLGKVGTR(4),DDSPDLPKLKPDPNTLCDEFKADEK(8)-SLGKVGTR(4),DDSPDLPKLKPDPNTLCDEFK(8)-SLGKVGTR(4)	19.2046	20.3877		aldolase(316)-aldolase(86)	8	AWGGKK(5)-VNPCIGGVILFHETLYQKADDGRPFPQVIK(18),AWGGKKENLK(5)-VNPCIGGVILFHETLYQKADDGRPFPQVIK(18)	19.2381	25.1906
bsa(455)-bsa(523)	10	SLGKVGTR(4)-RPCFSALTPDETYVPKAFDEK(16)	28.4628	38.9474		bsa(228)-bsa(463)	96	CASIQKFGER(6)-CCTKPESERMPCTEDYLSLILNR(4),CASIQKFGER(6)-CCTKPESER(4)	33.0179	53.931		aldolase(139)-aldolase(27)	8	KDGADFAK(1)-IVAPGKGILAADESTGSIAK(6)	24.4371	28.7719
bsa(437)-bsa(463)	10	KVPQVSTPTLVEVSR(1)-CCTKPESER(4)	28.6503	49.285		bsa(228)-bsa(235)	94	CASIQKFGER(6)-ALKAWSVAR(3)	13.7198	23.579		aldolase(199)-aldolase(207)	8	YASICQQNGIVPIVEPEILPDGDHDLKR(27)-CQYVTEKVLAAVYK(7)	12.3753	17.4573
bsa(245)-bsa(498)	10	LSQKFPK(4)-VTKCCTESLVNR(3)	32.7258	53.0922		bsa(248)-bsa(299)	92	LSQKFPKAEFVEVTK(7)-LKECCDKPLLEK(2),FPKAEFVEVTK(3)-LKECCDKPLLEK(2)	15.283	18.033		aldolase(329)-aldolase(98)	8	AAQEEYVKR(8)-ADDGRPFPQVIKSK(12)	20.6575	38.9836
bsa(245)-bsa(285)	10	LSQKFPK(4)-ADLAKYICDNQDTISSK(5)	17.5555	45.3108		bsa(235)-bsa(263)	92	ALKAWSVAR(3)-LVTDLTKVHK(7)	9.54106	13.137		aldolase(152)-aldolase(288)	8	CVLKIGEHTPSALAIMENANVLAR(4)-RTVPPAVTGVTFLSGGQSEEEASINLNAINKCPLLKPWALTFSYGR(31)	28.1294	53.5645
bsa(245)-bsa(455)	8	LSQKFPK(4)-SLGKVGTR(4)	25.9274	29.5482		bsa(204)-bsa(463)	76	GACLLPKIETMR(7)-CCTKPESER(4)	22.1258	24.1074		aldolase(100)-aldolase(110)	8	SKGGVVGIK(2)-VDKGVVPLAGTNGETTTQGLDGLSER(3)	28.8697	50.665
bsa(245)-bsa(304)	8	LSQKFPK(4)-LKECCDKPLLEK(7)	19.2	27.1573		bsa(318)-bsa(401)	76	SHCIAEVEKDAIPENLPPLTADFAEDKDVCK(9)-DDPHACYSTVFDKLKHLVDEPQNLIK(15),SHCIAEVEKDAIPENLPPLTADFAEDKDVCK(9)-LKHLVDEPQNLIK(2)	23.7003	29.3171		aldolase(27)-aldolase(317)	6	IVAPGKGILAADESTGSIAKR(6)-KENLK(1)	28.5087	41.7101
bsa(245)-bsa(245)	8	LSQKFPK(4)-LSQKFPK(4)	0	6.32456		bsa(228)-bsa(245)	74	CASIQKFGER(6)-LSQKFPK(4)	26.4616	45.378		aldolase(146)-aldolase(229)	6	DGADFAKWR(7)-ALSDHHIYLEGTLLKPNMVTPGHACTQK(15)	9.08142	10.0487
bsa(318)-bsa(455)	8	SHCIAEVEKDAIPENLPPLTADFAEDKDVCK(9)-SLGKVGTR(4)	25.5265	28.639		bsa(204)-bsa(455)	70	GACLLPKIETMR(7)-SLGKVGTR(4)	19.5198	23.0733		aldolase(107)-aldolase(317)	6	GGVVGIKVDK(7)-KENLK(1)	27.2907	46.3559
bsa(455)-bsa(587)	8	SLGKVGTR(4)-CCAADDKEACFAVEGPK(7)	20.9125	23.0002		bsa(245)-bsa(455)	66	LSQKFPK(4)-SLGKVGTR(4)	25.9274	29.5482		aldolase(27)-aldolase(311)	6	IVAPGKGILAADESTGSIAK(6)-ALQASALKAWGGKK(8)	24.4056	45.0279
bsa(437)-bsa(559)	8	KVPQVSTPTLVEVSR(1)-HKPK(2)	13.4887	30.9118		bsa(183)-bsa(304)	66	RHPYFYAPELLYYANKYNGVFQECCQAEDK(16)-LKECCDKPLLEK(7),RHPYFYAPELLYYANKYNGVFQECCQAEDKGACLLPK(16)-LKECCDKPLLEK(7),HPYFYAPELLYYANKYNGVFQECCQAEDK(15)-LKECCDKPLLEK(7)	14.2183	18.972		aldolase(13)-aldolase(316)	6	KELSDIAHR(1)-ALQASALKAWGGKK(13),KELSDIAHR(1)-AWGGKKENLK(5)	44.3664	61.3279
bsa(245)-bsa(28)	8	LSQKFPK(4)-DTHKSEIAHR(4)	37.4269	#N/A		bsa(228)-bsa(455)	62	CASIQKFGER(6)-SLGKVGTR(4)	26.9215	44.8853		aldolase(329)-aldolase(329)	6	AAQEEYVKR(8)-AAQEEYVKR(8)	0	6.32456
bsa(528)-bsa(548)	6	AFDEKLFTFHADICTLPDTEK(5)-KQTALVELLK(1)	13.6213	21.9576		bsa(245)-bsa(297)	60	LSQKFPK(4)-YICDNQDTISSKLK(12)	9.37406	21.7		aldolase(146)-aldolase(27)	6	DGADFAKWR(7)-IVAPGKGILAADESTGSIAK(6)	17.427	67.8439
bsa(299)-bsa(318)	6	LKECCDKPLLEK(2)-SHCIAEVEKDAIPENLPPLTADFAEDKDVCK(9)	12.9374	22.7766		bsa(266)-bsa(28)	58	VHKECCHGDLLECADDR(3)-DTHKSEIAHR(4),VHKECCHGDLLECADDRADLAK(3)-DTHKSEIAHR(4)	22.5079	25.2864		catalase(16)-catalase(477)	130	HWKEQR(3)-KAVK(1)	18.3543	21.0864
bsa(528)-bsa(547)	6	AFDEKLFTFHADICTLPDTEK(5)-QIKK(3)	12.6689	15.7758		bsa(235)-bsa(346)	54	ALKAWSVAR(3)-NYQEAKDAFLGSFLYEYSR(6),ALKAWSVAR(3)-DAIPENLPPLTADFAEDKDVCKNYQEAKDAFLGSFLYEYSR(28)	14.3583	19.9612		catalase(237)-catalase(449)	52	FHYKTDQGIK(4)-TFYLKVLNEEQR(5)	21.0526	22.0111
bsa(228)-bsa(346)	6	CASIQKFGER(6)-NYQEAKDAFLGSFLYEYSR(6)	21.4298	25.1038		bsa(235)-bsa(245)	52	ALKAWSVAR(3)-LSQKFPK(4)	15.1213	42.4033		catalase(476)-catalase(480)	30	LCENIAGHLKDAQLFIQKK(18)-AVKNFSDVHPEYGSR(3),DAQLFIQKK(8)-AVKNFSDVHPEYGSR(3)	5.9877	7.4641
bsa(285)-bsa(309)	6	ADLAKYICDNQDTISSK(5)-LKECCDKPLLEKSHCIAEVEK(12)	9.16507	8.90394		bsa(336)-bsa(401)	50	SHCIAEVEKDAIPENLPPLTADFAEDKDVCK(27)-LKHLVDEPQNLIK(2)	21.6311	28.691		catalase(23)-catalase(98)	14	AAQKPDVLTTGGGNPVGDKLNSLTVGPR(4)-AKVFEHIGKR(2),AAQKPDVLTTGGGNPVGDKLNSLTVGPR(4)-AKVFEHIGK(2)	21.8277	24.1053
GST(125)-GST(78)	4	VDFLSKLPEMLK(6)-YIADKHNMLGGCPK(5)	33.7662	57.7095		bsa(156)-bsa(75)	48	KFWGK(1)-LVNELTEFAKTCVADESHAGCEK(10)	20.9962	22.1949		catalase(16)-catalase(476)	8	HWKEQR(3)-DAQLFIQKK(8)	19.3323	21.8004
						bsa(455)-bsa(547)	46	SLGKVGTR(4)-LFTFHADICTLPDTEKQIKK(19),SLGKVGTR(4)-LFTFHADICTLPDTEKQIKKQTALVELLK(19),SLGKVGTR(4)-QIKK(3)	17.6819	27.205		lysozyme(134)-lysozyme(134)	748	CKGTDVQAWIR(2)-CKGTDVQAWIR(2),NRCKGTDVQAWIR(4)-CKGTDVQAWIR(2)	0	6.32456
						bsa(44)-bsa(75)	40	FKDLGEEHFKGLVLIAFSQYLQQCPFDEHVK(10)-LVNELTEFAKTCVADESHAGCEK(10)	11.8402	17.4472		lysozyme(134)-lysozyme(51)	626	CKGTDVQAWIR(2)-GYSLGNWVCAAKFESNFNTQATNR(12),CKGTDVQAWIR(2)-GYSLGNWVCAAKFESNFNTQATNRNTDGSTDYGILQINSR(12),CKGTDVQAWIR(2)-HGLDNYRGYSLGNWVCAAKFESNFNTQATNR(19)	13.5078	36.1819
Euclidean distance (Å)	109/138=78.99%					bsa(117)-bsa(266)	38	ETYGDMADCCEKQEPER(12)-VHKECCHGDLLECADDRADLAK(3),ETYGDMADCCEKQEPER(12)-VHKECCHGDLLECADDR(3)	21.939	31.5139		lysozyme(115)-lysozyme(134)	496	KIVSDGNGMNAWVAWR(1)-CKGTDVQAWIR(2)	19.5082	34.0821
SASD (Å)	72/136=52.94%					bsa(412)-bsa(437)	36	HLVDEPQNLIKQNCDQFEK(11)-KVPQVSTPTLVEVSR(1)	20.8361	25.812		lysozyme(134)-lysozyme(31)	492	NRCKGTDVQAWIR(4)-CELAAAMKR(8),CKGTDVQAWIR(2)-CELAAAMKR(8)	20.0172	29.1455
						bsa(228)-bsa(437)	36	CASIQKFGER(6)-KVPQVSTPTLVEVSR(1)	23.8149	35.989		lysozyme(31)-lysozyme(31)	446	CELAAAMKR(8)-CELAAAMKR(8),CELAAAMKRHGLDNYR(8)-CELAAAMKR(8)	0	6.32456
						bsa(245)-bsa(28)	36	LSQKFPK(4)-DTHKSEIAHR(4)	37.4269	#N/A		lysozyme(31)-lysozyme(51)	430	CELAAAMKR(8)-HGLDNYRGYSLGNWVCAAKFESNFNTQATNR(19),CELAAAMKR(8)-GYSLGNWVCAAKFESNFNTQATNR(12),CELAAAMKR(8)-GYSLGNWVCAAKFESNFNTQATNRNTDGSTDYGILQINSR(12)	15.6493	41.0487
						bsa(140)-bsa(455)	36	LKPDPNTLCDEFKADEK(2)-SLGKVGTR(4),LKPDPNTLCDEFK(2)-SLGKVGTR(4)	21.2008	21.9836		lysozyme(115)-lysozyme(31)	270	KIVSDGNGMNAWVAWR(1)-CELAAAMKR(8)	16.9857	30.1188
						bsa(256)-bsa(28)	34	AEFVEVTKLVTDLTK(8)-DTHKSEIAHR(4)	25.9624	29.2303		lysozyme(115)-lysozyme(51)	254	KIVSDGNGMNAWVAWR(1)-GYSLGNWVCAAKFESNFNTQATNR(12),KIVSDGNGMNAWVAWR(1)-HGLDNYRGYSLGNWVCAAKFESNFNTQATNR(19)	20.0397	49.0744
						bsa(297)-bsa(304)	30	YICDNQDTISSKLK(12)-ECCDKPLLEK(5)	13.6678	18.2913		lysozyme(115)-lysozyme(115)	192	KIVSDGNGMNAWVAWR(1)-KIVSDGNGMNAWVAWR(1)	0	6.32456
						bsa(36)-bsa(75)	30	FKDLGEEHFK(2)-LVNELTEFAKTCVADESHAGCEK(10)	9.32324	12.5898		lysozyme(51)-lysozyme(51)	108	GYSLGNWVCAAKFESNFNTQATNR(12)-GYSLGNWVCAAKFESNFNTQATNR(12),HGLDNYRGYSLGNWVCAAKFESNFNTQATNR(19)-GYSLGNWVCAAKFESNFNTQATNR(12)	0	6.32456
						bsa(528)-bsa(559)	28	AFDEKLFTFHADICTLPDTEK(5)-HKPK(2)	15.7498	28.1957		lysozyme(114)-lysozyme(134)	92	NLCNIPCSALLSSDITASVNCAKK(23)-CKGTDVQAWIR(2)	18.2818	36.885
						bsa(489)-bsa(523)	28	LCVLHEKTPVSEK(7)-RPCFSALTPDETYVPKAFDEK(16)	21.8673	27.6549		lysozyme(114)-lysozyme(31)	66	NLCNIPCSALLSSDITASVNCAKK(23)-CELAAAMKR(8)	12.9269	26.1087
						bsa(28)-bsa(88)	26	DTHKSEIAHR(4)-TCVADESHAGCEKSLHTLFGDELCK(13)	9.61801	10.9474		lysozyme(114)-lysozyme(51)	38	NLCNIPCSALLSSDITASVNCAKK(23)-GYSLGNWVCAAKFESNFNTQATNR(12)	17.6451	57.2196
						bsa(420)-bsa(548)	26	QNCDQFEKLGEYGFQNALIVR(8)-KQTALVELLK(1)	20.4652	26.6289		lysozyme(114)-lysozyme(115)	36	NLCNIPCSALLSSDITASVNCAKK(23)-KIVSDGNGMNAWVAWR(1)	4.05956	6.76783
						bsa(297)-bsa(463)	26	YICDNQDTISSKLK(12)-CCTKPESER(4)	22.9414	26.2645		bsa(235)-bsa(374)	1138	ALKAWSVAR(3)-LAKEYEATLEECCAK(3),ALKAWSVAR(3)-LAKEYEATLEECCAKDDPHACYSTVFDKLK(3),ALKAWSVAR(3)-LAKEYEATLEECCAKDDPHACYSTVFDK(3)	13.5305	16.3892
						bsa(309)-bsa(36)	24	LKECCDKPLLEKSHCIAEVEK(12)-FKDLGEEHFK(2)	19.6475	24.4472		bsa(28)-bsa(36)	670	RDTHKSEIAHR(5)-FKDLGEEHFK(2),DTHKSEIAHR(4)-FKDLGEEHFK(2)	12.6118	17.4971
						bsa(285)-bsa(299)	24	ADLAKYICDNQDTISSK(5)-LKECCDKPLLEK(2)	12.5396	17.1805		bsa(235)-bsa(266)	600	ALKAWSVAR(3)-VHKECCHGDLLECADDR(3),ALKAWSVAR(3)-LVTDLTKVHKECCHGDLLECADDR(10),ALKAWSVAR(3)-VHKECCHGDLLECADDRADLAK(3),ALKAWSVAR(3)-LVTDLTKVHKECCHGDLLECADDRADLAK(10)	10.5371	16.166
						bsa(420)-bsa(568)	24	QNCDQFEKLGEYGFQNALIVR(8)-ATEEQLKTVMENFVAFVDK(7),QNCDQFEKLGEYGFQNALIVR(8)-ATEEQLKTVMENFVAFVDKCCAADDKEACFAVEGPK(7)	14.5098	15.691		bsa(455)-bsa(463)	390	SLGKVGTR(4)-CCTKPESER(4),SLGKVGTR(4)-CCTKPESERMPCTEDYLSLILNR(4)	13.3565	19.0249
						bsa(437)-bsa(455)	22	KVPQVSTPTLVEVSR(1)-SLGKVGTR(4)	19.5196	50.1136		bsa(183)-bsa(304)	288	RHPYFYAPELLYYANKYNGVFQECCQAEDKGACLLPK(16)-LKECCDKPLLEK(7),RHPYFYAPELLYYANKYNGVFQECCQAEDK(16)-LKECCDKPLLEK(7),RHPYFYAPELLYYANKYNGVFQECCQAEDKGACLLPK(16)-ECCDKPLLEK(5),HPYFYAPELLYYANKYNGVFQECCQAEDKGACLLPK(15)-LKECCDKPLLEK(7),HPYFYAPELLYYANKYNGVFQECCQAEDK(15)-LKECCDKPLLEK(7)	14.2183	18.972
						bsa(548)-bsa(559)	22	KQTALVELLK(1)-HKPK(2)	16.0779	40.6099		bsa(318)-bsa(463)	280	SHCIAEVEKDAIPENLPPLTADFAEDKDVCK(9)-CCTKPESER(4),SHCIAEVEKDAIPENLPPLTADFAEDK(9)-CCTKPESER(4),SHCIAEVEKDAIPENLPPLTADFAEDKDVCKNYQEAK(9)-CCTKPESER(4),SHCIAEVEKDAIPENLPPLTADFAEDKDVCK(9)-CCTKPESERMPCTEDYLSLILNR(4)	17.7042	19.2966
						bsa(548)-bsa(548)	20	KQTALVELLK(1)-KQTALVELLK(1)	0	6.32456		bsa(544)-bsa(548)	258	AFDEKLFTFHADICTLPDTEKQIK(21)-KQTALVELLK(1),LFTFHADICTLPDTEKQIK(16)-KQTALVELLK(1)	6.47333	8.05828
						bsa(183)-bsa(318)	20	RHPYFYAPELLYYANKYNGVFQECCQAEDK(16)-SHCIAEVEKDAIPENLPPLTADFAEDKDVCK(9),RHPYFYAPELLYYANKYNGVFQECCQAEDKGACLLPK(16)-SHCIAEVEKDAIPENLPPLTADFAEDKDVCK(9)	24.3758	28.9743		bsa(235)-bsa(263)	214	ALKAWSVAR(3)-LVTDLTKVHKECCHGDLLECADDR(7),ALKAWSVAR(3)-LVTDLTKVHKECCHGDLLECADDRADLAK(7),ALKAWSVAR(3)-LVTDLTKVHK(7)	9.54106	13.137
						bsa(266)-bsa(346)	18	VHKECCHGDLLECADDRADLAK(3)-NYQEAKDAFLGSFLYEYSR(6)	23.0397	28.2207		bsa(245)-bsa(463)	212	LSQKFPK(4)-CCTKPESER(4),LSQKFPK(4)-CCTKPESERMPCTEDYLSLILNR(4)	19.8744	20.0751
						bsa(548)-bsa(580)	18	KQTALVELLK(1)-TVMENFVAFVDKCCAADDKEACFAVEGPK(12)	14.961	21.6643		bsa(228)-bsa(374)	184	CASIQKFGER(6)-LAKEYEATLEECCAK(3),CASIQKFGER(6)-LAKEYEATLEECCAKDDPHACYSTVFDK(3)	16.8518	20.3862
						bsa(248)-bsa(297)	16	LSQKFPKAEFVEVTK(7)-YICDNQDTISSKLK(12),FPKAEFVEVTK(3)-YICDNQDTISSKLK(12)	10.8757	17.0249		bsa(28)-bsa(88)	170	RDTHKSEIAHR(5)-TCVADESHAGCEKSLHTLFGDELCK(13),DTHKSEIAHR(4)-TCVADESHAGCEKSLHTLFGDELCK(13)	9.61801	10.9474
						bsa(437)-bsa(568)	14	KVPQVSTPTLVEVSR(1)-ATEEQLKTVMENFVAFVDK(7)	19.6862	24.8974		bsa(420)-bsa(568)	158	QNCDQFEKLGEYGFQNALIVR(8)-ATEEQLKTVMENFVAFVDKCCAADDKEACFAVEGPK(7),QNCDQFEKLGEYGFQNALIVR(8)-ATEEQLKTVMENFVAFVDK(7)	14.5098	15.691
						bsa(235)-bsa(256)	14	ALKAWSVAR(3)-AEFVEVTKLVTDLTK(8)	10.7828	17.0342		bsa(140)-bsa(455)	158	LKPDPNTLCDEFK(2)-SLGKVGTR(4),DDSPDLPKLKPDPNTLCDEFKADEK(10)-SLGKVGTR(4),NECFLSHKDDSPDLPKLKPDPNTLCDEFK(18)-SLGKVGTR(4),LKPDPNTLCDEFKADEK(2)-SLGKVGTR(4)	21.2008	21.9836
						bsa(285)-bsa(36)	14	ADLAKYICDNQDTISSK(5)-FKDLGEEHFK(2)	16.3591	18.927		bsa(374)-bsa(498)	156	LAKEYEATLEECCAK(3)-VTKCCTESLVNR(3),LAKEYEATLEECCAKDDPHACYSTVFDK(3)-VTKCCTESLVNR(3),LAKEYEATLEECCAKDDPHACYSTVFDKLK(3)-VTKCCTESLVNR(3)	17.9419	21.1149
						bsa(455)-bsa(498)	12	SLGKVGTR(4)-VTKCCTESLVNR(3)	25.184	56.8879		bsa(548)-bsa(568)	138	KQTALVELLK(1)-ATEEQLKTVMENFVAFVDK(7),KQTALVELLK(1)-ATEEQLKTVMENFVAFVDKCCAADDKEACFAVEGPK(7)	13.3053	16.0041
						bsa(228)-bsa(318)	12	CASIQKFGER(6)-SHCIAEVEKDAIPENLPPLTADFAEDKDVCK(9)	29.9071	47.1852		bsa(297)-bsa(318)	132	YICDNQDTISSKLK(12)-SHCIAEVEKDAIPENLPPLTADFAEDKDVCK(9),YICDNQDTISSKLKECCDKPLLEK(12)-SHCIAEVEKDAIPENLPPLTADFAEDKDVCK(9)	7.21214	8.73084
						bsa(100)-bsa(65)	12	SLHTLFGDELCKVASLR(12)-GLVLIAFSQYLQQCPFDEHVKLVNELTEFAK(21)	12.5899	15.7758		bsa(138)-bsa(455)	130	DDSPDLPKLKPDPNTLCDEFK(8)-SLGKVGTR(4),NECFLSHKDDSPDLPKLKPDPNTLCDEFK(16)-SLGKVGTR(4),DDSPDLPKLKPDPNTLCDEFKADEK(8)-SLGKVGTR(4)	19.2046	20.3877
						bsa(140)-bsa(548)	12	LKPDPNTLCDEFKADEK(2)-KQTALVELLK(1)	21.2989	27.894		bsa(228)-bsa(489)	110	CASIQKFGER(6)-LCVLHEKTPVSEK(7)	13.5035	15.8482
						bsa(235)-bsa(455)	12	ALKAWSVAR(3)-SLGKVGTR(4)	28.6547	53.9671		bsa(228)-bsa(498)	108	CASIQKFGER(6)-VTKCCTESLVNR(3),CASIQKFGER(6)-TPVSEKVTKCCTESLVNR(9)	13.1082	17.7409
						bsa(36)-bsa(36)	12	FKDLGEEHFK(2)-FKDLGEEHFK(2)	0	6.32456		bsa(346)-bsa(374)	98	NYQEAKDAFLGSFLYEYSR(6)-LAKEYEATLEECCAKDDPHACYSTVFDK(3),NYQEAKDAFLGSFLYEYSR(6)-LAKEYEATLEECCAK(3)	12.3825	18.303
						bsa(245)-bsa(498)	12	LSQKFPK(4)-VTKCCTESLVNR(3)	32.7258	53.0922		bsa(248)-bsa(299)	96	LSQKFPKAEFVEVTK(7)-LKECCDKPLLEK(2),FPKAEFVEVTK(3)-LKECCDKPLLEK(2)	15.283	18.033
						bsa(299)-bsa(318)	10	LKECCDKPLLEK(2)-SHCIAEVEKDAIPENLPPLTADFAEDK(9),LKECCDKPLLEK(2)-SHCIAEVEKDAIPENLPPLTADFAEDKDVCK(9)	12.9374	22.7766		bsa(374)-bsa(489)	96	LAKEYEATLEECCAK(3)-LCVLHEKTPVSEK(7),LAKEYEATLEECCAKDDPHACYSTVFDK(3)-LCVLHEKTPVSEK(7)	27.8784	36.0178
						bsa(183)-bsa(204)	10	RHPYFYAPELLYYANKYNGVFQECCQAEDK(16)-GACLLPKIETMR(7)	9.96143	11.4049		bsa(211)-bsa(245)	92	EKVLASSAR(2)-LSQKFPK(4)	20.294	20.5593
						bsa(204)-bsa(297)	10	GACLLPKIETMR(7)-YICDNQDTISSKLK(12)	27.3546	30.9932		bsa(528)-bsa(548)	90	AFDEKLFTFHADICTLPDTEK(5)-KQTALVELLK(1)	13.6213	21.9576
						bsa(228)-bsa(346)	10	CASIQKFGER(6)-NYQEAKDAFLGSFLYEYSR(6)	21.4298	25.1038		bsa(304)-bsa(318)	90	LKECCDKPLLEK(7)-SHCIAEVEKDAIPENLPPLTADFAEDKDVCKNYQEAK(9),LKECCDKPLLEK(7)-SHCIAEVEKDAIPENLPPLTADFAEDKDVCK(9),LKECCDKPLLEK(7)-SHCIAEVEKDAIPENLPPLTADFAEDK(9)	18.4265	25.205
						bsa(245)-bsa(75)	10	LSQKFPK(4)-LVNELTEFAKTCVADESHAGCEK(10)	40.0077	60.5654		bsa(36)-bsa(75)	90	FKDLGEEHFK(2)-LVNELTEFAKTCVADESHAGCEK(10)	9.32324	12.5898
						bsa(523)-bsa(559)	10	RPCFSALTPDETYVPKAFDEK(16)-HKPK(2)	7.93603	17.6104		bsa(374)-bsa(495)	82	LAKEYEATLEECCAK(3)-TPVSEKVTK(6),LAKEYEATLEECCAKDDPHACYSTVFDK(3)-TPVSEKVTK(6)	21.7071	24.0677
						bsa(204)-bsa(245)	8	GACLLPKIETMR(7)-LSQKFPK(4)	28.4186	31.5325		bsa(374)-bsa(399)	76	LAKEYEATLEECCAK(3)-DDPHACYSTVFDKLK(13),LAKEYEATLEECCAK(3)-DDPHACYSTVFDKLKHLVDEPQNLIK(13)	12.0917	16.7758
						bsa(544)-bsa(568)	8	LFTFHADICTLPDTEKQIK(16)-ATEEQLKTVMENFVAFVDK(7)	18.126	20.7397		bsa(528)-bsa(547)	76	AFDEKLFTFHADICTLPDTEK(5)-QIKK(3)	12.6689	15.7758
						bsa(245)-bsa(437)	8	LSQKFPK(4)-KVPQVSTPTLVEVSR(1)	36.6085	56.9725		bsa(245)-bsa(263)	72	LSQKFPK(4)-LVTDLTKVHKECCHGDLLECADDRADLAK(7),LSQKFPK(4)-LVTDLTKVHK(7)	19.3523	57.1812
						bsa(140)-bsa(156)	8	LKPDPNTLCDEFKADEK(2)-KFWGK(1),LKPDPNTLCDEFKADEK(2)-KFWGKYLYEIAR(1)	18.8701	21.0841		bsa(130)-bsa(140)	68	ETYGDMADCCEKQEPERNECFLSHKDDSPDLPK(25)-LKPDPNTLCDEFKADEK(2),NECFLSHKDDSPDLPK(8)-LKPDPNTLCDEFKADEK(2),QEPERNECFLSHKDDSPDLPK(13)-LKPDPNTLCDEFKADEK(2)	24.0412	34.4976
						bsa(28)-bsa(463)	6	DTHKSEIAHR(4)-CCTKPESER(4)	52.495	#N/A		bsa(489)-bsa(88)	66	LCVLHEKTPVSEK(7)-TCVADESHAGCEKSLHTLFGDELCK(13)	32.4236	40.9973
						bsa(455)-bsa(544)	6	SLGKVGTR(4)-LFTFHADICTLPDTEKQIKKQTALVELLK(16)	16.778	24.0978		bsa(228)-bsa(88)	60	CASIQKFGER(6)-TCVADESHAGCEKSLHTLFGDELCK(13)	28.4144	33.2639
						bsa(455)-bsa(455)	6	SLGKVGTRCCTK(4)-SLGKVGTRCCTK(4)	0	6.32456		bsa(28)-bsa(374)	60	DTHKSEIAHR(4)-LAKEYEATLEECCAK(3),DTHKSEIAHR(4)-LAKEYEATLEECCAKDDPHACYSTVFDK(3)	42.957	46.0635
						bsa(235)-bsa(386)	6	FGERALKAWSVAR(7)-EYEATLEECCAKDDPHACYSTVFDK(12),ALKAWSVAR(3)-LAKEYEATLEECCAKDDPHACYSTVFDKLK(15),ALKAWSVAR(3)-LAKEYEATLEECCAKDDPHACYSTVFDK(15)	29.9999	38.7889		bsa(156)-bsa(44)	60	KFWGK(1)-FKDLGEEHFKGLVLIAFSQYLQQCPFDEHVK(10),KFWGK(1)-DLGEEHFKGLVLIAFSQYLQQCPFDEHVK(8)	11.4595	13.5898
						bsa(235)-bsa(437)	6	ALKAWSVAR(3)-KVPQVSTPTLVEVSR(1)	32.0146	46.0922		bsa(374)-bsa(437)	60	LAKEYEATLEECCAKDDPHACYSTVFDK(3)-KVPQVSTPTLVEVSR(1),LAKEYEATLEECCAK(3)-KVPQVSTPTLVEVSR(1),LAKEYEATLEECCAKDDPHACYSTVFDKLK(3)-KVPQVSTPTLVEVSR(1)	26.1259	31.0019
						bsa(547)-bsa(559)	6	LFTFHADICTLPDTEKQIKK(19)-HKPK(2)	18.12	43.5578		bsa(228)-bsa(235)	60	CASIQKFGER(6)-ALKAWSVAR(3)	13.7198	23.579
						bsa(437)-bsa(489)	6	KVPQVSTPTLVEVSR(1)-LCVLHEKTPVSEK(7)	19.5836	38.65		bsa(263)-bsa(28)	58	LVTDLTKVHKECCHGDLLECADDRADLAK(7)-DTHKSEIAHR(4),LVTDLTKVHK(7)-DTHKSEIAHR(4)	20.8279	22.3117
						bsa(420)-bsa(463)	6	QNCDQFEKLGEYGFQNALIVR(8)-CCTKPESER(4)	16.2293	23.4361		bsa(228)-bsa(266)	54	CASIQKFGER(6)-VHKECCHGDLLECADDR(3),CASIQKFGER(6)-VHKECCHGDLLECADDRADLAK(3)	12.5547	17.1402
						bsa(489)-bsa(498)	6	LCVLHEKTPVSEK(7)-VTKCCTESLVNR(3)	14.4544	20.8257		bsa(523)-bsa(548)	54	RPCFSALTPDETYVPKAFDEK(16)-KQTALVELLK(1)	18.2978	33.246
						bsa(28)-bsa(455)	6	DTHKSEIAHR(4)-SLGKVGTR(4)	49.7963	#N/A		bsa(151)-bsa(156)	54	LKPDPNTLCDEFKADEK(13)-KFWGK(1)	10.3634	20.8469
						GST(78)-GST(87)	80	YIADKHNMLGGCPK(5)-HNMLGGCPKER(9),YIADKHNMLGGCPK(5)-YIADKHNMLGGCPKER(14)	8.38725	12.0438		bsa(437)-bsa(561)	50	KVPQVSTPTLVEVSR(1)-HKPKATEEQLK(4)	11.7196	19.2399
						GST(181)-GST(194)	26	KRIEAIPQIDK(1)-YLKSSK(3)	14.2386	15.4887		bsa(28)-bsa(548)	50	DTHKSEIAHR(4)-KQTALVELLK(1)	59.0374	#N/A
						GST(2)-GST(78)	10	SPILGYWK(1)-YIADKHNMLGGCPK(5)	14.2469	15.1402		bsa(183)-bsa(204)	50	RHPYFYAPELLYYANKYNGVFQECCQAEDK(16)-GACLLPKIETMR(7)	9.96143	11.4049
						GST(125)-GST(78)	8	VDFLSKLPEMLK(6)-YIADKHNMLGGCPK(5)	33.7662	57.7095		bsa(285)-bsa(309)	50	ECCHGDLLECADDRADLAKYICDNQDTISSK(19)-LKECCDKPLLEKSHCIAEVEK(12),VHKECCHGDLLECADDRADLAKYICDNQDTISSK(22)-LKECCDKPLLEKSHCIAEVEK(12),ADLAKYICDNQDTISSK(5)-LKECCDKPLLEKSHCIAEVEK(12)	9.16507	8.90394
												bsa(437)-bsa(495)	46	KVPQVSTPTLVEVSR(1)-TPVSEKVTK(6)	8.70503	9.4725
												bsa(297)-bsa(304)	46	YICDNQDTISSKLK(12)-ECCDKPLLEK(5)	13.6678	18.2913
						Euclidean distance (Å)	174/197=88.32%					bsa(36)-bsa(548)	44	FKDLGEEHFK(2)-KQTALVELLK(1)	53.3237	#N/A
						SASD (Å)	140/193=72.54%					bsa(248)-bsa(374)	42	LSQKFPKAEFVEVTK(7)-LAKEYEATLEECCAK(3),FPKAEFVEVTK(3)-LAKEYEATLEECCAK(3)	23.9935	44.4565
												bsa(455)-bsa(559)	42	SLGKVGTR(4)-HKPK(2)	26.1484	58.357
												bsa(156)-bsa(374)	42	KFWGK(1)-LAKEYEATLEECCAK(3),KFWGK(1)-LAKEYEATLEECCAKDDPHACYSTVFDK(3)	48.1201	68.8508
												bsa(437)-bsa(548)	42	KVPQVSTPTLVEVSR(1)-KQTALVELLK(1)	19.7703	32.9937
												bsa(420)-bsa(455)	42	QNCDQFEKLGEYGFQNALIVR(8)-SLGKVGTR(4)	14.3192	27.9852
												bsa(548)-bsa(559)	42	KQTALVELLK(1)-HKPK(2)	16.0779	40.6099
												bsa(495)-bsa(548)	40	TPVSEKVTK(6)-KQTALVELLK(1)	26.024	49.0737
												bsa(437)-bsa(498)	40	KVPQVSTPTLVEVSR(1)-VTKCCTESLVNR(3)	13.0122	14.7151
												bsa(235)-bsa(245)	40	ALKAWSVAR(3)-LSQKFPK(4)	15.1213	42.4033
												bsa(455)-bsa(489)	40	SLGKVGTR(4)-LCVLHEKTPVSEK(7)	24.9687	32.132
												bsa(245)-bsa(266)	38	LSQKFPK(4)-VHKECCHGDLLECADDRADLAK(3),LSQKFPK(4)-VHKECCHGDLLECADDR(3)	21.4355	57.4701
												bsa(374)-bsa(463)	38	LAKEYEATLEECCAK(3)-CCTKPESER(4),LAKEYEATLEECCAKDDPHACYSTVFDK(3)-CCTKPESER(4)	28.3766	44.3494
												bsa(455)-bsa(495)	38	SLGKVGTR(4)-TPVSEKVTK(6)	23.81	54.2742
												bsa(235)-bsa(548)	38	ALKAWSVAR(3)-KQTALVELLK(1)	41.8176	#N/A
												bsa(374)-bsa(401)	36	LAKEYEATLEECCAK(3)-DDPHACYSTVFDKLKHLVDEPQNLIK(15),LAKEYEATLEECCAK(3)-LKHLVDEPQNLIK(2),LAKEYEATLEECCAKDDPHACYSTVFDK(3)-LKHLVDEPQNLIK(2)	13.6984	28.0286
												bsa(548)-bsa(587)	36	KQTALVELLK(1)-CCAADDKEACFAVEGPK(7)	17.7106	18.1937
												bsa(36)-bsa(374)	36	FKDLGEEHFK(2)-LAKEYEATLEECCAK(3),FKDLGEEHFK(2)-LAKEYEATLEECCAKDDPHACYSTVFDK(3)	42.8944	52.3383
												bsa(155)-bsa(36)	36	ADEKK(4)-FKDLGEEHFK(2),LKPDPNTLCDEFKADEKK(17)-FKDLGEEHFK(2)	20.4796	24.1053
												bsa(228)-bsa(28)	34	CASIQKFGER(6)-DTHKSEIAHR(4)	33.3289	36.65
												bsa(559)-bsa(88)	34	HKPKATEEQLK(2)-TCVADESHAGCEKSLHTLFGDELCK(13),HKPK(2)-TCVADESHAGCEKSLHTLFGDELCK(13)	58.8139	#N/A
												bsa(437)-bsa(455)	34	KVPQVSTPTLVEVSR(1)-SLGKVGTR(4)	19.5196	50.1136
												bsa(235)-bsa(88)	34	ALKAWSVAR(3)-TCVADESHAGCEKSLHTLFGDELCK(13)	29.2073	32.4347
												bsa(248)-bsa(548)	34	FPKAEFVEVTK(3)-KQTALVELLK(1),LSQKFPKAEFVEVTK(7)-KQTALVELLK(1)	51.0016	#N/A
												bsa(248)-bsa(88)	34	LSQKFPKAEFVEVTK(7)-TCVADESHAGCEKSLHTLFGDELCK(13),FPKAEFVEVTK(3)-TCVADESHAGCEKSLHTLFGDELCK(13)	42.2732	52.9998
												bsa(245)-bsa(374)	34	LSQKFPKAEFVEVTK(4)-LAKEYEATLEECCAK(3),LSQKFPK(4)-LAKEYEATLEECCAK(3),LSQKFPK(4)-LAKEYEATLEECCAKDDPHACYSTVFDK(3)	20.9745	38.4354
												bsa(498)-bsa(88)	34	VTKCCTESLVNR(3)-TCVADESHAGCEKSLHTLFGDELCK(13)	40.9237	47.8388
												bsa(455)-bsa(498)	34	SLGKVGTR(4)-VTKCCTESLVNR(3)	25.184	56.8879
												bsa(140)-bsa(156)	34	LKPDPNTLCDEFKADEK(2)-KFWGKYLYEIAR(1)	18.8701	20.3616
												bsa(374)-bsa(420)	32	LAKEYEATLEECCAK(3)-QNCDQFEKLGEYGFQNALIVR(8)	35.4814	43.9104
												bsa(437)-bsa(88)	32	KVPQVSTPTLVEVSR(1)-TCVADESHAGCEKSLHTLFGDELCK(13)	49.9693	65.4641
												bsa(495)-bsa(559)	32	TPVSEKVTK(6)-HKPK(2)	20.1974	35.2203
												bsa(299)-bsa(559)	32	LKECCDKPLLEK(2)-HKPK(2)	58.972	#N/A
												bsa(156)-bsa(548)	32	KFWGK(1)-KQTALVELLK(1)	38.1042	45.76
												bsa(28)-bsa(455)	32	DTHKSEIAHR(4)-SLGKVGTR(4),RDTHKSEIAHR(5)-SLGKVGTR(4)	49.7963	#N/A
												bsa(455)-bsa(548)	32	SLGKVGTR(4)-KQTALVELLK(1)	17.1195	27.4138
												bsa(266)-bsa(28)	32	VHKECCHGDLLECADDR(3)-DTHKSEIAHR(4),VHKECCHGDLLECADDRADLAK(3)-DTHKSEIAHR(4)	22.5079	25.2864
												bsa(299)-bsa(374)	32	LKECCDKPLLEK(2)-LAKEYEATLEECCAK(3)	34.974	55.4469
												bsa(437)-bsa(559)	32	KVPQVSTPTLVEVSR(1)-HKPK(2)	13.4887	30.9118
												bsa(299)-bsa(548)	30	LKECCDKPLLEK(2)-KQTALVELLK(1)	49.9124	61.1635
												bsa(36)-bsa(559)	30	FKDLGEEHFK(2)-HKPKATEEQLK(2),FKDLGEEHFK(2)-HKPK(2)	62.3849	#N/A
												bsa(228)-bsa(495)	30	CASIQKFGER(6)-TPVSEKVTK(6),CASIQKFGER(6)-TPVSEKVTKCCTESLVNR(6)	17.1152	25.311
												bsa(245)-bsa(455)	30	LSQKFPK(4)-SLGKVGTR(4)	25.9274	29.5482
												bsa(548)-bsa(88)	30	KQTALVELLK(1)-TCVADESHAGCEKSLHTLFGDELCK(13)	53.0208	#N/A
												bsa(228)-bsa(548)	30	CASIQKFGER(6)-KQTALVELLK(1)	34.788	50.2863
												bsa(523)-bsa(88)	30	RPCFSALTPDETYVPKAFDEK(16)-TCVADESHAGCEKSLHTLFGDELCK(13)	54.088	64.4361
												bsa(548)-bsa(597)	28	KQTALVELLK(1)-CCAADDKEACFAVEGPKLVVSTQTALA(17)	16.6119	25.1087
												bsa(455)-bsa(561)	28	SLGKVGTR(4)-HKPKATEEQLK(4)	26.0516	49.8612
												bsa(183)-bsa(299)	26	HPYFYAPELLYYANKYNGVFQECCQAEDK(15)-LKECCDKPLLEK(2),RHPYFYAPELLYYANKYNGVFQECCQAEDK(16)-LKECCDKPLLEK(2),RHPYFYAPELLYYANKYNGVFQECCQAEDKGACLLPK(16)-LKECCDKPLLEK(2),HPYFYAPELLYYANKYNGVFQECCQAEDKGACLLPK(15)-LKECCDKPLLEK(2)	21.697	28.1805
												bsa(498)-bsa(548)	26	VTKCCTESLVNR(3)-KQTALVELLK(1),TPVSEKVTKCCTESLVNR(9)-KQTALVELLK(1)	29.6126	51.3204
												bsa(228)-bsa(455)	26	CASIQKFGER(6)-SLGKVGTR(4)	26.9215	44.8853
												bsa(36)-bsa(455)	26	FKDLGEEHFK(2)-SLGKVGTR(4)	43.2318	60.8201
												bsa(498)-bsa(559)	26	VTKCCTESLVNR(3)-HKPK(2)	25.048	38.946
												bsa(266)-bsa(88)	26	VHKECCHGDLLECADDRADLAK(3)-TCVADESHAGCEKSLHTLFGDELCK(13),VHKECCHGDLLECADDR(3)-TCVADESHAGCEKSLHTLFGDELCK(13)	19.7419	23.0554
												bsa(544)-bsa(587)	26	LFTFHADICTLPDTEKQIK(16)-CCAADDKEACFAVEGPK(7)	13.3541	14.7554
												bsa(299)-bsa(88)	26	LKECCDKPLLEK(2)-TCVADESHAGCEKSLHTLFGDELCK(13)	39.5128	46.2159
												bsa(401)-bsa(498)	26	LKHLVDEPQNLIK(2)-VTKCCTESLVNR(3)	26.043	35.1711
												bsa(256)-bsa(88)	26	AEFVEVTKLVTDLTK(8)-TCVADESHAGCEKSLHTLFGDELCK(13)	28.7111	31.9774
												bsa(523)-bsa(559)	24	RPCFSALTPDETYVPKAFDEK(16)-HKPK(2)	7.93603	17.6104
												bsa(156)-bsa(88)	24	KFWGKYLYEIAR(1)-TCVADESHAGCEKSLHTLFGDELCK(13),KFWGK(1)-TCVADESHAGCEKSLHTLFGDELCK(13)	29.374	43.4035
												bsa(548)-bsa(561)	24	KQTALVELLK(1)-HKPKATEEQLK(4)	19.3954	30.8469
												bsa(235)-bsa(346)	24	ALKAWSVAR(3)-NYQEAKDAFLGSFLYEYSR(6)	14.3583	19.9612
												bsa(597)-bsa(88)	24	CCAADDKEACFAVEGPKLVVSTQTALA(17)-TCVADESHAGCEKSLHTLFGDELCK(13)	67.2669	#N/A
												bsa(495)-bsa(88)	22	TPVSEKVTK(6)-TCVADESHAGCEKSLHTLFGDELCK(13)	44.1839	53.3029
												bsa(245)-bsa(256)	22	LSQKFPK(4)-AEFVEVTKLVTDLTK(8)	14.8308	49.9308
												bsa(401)-bsa(437)	22	LKHLVDEPQNLIK(2)-KVPQVSTPTLVEVSR(1)	28.2878	36.5029
												bsa(495)-bsa(561)	22	TPVSEKVTK(6)-HKPKATEEQLK(4)	19.1042	26.5259
												bsa(420)-bsa(437)	22	QNCDQFEKLGEYGFQNALIVR(8)-KVPQVSTPTLVEVSR(1)	22.4286	25.8776
												bsa(374)-bsa(561)	22	LAKEYEATLEECCAK(3)-HKPKATEEQLK(4)	37.0414	43.8061
												bsa(138)-bsa(151)	22	QEPERNECFLSHKDDSPDLPKLK(21)-PDPNTLCDEFKADEK(11)	23.6917	29.1477
												bsa(304)-bsa(88)	20	LKECCDKPLLEK(7)-TCVADESHAGCEKSLHTLFGDELCK(13)	34.3289	39.9828
												bsa(489)-bsa(559)	20	LCVLHEKTPVSEK(7)-HKPK(2)	26.8335	43.1448
												bsa(437)-bsa(528)	20	KVPQVSTPTLVEVSR(1)-AFDEKLFTFHADICTLPDTEK(5)	24.1434	40.4787
												bsa(211)-bsa(463)	20	EKVLASSAR(2)-CCTKPESER(4),EKVLASSAR(2)-CCTKPESERMPCTEDYLSLILNR(4)	17.484	18.372
												bsa(304)-bsa(455)	20	LKECCDKPLLEK(7)-SLGKVGTR(4)	32.6248	34.0614
												bsa(489)-bsa(548)	20	LCVLHEKTPVSEK(7)-KQTALVELLK(1)	25.7644	36.9008
												bsa(28)-bsa(489)	18	DTHKSEIAHR(4)-LCVLHEKTPVSEK(7)	39.7246	44.5932
												bsa(228)-bsa(437)	18	CASIQKFGER(6)-KVPQVSTPTLVEVSR(1)	23.8149	33.0178
												bsa(336)-bsa(401)	18	SHCIAEVEKDAIPENLPPLTADFAEDKDVCK(27)-LKHLVDEPQNLIK(2)	21.6311	28.691
												bsa(28)-bsa(28)	18	DTHKSEIAHR(4)-DTHKSEIAHR(4)	0	6.32456
												bsa(374)-bsa(559)	18	LAKEYEATLEECCAK(3)-HKPK(2)	39.6137	52.6672
												bsa(228)-bsa(245)	18	CASIQKFGER(6)-LSQKFPK(4)	26.4616	45.378
												bsa(401)-bsa(88)	18	LKHLVDEPQNLIK(2)-TCVADESHAGCEKSLHTLFGDELCK(13)	53.015	#N/A
												bsa(245)-bsa(299)	16	LSQKFPK(4)-LKECCDKPLLEK(2)	14.4081	25.5296
												bsa(299)-bsa(401)	16	LKECCDKPLLEK(2)-LKHLVDEPQNLIK(2)	36.3827	43.045
												bsa(235)-bsa(463)	16	ALKAWSVAR(3)-CCTKPESER(4)	29.0674	50.9563
												bsa(235)-bsa(437)	16	ALKAWSVAR(3)-KVPQVSTPTLVEVSR(1)	32.0146	45.2638
												bsa(489)-bsa(498)	16	LCVLHEKTPVSEK(7)-VTKCCTESLVNR(3)	14.4544	20.8257
												bsa(248)-bsa(297)	16	LSQKFPKAEFVEVTK(7)-YICDNQDTISSKLK(12),FPKAEFVEVTK(3)-YICDNQDTISSKLK(12),LSQKFPKAEFVEVTK(7)-YICDNQDTISSKLKECCDKPLLEK(12)	10.8757	17.0249
												bsa(228)-bsa(263)	16	CASIQKFGER(6)-LVTDLTKVHK(7),CASIQKFGER(6)-LVTDLTKVHKECCHGDLLECADDRADLAK(7)	16.3464	20.8626
												bsa(228)-bsa(420)	16	CASIQKFGER(6)-QNCDQFEKLGEYGFQNALIVR(8)	38.1466	57.6527
												bsa(28)-bsa(401)	14	DTHKSEIAHR(4)-LKHLVDEPQNLIK(2)	53.9678	#N/A
												bsa(28)-bsa(495)	14	DTHKSEIAHR(4)-TPVSEKVTK(6)	50.0265	59.8953
												bsa(401)-bsa(420)	14	LKHLVDEPQNLIK(2)-QNCDQFEKLGEYGFQNALIVR(8)	29.9681	35.681
												bsa(299)-bsa(455)	14	LKECCDKPLLEK(2)-SLGKVGTR(4)	33.9768	36.9219
												bsa(235)-bsa(559)	14	ALKAWSVAR(3)-HKPK(2)	44.697	66.2058
												bsa(455)-bsa(88)	14	SLGKVGTR(4)-TCVADESHAGCEKSLHTLFGDELCK(13)	46.0608	#N/A
												bsa(245)-bsa(318)	14	LSQKFPK(4)-SHCIAEVEKDAIPENLPPLTADFAEDKDVCK(9)	4.24552	6.4789
												bsa(463)-bsa(548)	12	CCTKPESER(4)-KQTALVELLK(1),SLGKVGTRCCTKPESER(12)-QIKKQTALVELLK(4)	29.4913	37.9743
												bsa(245)-bsa(28)	12	LSQKFPK(4)-DTHKSEIAHR(4)	37.4269	#N/A
												bsa(374)-bsa(455)	12	LAKEYEATLEECCAK(3)-SLGKVGTR(4)	28.8623	47.3602
												bsa(489)-bsa(528)	12	LCVLHEKTPVSEK(7)-AFDEKLFTFHADICTLPDTEK(5)	25.9767	29.1053
												bsa(160)-bsa(88)	12	FWGKYLYEIAR(4)-TCVADESHAGCEKSLHTLFGDELCK(13),KFWGKYLYEIAR(5)-TCVADESHAGCEKSLHTLFGDELCK(13)	28.8193	49.7711
												bsa(28)-bsa(437)	12	DTHKSEIAHR(4)-KVPQVSTPTLVEVSR(1)	55.616	#N/A
												bsa(455)-bsa(528)	12	SLGKVGTR(4)-AFDEKLFTFHADICTLPDTEK(5)	29.1986	35.0833
												bsa(548)-bsa(548)	12	KQTALVELLK(1)-KQTALVELLK(1)	0	6.32456
												bsa(420)-bsa(548)	12	QNCDQFEKLGEYGFQNALIVR(8)-KQTALVELLK(1)	20.4652	26.6289
												bsa(463)-bsa(559)	12	CCTKPESER(4)-HKPK(2)	36.8863	62.7268
												bsa(36)-bsa(36)	12	FKDLGEEHFK(2)-FKDLGEEHFK(2)	0	6.32456
												bsa(204)-bsa(455)	12	GACLLPKIETMR(7)-SLGKVGTR(4)	19.5198	23.0733
												bsa(36)-bsa(88)	12	FKDLGEEHFK(2)-TCVADESHAGCEKSLHTLFGDELCK(13)	16.4458	28.6096
												bsa(266)-bsa(374)	12	VHKECCHGDLLECADDRADLAK(3)-LAKEYEATLEECCAK(3)	22.4134	29.3276
												bsa(204)-bsa(88)	10	GACLLPKIETMR(7)-TCVADESHAGCEKSLHTLFGDELCK(13)	42.6459	61.1175
												bsa(140)-bsa(548)	10	LKPDPNTLCDEFKADEK(2)-KQTALVELLK(1)	21.2989	27.894
												bsa(228)-bsa(463)	10	CASIQKFGER(6)-CCTKPESER(4)	33.0179	53.931
												bsa(235)-bsa(256)	10	ALKAWSVAR(3)-AEFVEVTKLVTDLTK(8)	10.7828	17.0342
												bsa(160)-bsa(548)	10	KFWGKYLYEIAR(5)-KQTALVELLK(1)	33.2042	40.574
												bsa(228)-bsa(561)	10	CASIQKFGER(6)-HKPKATEEQLK(4)	35.2476	48.5306
												bsa(138)-bsa(140)	10	DDSPDLPKLKPDPNTLCDEFKADEK(8)-LKPDPNTLCDEFKADEK(2)	6.37045	8.48331
												bsa(100)-bsa(75)	10	SLHTLFGDELCKVASLR(12)-LVNELTEFAKTCVADESHAGCEK(10)	20.2627	28.6851
												bsa(437)-bsa(580)	10	KVPQVSTPTLVEVSR(1)-TVMENFVAFVDKCCAADDKEACFAVEGPK(12)	33.1768	46.6111
												bsa(455)-bsa(523)	10	SLGKVGTR(4)-RPCFSALTPDETYVPKAFDEK(16)	28.4628	38.9474
												bsa(36)-bsa(498)	10	FKDLGEEHFK(2)-VTKCCTESLVNR(3)	46.4837	62.6889
												bsa(156)-bsa(437)	10	KFWGK(1)-KVPQVSTPTLVEVSR(1)	46.8162	64.5193
												bsa(561)-bsa(88)	10	HKPKATEEQLK(4)-TCVADESHAGCEKSLHTLFGDELCK(13)	60.4212	#N/A
												bsa(401)-bsa(463)	10	LKHLVDEPQNLIK(2)-CCTKPESER(4)	23.3764	32.2262
												bsa(256)-bsa(455)	10	AEFVEVTKLVTDLTK(8)-SLGKVGTR(4)	36.0553	66.8235
												bsa(235)-bsa(28)	10	ALKAWSVAR(3)-DTHKSEIAHR(4)	29.9919	32.9939
												bsa(140)-bsa(197)	10	LKPDPNTLCDEFKADEK(2)-YNGVFQECCQAEDKGACLLPK(14)	15.3788	20.2467
												bsa(437)-bsa(489)	10	KVPQVSTPTLVEVSR(1)-LCVLHEKTPVSEK(7)	19.5836	34.7901
												bsa(285)-bsa(36)	10	ADLAKYICDNQDTISSK(5)-FKDLGEEHFK(2),VHKECCHGDLLECADDRADLAKYICDNQDTISSK(22)-FKDLGEEHFK(2)	16.3591	18.927
												bsa(140)-bsa(160)	10	LKPDPNTLCDEFKADEK(2)-KFWGKYLYEIAR(5)	14.4312	15.3472
												bsa(235)-bsa(498)	10	ALKAWSVAR(3)-VTKCCTESLVNR(3)	23.3511	33.9858
												bsa(151)-bsa(197)	8	LKPDPNTLCDEFKADEK(13)-YNGVFQECCQAEDKGACLLPK(14)	13.021	15.1937
												bsa(309)-bsa(336)	8	LKECCDKPLLEKSHCIAEVEK(12)-DAIPENLPPLTADFAEDKDVCK(18),LKECCDKPLLEKSHCIAEVEK(12)-DAIPENLPPLTADFAEDKDVCKNYQEAK(18),ECCDKPLLEKSHCIAEVEK(10)-DAIPENLPPLTADFAEDKDVCK(18)	45.0764	63.3197
												bsa(401)-bsa(489)	8	LKHLVDEPQNLIK(2)-LCVLHEKTPVSEK(7)	37.2071	57.4913
												bsa(228)-bsa(36)	8	CASIQKFGER(6)-FKDLGEEHFK(2)	34.114	47.1663
												bsa(235)-bsa(248)	8	ALKAWSVAR(3)-FPKAEFVEVTK(3)	19.083	35.6636
												bsa(197)-bsa(548)	8	YNGVFQECCQAEDKGACLLPK(14)-KQTALVELLK(1)	24.2646	29.4927
												bsa(228)-bsa(228)	8	CASIQKFGER(6)-CASIQKFGER(6)	0	6.32456
												bsa(100)-bsa(88)	8	SLHTLFGDELCKVASLR(12)-TCVADESHAGCEKSLHTLFGDELCK(13)	16.5469	20.5935
												bsa(235)-bsa(386)	8	ALKAWSVAR(3)-LAKEYEATLEECCAKDDPHACYSTVFDK(15),ALKAWSVAR(3)-LAKEYEATLEECCAKDDPHACYSTVFDKLK(15)	29.9999	38.7889
												bsa(228)-bsa(559)	8	CASIQKFGER(6)-HKPK(2)	35.4073	53.1198
												bsa(463)-bsa(88)	8	CCTKPESER(4)-TCVADESHAGCEKSLHTLFGDELCK(13)	51.1002	#N/A
												bsa(36)-bsa(401)	8	FKDLGEEHFK(2)-LKHLVDEPQNLIK(2)	51.6916	#N/A
												bsa(248)-bsa(559)	8	FPKAEFVEVTK(3)-HKPK(2)	56.0038	#N/A
												bsa(36)-bsa(528)	8	FKDLGEEHFK(2)-AFDEKLFTFHADICTLPDTEK(5)	54.1314	62.7015
												bsa(297)-bsa(548)	8	YICDNQDTISSKLK(12)-KQTALVELLK(1)	47.2542	57.4567
												bsa(28)-bsa(559)	6	DTHKSEIAHR(4)-HKPK(2)	65.4672	#N/A
												bsa(155)-bsa(28)	6	ADEKK(4)-DTHKSEIAHR(4)	31.2356	44.7005
												bsa(437)-bsa(463)	6	KVPQVSTPTLVEVSR(1)-CCTKPESER(4)	28.6503	49.285
												bsa(245)-bsa(489)	6	LSQKFPK(4)-LCVLHEKTPVSEK(7)	35.5786	53.9617
												bsa(28)-bsa(498)	6	DTHKSEIAHR(4)-VTKCCTESLVNR(3)	46.3918	53.3814
												bsa(420)-bsa(489)	6	QNCDQFEKLGEYGFQNALIVR(8)-LCVLHEKTPVSEK(7)	36.0589	50.4421
												bsa(374)-bsa(523)	6	LAKEYEATLEECCAKDDPHACYSTVFDK(3)-RPCFSALTPDETYVPKAFDEK(16)	39.3421	45.1325
												bsa(245)-bsa(559)	6	LSQKFPK(4)-HKPK(2)	48.3717	#N/A
												bsa(156)-bsa(28)	6	KFWGK(1)-DTHKSEIAHR(4)	32.3661	46.8467
												bsa(489)-bsa(561)	6	LCVLHEKTPVSEK(7)-HKPKATEEQLK(4)	28.6811	46.5932
												bsa(299)-bsa(318)	6	YICDNQDTISSKLKECCDKPLLEK(14)-SHCIAEVEKDAIPENLPPLTADFAEDKDVCK(9)	12.9374	22.7766
												bsa(235)-bsa(235)	6	FGERALKAWSVAR(7)-ALKAWSVARLSQK(3),ALKAWSVAR(3)-ALKAWSVAR(3)	0	6.32456
												bsa(304)-bsa(548)	6	LKECCDKPLLEK(7)-KQTALVELLK(1)	46.7471	55.0194
												bsa(580)-bsa(88)	6	TVMENFVAFVDKCCAADDKEACFAVEGPK(12)-TCVADESHAGCEKSLHTLFGDELCK(13)	65.7618	#N/A
												bsa(228)-bsa(401)	6	CASIQKFGER(6)-LKHLVDEPQNLIK(2)	28.8785	46.2788
												GST(191)-GST(27)	214	RIEAIPQIDKYLK(10)-LLLEYLEEKYEEHLYER(9),IEAIPQIDKYLK(9)-LLLEYLEEKYEEHLYERDEGDKWR(9),KRIEAIPQIDKYLK(11)-LLLEYLEEKYEEHLYER(9),RIEAIPQIDKYLK(10)-LLLEYLEEKYEEHLYERDEGDKWR(9),IEAIPQIDKYLK(9)-LLLEYLEEKYEEHLYER(9),KRIEAIPQIDKYLK(11)-LLLEYLEEKYEEHLYERDEGDKWR(9)	14.5293	15.4364
												GST(113)-GST(78)	152	IAYSKDFETLKVDFLSK(5)-YIADKHNMLGGCPKER(5),IAYSKDFETLK(5)-YIADKHNMLGGCPK(5),IAYSKDFETLK(5)-YIADKHNMLGGCPKER(5),IAYSKDFETLKVDFLSK(5)-YIADKHNMLGGCPK(5)	40.6611	#N/A
												GST(113)-GST(87)	148	IAYSKDFETLKVDFLSK(5)-HNMLGGCPKER(9),IAYSKDFETLK(5)-HNMLGGCPKER(9),IAYSKDFETLK(5)-YIADKHNMLGGCPKER(14),IAYSKDFETLKVDFLSK(5)-YIADKHNMLGGCPKER(14)	40.166	63.9084
												GST(113)-GST(113)	146	IAYSKDFETLKVDFLSK(5)-IAYSKDFETLKVDFLSK(5),IAYSKDFETLK(5)-IAYSKDFETLK(5),IAYSKDFETLKVDFLSK(5)-IAYSKDFETLK(5)	0	6.32456
												GST(11)-GST(78)	102	IKGLVQPTR(2)-YIADKHNMLGGCPK(5)	23.0293	61.9089
												GST(125)-GST(45)	96	VDFLSKLPEMLK(6)-NKKFELGLEFPNLPYYIDGDVK(3),VDFLSKLPEMLK(6)-KFELGLEFPNLPYYIDGDVK(1),DFETLKVDFLSKLPEMLK(12)-NKKFELGLEFPNLPYYIDGDVK(3),DFETLKVDFLSKLPEMLK(12)-KFELGLEFPNLPYYIDGDVK(1)	15.7697	16.1901
												GST(78)-GST(9)	92	YIADKHNMLGGCPK(5)-MSPILGYWKIK(9),YIADKHNMLGGCPK(5)-SPILGYWKIK(8)	24.9682	40.7963
												GST(11)-GST(113)	86	IKGLVQPTR(2)-IAYSKDFETLK(5),IKGLVQPTR(2)-IAYSKDFETLKVDFLSK(5)	20.653	42.164
												GST(2)-GST(27)	84	SPILGYWK(1)-LLLEYLEEKYEEHLYER(9),SPILGYWK(1)-LLLEYLEEKYEEHLYERDEGDKWR(9)	6.32592	6.76783
												GST(11)-GST(119)	78	IKGLVQPTR(2)-IAYSKDFETLKVDFLSK(11),IKGLVQPTR(2)-DFETLKVDFLSK(6)	19.5188	37.553
												GST(180)-GST(191)	74	LVCFKK(5)-IEAIPQIDKYLKSSK(9),LVCFKK(5)-RIEAIPQIDKYLKSSK(10),LVCFKKR(5)-IEAIPQIDKYLK(9),LVCFKK(5)-RIEAIPQIDKYLK(10),LVCFKK(5)-IEAIPQIDKYLK(9)	15.1948	23.9113
												GST(78)-GST(87)	72	YIADKHNMLGGCPKER(5)-YIADKHNMLGGCPKER(14),YIADKHNMLGGCPK(5)-HNMLGGCPKER(9),YIADKHNMLGGCPK(5)-YIADKHNMLGGCPKER(14)	8.38725	12.0438
												GST(191)-GST(197)	62	RIEAIPQIDKYLK(10)-SSKYIAWPLQGWQATFGGGDHPPKSDLVPR(3),RIEAIPQIDKYLK(10)-SSKYIAWPLQGWQATFGGGDHPPK(3),IEAIPQIDKYLK(9)-SSKYIAWPLQGWQATFGGGDHPPKSDLVPR(3)	9.95718	13.1756
												GST(11)-GST(87)	62	IKGLVQPTR(2)-YIADKHNMLGGCPKER(14),IKGLVQPTR(2)-HNMLGGCPKER(9)	25.2201	66.3233
												GST(27)-GST(78)	58	LLLEYLEEKYEEHLYER(9)-YIADKHNMLGGCPK(5),LLLEYLEEKYEEHLYERDEGDKWR(9)-YIADKHNMLGGCPK(5)	13.379	16.1756
												GST(180)-GST(78)	56	LVCFKK(5)-YIADKHNMLGGCPK(5)	25.2439	55.0956
												GST(191)-GST(78)	54	KRIEAIPQIDKYLK(11)-YIADKHNMLGGCPKER(5),IEAIPQIDKYLK(9)-YIADKHNMLGGCPK(5),RIEAIPQIDKYLK(10)-YIADKHNMLGGCPK(5)	23.0782	33.5474
												GST(11)-GST(191)	50	IKGLVQPTR(2)-RIEAIPQIDKYLK(10),IKGLVQPTR(2)-IEAIPQIDKYLKSSK(9),IKGLVQPTR(2)-IEAIPQIDKYLK(9)	16.994	27.1176
												GST(87)-GST(9)	48	YIADKHNMLGGCPKER(14)-MSPILGYWKIK(9),YIADKHNMLGGCPKER(14)-SPILGYWKIK(8),HNMLGGCPKER(9)-MSPILGYWKIK(9)	26.142	46.7245
												GST(125)-GST(78)	48	VDFLSKLPEMLK(6)-YIADKHNMLGGCPK(5)	33.7662	54.5994
												GST(181)-GST(194)	46	KRIEAIPQIDK(1)-YLKSSK(3)	14.2386	15.4887
												GST(180)-GST(87)	44	LVCFKK(5)-YIADKHNMLGGCPKER(14),LVCFKK(5)-HNMLGGCPKER(9)	26.2866	47.5455
												GST(45)-GST(78)	44	KFELGLEFPNLPYYIDGDVK(1)-YIADKHNMLGGCPK(5)	25.4209	56.7997
												GST(125)-GST(44)	44	VDFLSKLPEMLK(6)-NKKFELGLEFPNLPYYIDGDVK(2),DFETLKVDFLSKLPEMLK(12)-NKKFELGLEFPNLPYYIDGDVK(2)	19.128	23.5195
												GST(180)-GST(194)	42	LVCFKK(5)-IEAIPQIDKYLKSSK(12),LVCFKK(5)-YLKSSK(3),LVCFKK(5)-RIEAIPQIDKYLKSSK(13)	15.7316	20.2467
												GST(11)-GST(180)	40	IKGLVQPTR(2)-LVCFKK(5)	16.768	20.1712
												GST(2)-GST(78)	38	SPILGYWK(1)-YIADKHNMLGGCPK(5)	14.2469	15.1402
												GST(113)-GST(180)	38	IAYSKDFETLK(5)-LVCFKK(5),IAYSKDFETLKVDFLSK(5)-LVCFKK(5)	30.1767	39.3152
												GST(113)-GST(125)	38	IAYSKDFETLK(5)-VDFLSKLPEMLK(6)	20.3944	24.3877
												GST(194)-GST(87)	36	YLKSSK(3)-YIADKHNMLGGCPKER(14),YLKSSK(3)-HNMLGGCPKER(9)	32.2323	47.089
												GST(131)-GST(78)	32	LPEMLKMFEDR(6)-YIADKHNMLGGCPK(5)	29.8193	43.6999
												GST(11)-GST(11)	30	IKGLVQPTR(2)-IKGLVQPTR(2)	0	6.32456
												GST(11)-GST(181)	24	IKGLVQPTR(2)-KRIEAIPQIDK(1)	18.8005	23.1539
												GST(11)-GST(125)	24	IKGLVQPTR(2)-VDFLSKLPEMLK(6)	23.5115	54.2698
												GST(181)-GST(87)	22	KRIEAIPQIDK(1)-YIADKHNMLGGCPKER(14)	29.0195	40.5884
												GST(113)-GST(9)	20	IAYSKDFETLK(5)-MSPILGYWKIK(9)	22.6617	34.7156
												GST(2)-GST(87)	20	SPILGYWK(1)-HNMLGGCPKER(9),SPILGYWK(1)-YIADKHNMLGGCPKER(14)	15.5367	17.3009
												GST(11)-GST(2)	18	IKGLVQPTR(2)-SPILGYWK(1)	21.5949	49.7211
												GST(87)-GST(87)	18	YIADKHNMLGGCPKER(14)-YIADKHNMLGGCPKER(14)	0	6.32456
												GST(11)-GST(40)	18	IKGLVQPTR(2)-DEGDKWR(5)	19.1324	44.9663
												GST(181)-GST(78)	16	KRIEAIPQIDK(1)-YIADKHNMLGGCPK(5)	26.8686	43.9583
												GST(40)-GST(78)	16	DEGDKWR(5)-YIADKHNMLGGCPK(5)	30.1406	38.8467
												GST(11)-GST(194)	16	IKGLVQPTR(2)-YLKSSK(3)	15.1715	22.1149
												GST(11)-GST(9)	14	IKGLVQPTR(2)-SPILGYWKIK(8),IKGLVQPTR(2)-MSPILGYWKIK(9)	7.03333	29.3711
												GST(119)-GST(78)	14	DFETLKVDFLSK(6)-YIADKHNMLGGCPK(5),IAYSKDFETLKVDFLSK(11)-YIADKHNMLGGCPK(5)	37.4415	#N/A
												GST(191)-GST(87)	14	RIEAIPQIDKYLK(10)-YIADKHNMLGGCPKER(14),IEAIPQIDKYLK(9)-YIADKHNMLGGCPKER(14)	29.7554	40.0644
												GST(194)-GST(78)	14	YLKSSK(3)-YIADKHNMLGGCPK(5)	26.5416	41.058
												GST(119)-GST(87)	12	DFETLKVDFLSK(6)-YIADKHNMLGGCPKER(14),DFETLKVDFLSK(6)-HNMLGGCPKER(9)	35.1588	59.8448
												GST(125)-GST(180)	12	VDFLSKLPEMLK(6)-LVCFKK(5)	20.7171	42.078
												GST(113)-GST(45)	10	IAYSKDFETLK(5)-KFELGLEFPNLPYYIDGDVK(1)	28.8238	31.7006
												GST(113)-GST(181)	8	IAYSKDFETLK(5)-KRIEAIPQIDK(1),IAYSKDFETLKVDFLSK(5)-KRIEAIPQIDK(1)	32.8371	39.8831
												GST(2)-GST(64)	8	SPILGYWK(1)-FELGLEFPNLPYYIDGDVKLTQSMAIIR(19),SPILGYWK(1)-KFELGLEFPNLPYYIDGDVKLTQSMAIIR(20)	12.1001	17.5079
												GST(113)-GST(2)	8	IAYSKDFETLK(5)-SPILGYWK(1)	40.6062	57.8269
												GST(125)-GST(87)	8	VDFLSKLPEMLK(6)-YIADKHNMLGGCPKER(14)	28.6733	44.6043
												GST(44)-GST(78)	6	NKKFELGLEFPNLPYYIDGDVK(2)-YIADKHNMLGGCPK(5)	26.5655	35.5686
												GST(131)-GST(45)	6	LPEMLKMFEDR(6)-KFELGLEFPNLPYYIDGDVK(1)	14.8628	20.7006
												GST(119)-GST(180)	6	DFETLKVDFLSK(6)-LVCFKK(5)	22.4678	32.7655
												GST(113)-GST(191)	6	IAYSKDFETLK(5)-RIEAIPQIDKYLK(10)	36.3807	48.2434
												GST(194)-GST(9)	6	YLKSSK(3)-SPILGYWKIK(8)	16.794	19.5838
												GST(180)-GST(9)	6	LVCFKK(5)-SPILGYWKIK(8)	23.0509	33.432
												Euclidean distance (Å)	233/422=55.21%
												SASD (Å)	136/396=34.34%

## Sheet: Fig. 4a
SDS-PAGE of DOPA2 or DSS-cross-linked BSA under different reaction times at 0 °C

[truncated: 60 more sheets: Fig. 4b, Fig. 4c, Fig. 4d, Fig. 4e, Fig. 4f, Fig. 5b, Fig. 5c, Fig. 5e, Fig. 6a-f, Fig. 7b, Fig. 7c, Fig. 7d, Fig. 7e, Fig. 8b, Fig. 8c, Fig. 8d, Fig. S1a, Fig. S1b, Fig. S1c, Fig. S1d …]
